# Supplementary material for: Genome-wide development of simple sequence repeats markers and genetic diversity analysis of chayote
Source: BMC Plant Biol. 2024 Jun 26;24:603. doi: 10.1186/s12870-024-05317-9 (PMC11201790; doi:10.1186/s12870-024-05317-9)
Supplement: Supplementary file 1 — Supplementary Material 1. [file 12870_2024_5317_MOESM1_ESM.xlsx]

## Sheet: Sheet1
Supplemental Table 1.Details of primer pairs used in the study.
Primer Name	Location	SSR motif	Repeat times	Product size (bp)	Forward primer	Reverse primer
SSR61	LG01	TA	12	144bp	CCTCCAACATATTGATGAAAACGC	AAGCCCATTTTACAGCATGC
SSR139	LG01	AT	6	107bp	CACCGAAAGATTGTTTGCGG	CCCAAAAACTTAAGCTGATGGG
SSR114	LG01	GA	14	188bp	AAAGAAATGCACGGCACAGG	GGTATTTGATCTGTCCCCGG
SSR613	LG01	ATT	16	147bp	ATTAACCTCCTCTCCCTCGG	TAGGTTCGAGTTTCCCCACC
SSR14921	LG01	AG	18	205bp	GTGAGTGAGCCCAGAAAAGG	TTGACCCTGAGTTCGATTGC
SSR42749	LG02	TC	17	149bp	GCGGGAAATGGGATTTAAGG	GTGTCTTCTTGGTGAGTCGG
SSR53846	LG02	AG	18	146bp	GAGTCATCGTGGGTTCAAGC	AACAACAACCTCACCTGAGC
SSR59336	LG02	AT	38	187bp	TCACTTTCGACTTGAACAAGC	TGAGTTAAAGTCGCCTACCC
SSR65484	LG02	AT	32	184bp	TGTTTGGAAACAGAAACGCG	TAATACGTGTGTGACCTGGG
SSR65750	LG03	TA	13	148bp	TGTGTGTGTGACTTCATGGG	CTTCAGTGCTGTTTTCATCCG
SSR69944	LG03	AT	11	116bp	TACTCCATATGAGCAGAGCC	ACTCGGTTTTAGTACAGGTACG
SSR73677	LG03	GAA	12	133bp	TGAAAGTTTCAATGGCTTCTCG	CGCCTTCATCTTCCAGTACC
SSR76953	LG03	AG	19	210bp	TGTAGACAACTAACTTGGGGG	CAAAGTACCAGGCTTCCAGC
SSR93286	LG04	ATA	11	133bp	GCACTCTGCTCTCTCTTACC	GGCCCAAGGGAGAAAATACC
SSR106513	LG04	AT	27	186bp	AGGGTTTGAGAAGAAGAAGAAGG	GGGTTATTTGAAAATCCCATGTGG
SSR108420	LG04	TTC	13	164bp	CTCGCTGACTTCAAATTCGC	CTCAAATCACCTCGACTCGG
SSR111053	LG04	AG	11	161bp	AGAAGGTTGGATTGTTCGCC	GTATCAGAGCAGGTTCGTGC
SSR144059	LG05	TC	33	158bp	CCCAAATTCACTTTCTCTCTCC	GTAGGCGTCATGGATCTGG
SSR151039	LG05	ATAC	19	222bp	ATTCTTGCAGTGTCACCAGG	AATGCTGCAGGTAGAACTCC
SSR151215	LG05	TA	27	151bp	TGGCCCTTTCCCATATTTGC	CTCCGGTATCTACCATGTAGC
SSR159645	LG05	AT	16	142bp	CTCTTTAACCGTTATGTCCAATCC	ACCGGCCTATCCATTTAAGC
SSR160502	LG06	AAT	13	172bp	CAATTTATTCGAGCCTCTAGCC	TGAACATGGGAGTCGTTGC
SSR160585	LG06	AAT	17	125bp	GTTGAGGTGCTTATAACAACGG	ATCCTTAGTACACCATGCCG
SSR160951	LG06	AT	23	153bp	CGGATGAGTCTCAAACCTGG	GGTAACATATCTTATAGGTACGCC
SSR161040	LG06	TA	15	152bp	GTTGAACATGATCCTCGTGG	GCATATAGGCATTGTTGGTGG
SSR185263	LG07	GA	12	112bp	CTGGTCCAACTAGGGTTTGG	GGAAAAATCCCATTTCCCCC
SSR185279	LG07	TC	16	126bp	TTGGGAAGGGATTTTAGACCC	TTTGGTTTCTTGGTGAGGGC
SSR185330	LG07	CT	17	167bp	AAGAGGAAGCTTTGGGAAGG	TTGGTGCGGCAAAATTTGG
SSR212602	LG07	AT	17	192bp	TCTCCAATCCACTAGCTTAAGC	TCAACAGGTATGGTTTTCTTGG
SSR212641	LG08	TC	25	170bp	AGGAGTTGGCGAATCTTTGG	CCAGAAGCAAGCAATCAAGC
SSR216561	LG08	ATA	11	103bp	GGACCATGAAAACAAAAATGGAGC	GCCTGCAATTTTCAGCTTCC
SSR217757	LG08	AT	16	137bp	TCTTGGTACCTGAGACAAACC	ATCGGGATGAAATTTCCGGG
SSR218384	LG08	TC	12	142bp	CCCAAAATCAACTTTCTCTCTCC	ACACCACGAGCAAAGACG
SSR243677	LG09	CT	12	179bp	AACACTTTCACACTTTGCCC	TGCTTCTACAATGGAGGAAAGG
SSR243820	LG09	TA	11	160bp	GGGGGTAGTTAAAGACTTGGG	AATGAACTACCAAGACGGCG
SSR244017	LG09	TA	11	171bp	GTGGTCACTTTTGGAAACATCC	ATGAACTGGCTGATGGTTCC
SSR247694	LG09	TC	19	225bp	TGGAAAGAGGAAGCTTTGGG	GTCTGGTGAAAATTGGCTGC
SSR261825	LG10	AT	11	160bp	GTGCCCTAATAGCATCACGG	GGGAAATTTCTCCGAAAGCG
SSR263593	LG10	TA	23	200bp	TTTGTCAGGTTGCTGAATGG	ACCCAACTCAATTGACATTGG
SSR267344	LG10	TA	12	153bp	CTCATCATCATCAATCTCAAGACG	ATCATCATGATGGCCAACCC
SSR267366	LG10	AG	13	135bp	CGTATTGGCATTCGTTTTGC	GTGTCATTCGTATAGCCCGG
SSR282418	LG11	AT	32	195bp	CTTCCTTTCCCTTCCCATCC	CACGTGTCAAACCCTACTCC
SSR292741	LG11	GA	15	148bp	CTGCGTTAGGGAATTTGGC	GGGAAGGGAATTTAGGTCTCC
SSR293332	LG11	AGA	15	167bp	ACAAATTCGCCTCTCTCTCG	TCCCAATTTGAAGTCGCTCC
SSR293683	LG11	TC	12	151bp	GGGAAGGGAATTTAGGTCTCC	GATGGTATGGCTAGAGCTGC
SSR304785	LG12	AG	21	135bp	TCTAGAGGGAGTAGCAAGGG	CATAATCTGCAGATTTGGAAGC
SSR307134	LG12	TA	12	161bp	CGTTCGTGTTTTGAAAATTGGG	TAGGTTCAATCCAGGTGACC
SSR313484	LG12	GAA	13	145bp	AAGAGCAAACATAAGAAGCCG	GAACCCACCATCAATCCAGG
SSR318481	LG12	TA	12	188bp	TCATATGCATCCACAATTCAGC	ACTTCTCAATGCGTTCCTGC
SSR326475	LG13	AG	11	184bp	AGCAGATGAGGGGATTGAGG	ATTTTTCTGCTGCGTTGTGG
SSR327195	LG13	AT	11	107bp	AGAGAGAGGAGTTGGGAAGG	AATCAAGCATCACCAGTTGG
SSR327794	LG13	TA	24	189bp	GATTGAATCCAATTCCTTCACC	CAACATTGTTGTAGGGTCCG
SSR332709	LG13	TA	12	135bp	AGTGCGATTTCCAATTGTAACC	ATGCATGAAAGCGTGTAAGC
SSR345052	LG14	TA	16	176bp	TGAAGACTGAAGCTAAAGTGC	CAAGAAAGGTAACCCGAAGC
SSR349227	LG14	TA	14	140bp	GGTCTCTTTTGTCAAATACCACC	TTCAAATCAGATCGACGGCG
SSR353503	LG14	AG	12	166bp	TGCTTTCCACAATCCCTACG	TCTCGTAGCTCTCAGTACCG
SSR353506	LG14	TC	11	140bp	ACAACTTTCCCACGTTAGCC	TCCCTCCGCTGTCTATTTCC
