# Supplementary material for: Genome-wide development of simple sequence repeats markers and genetic diversity analysis of chayote
Source: BMC Plant Biol. 2024 Jun 26;24:603. doi: 10.1186/s12870-024-05317-9 (PMC11201790; doi:10.1186/s12870-024-05317-9)
Supplement: Supplementary file 2 — Supplementary Material 2. [file 12870_2024_5317_MOESM2_ESM.xlsx]

## Sheet: 1
Supplementary Table 2. Specific information on 361356 pairs of SSR molecular markers
id	sequence	standard	motif	type	repeat	start	end	length
1	LG01	AAATTT	AAATTT	6	7	3685	3726	42
2	LG01	AAATTT	TTTAAA	6	5	5018	5047	30
3	LG01	AAATTT	TTTAAA	6	6	7503	7538	36
4	LG01	A	T	1	25	13955	13979	25
5	LG01	AT	AT	2	32	14358	14421	64
6	LG01	A	T	1	12	14607	14618	12
7	LG01	A	T	1	10	14942	14951	10
8	LG01	A	A	1	12	17249	17260	12
9	LG01	A	A	1	10	17510	17519	10
10	LG01	A	A	1	10	18032	18041	10
11	LG01	A	A	1	10	19868	19877	10
12	LG01	AC	TG	2	7	23667	23680	14
13	LG01	CG	CG	2	7	24033	24046	14
14	LG01	AC	TG	2	7	31214	31227	14
15	LG01	A	A	1	14	36933	36946	14
16	LG01	AAG	GAA	3	5	37591	37605	15
17	LG01	A	T	1	10	37626	37635	10
18	LG01	A	A	1	10	37792	37801	10
19	LG01	A	A	1	10	40627	40636	10
20	LG01	A	T	1	10	42122	42131	10
21	LG01	A	T	1	11	42525	42535	11
22	LG01	A	A	1	12	42878	42889	12
23	LG01	A	A	1	10	43093	43102	10
24	LG01	A	T	1	10	44660	44669	10
25	LG01	A	A	1	14	44900	44913	14
26	LG01	A	T	1	11	47232	47242	11
27	LG01	A	T	1	10	48131	48140	10
28	LG01	A	A	1	10	49684	49693	10
29	LG01	A	T	1	14	50305	50318	14
30	LG01	A	A	1	11	51487	51497	11
31	LG01	A	T	1	16	57277	57292	16
32	LG01	A	A	1	18	60619	60636	18
33	LG01	A	T	1	10	61463	61472	10
34	LG01	A	A	1	11	63857	63867	11
35	LG01	A	T	1	10	64691	64700	10
36	LG01	A	A	1	10	65349	65358	10
37	LG01	CG	CG	2	9	75870	75887	18
38	LG01	A	T	1	19	77799	77817	19
39	LG01	A	T	1	13	96473	96485	13
40	LG01	A	A	1	15	99476	99490	15
41	LG01	AAT	AAT	3	5	99630	99644	15
42	LG01	A	T	1	10	100349	100358	10
43	LG01	A	A	1	10	104900	104909	10
44	LG01	A	A	1	10	104919	104928	10
45	LG01	A	T	1	14	105513	105526	14
46	LG01	A	T	1	11	105991	106001	11
47	LG01	A	T	1	14	106469	106482	14
48	LG01	AT	TA	2	6	106726	106737	12
49	LG01	C	C	1	14	109273	109286	14
50	LG01	AT	AT	2	9	110024	110041	18
51	LG01	AT	AT	2	9	110048	110065	18
52	LG01	A	A	1	11	110507	110517	11
53	LG01	A	A	1	10	110654	110663	10
54	LG01	A	A	1	10	122016	122025	10
55	LG01	AT	TA	2	6	122362	122373	12
56	LG01	A	T	1	10	122908	122917	10
57	LG01	A	T	1	12	124604	124615	12
58	LG01	A	A	1	11	124779	124789	11
59	LG01	AAG	TCT	3	6	126877	126894	18
60	LG01	A	T	1	10	138551	138560	10
61	LG01	AT	TA	2	12	139520	139543	24
62	LG01	A	T	1	10	144331	144340	10
63	LG01	A	T	1	13	145453	145465	13
64	LG01	A	A	1	13	146632	146644	13
65	LG01	A	T	1	16	147327	147342	16
66	LG01	A	T	1	10	147751	147760	10
67	LG01	A	A	1	12	147801	147812	12
68	LG01	A	T	1	10	148026	148035	10
69	LG01	A	A	1	10	149158	149167	10
70	LG01	A	T	1	11	149734	149744	11
71	LG01	A	A	1	11	150038	150048	11
72	LG01	A	T	1	10	150063	150072	10
73	LG01	A	A	1	10	151583	151592	10
74	LG01	AT	TA	2	7	151990	152003	14
75	LG01	A	T	1	13	152539	152551	13
76	LG01	A	A	1	11	155184	155194	11
77	LG01	A	A	1	10	157017	157026	10
78	LG01	A	T	1	14	157074	157087	14
79	LG01	A	A	1	13	157275	157287	13
80	LG01	A	A	1	12	159109	159120	12
81	LG01	AAAT	TATT	4	5	159315	159334	20
82	LG01	AT	AT	2	8	160051	160066	16
83	LG01	AAT	ATA	3	6	160166	160183	18
84	LG01	A	A	1	14	160283	160296	14
85	LG01	A	A	1	10	160403	160412	10
86	LG01	A	T	1	14	160717	160730	14
87	LG01	A	T	1	11	160875	160885	11
88	LG01	AAG	TTC	3	5	161321	161335	15
89	LG01	A	A	1	12	163612	163623	12
90	LG01	AAT	TTA	3	6	165361	165378	18
91	LG01	A	T	1	10	165438	165447	10
92	LG01	AAT	TAT	3	5	165892	165906	15
93	LG01	A	T	1	11	166301	166311	11
94	LG01	A	A	1	11	166312	166322	11
95	LG01	A	A	1	10	166368	166377	10
96	LG01	AT	TA	2	11	166562	166583	22
97	LG01	A	T	1	10	166781	166790	10
98	LG01	A	T	1	11	169567	169577	11
99	LG01	A	A	1	39	170521	170559	39
100	LG01	AAG	CTT	3	7	174485	174505	21
101	LG01	A	A	1	13	179079	179091	13
102	LG01	A	A	1	10	182408	182417	10
103	LG01	A	T	1	12	182426	182437	12
104	LG01	AT	AT	2	10	184218	184237	20
105	LG01	A	T	1	20	184437	184456	20
106	LG01	AG	CT	2	8	185043	185058	16
107	LG01	AG	AG	2	7	185147	185160	14
108	LG01	A	T	1	10	186186	186195	10
109	LG01	AAG	TCT	3	5	186555	186569	15
110	LG01	AAAATG	TCATTT	6	5	186570	186599	30
111	LG01	AT	TA	2	8	186747	186762	16
112	LG01	A	A	1	10	188020	188029	10
113	LG01	A	A	1	10	190099	190108	10
114	LG01	AG	GA	2	14	191872	191899	28
115	LG01	A	T	1	12	192734	192745	12
116	LG01	A	T	1	11	194862	194872	11
117	LG01	A	A	1	10	195107	195116	10
118	LG01	A	T	1	12	195992	196003	12
119	LG01	A	A	1	10	196294	196303	10
120	LG01	A	T	1	10	199248	199257	10
121	LG01	AT	TA	2	9	201400	201417	18
122	LG01	A	T	1	10	203536	203545	10
123	LG01	A	T	1	27	211358	211384	27
124	LG01	AT	TA	2	6	211412	211423	12
125	LG01	A	T	1	10	212843	212852	10
126	LG01	AAC	AAC	3	6	213679	213696	18
127	LG01	AC	TG	2	6	215541	215552	12
128	LG01	AT	TA	2	9	216192	216209	18
129	LG01	AT	TA	2	13	219759	219784	26
130	LG01	A	T	1	11	221058	221068	11
131	LG01	A	T	1	11	222762	222772	11
132	LG01	A	T	1	10	223001	223010	10
133	LG01	AT	AT	2	10	223544	223563	20
134	LG01	A	A	1	11	224446	224456	11
135	LG01	AT	AT	2	15	225224	225253	30
136	LG01	AC	GT	2	17	225254	225287	34
137	LG01	A	A	1	10	227718	227727	10
138	LG01	A	T	1	10	237439	237448	10
139	LG01	AT	AT	2	6	237897	237908	12
140	LG01	A	A	1	10	239856	239865	10
141	LG01	A	A	1	11	247720	247730	11
142	LG01	A	T	1	11	248646	248656	11
143	LG01	A	T	1	21	248964	248984	21
144	LG01	A	T	1	12	249379	249390	12
145	LG01	A	A	1	11	249949	249959	11
146	LG01	A	A	1	14	263821	263834	14
147	LG01	A	T	1	21	264675	264695	21
148	LG01	A	T	1	10	265448	265457	10
149	LG01	A	A	1	10	268865	268874	10
150	LG01	A	T	1	17	268994	269010	17
151	LG01	A	T	1	44	271335	271378	44
152	LG01	AT	AT	2	6	272272	272283	12
153	LG01	A	A	1	10	272494	272503	10
154	LG01	A	A	1	10	272664	272673	10
155	LG01	A	A	1	10	272962	272971	10
156	LG01	A	T	1	10	273048	273057	10
157	LG01	A	T	1	15	273066	273080	15
158	LG01	A	T	1	18	274030	274047	18
159	LG01	A	A	1	11	274286	274296	11
160	LG01	AAT	TTA	3	6	275513	275530	18
161	LG01	AAT	AAT	3	5	277176	277190	15
162	LG01	A	A	1	21	277257	277277	21
163	LG01	A	A	1	10	282228	282237	10
164	LG01	AG	AG	2	6	285796	285807	12
165	LG01	A	T	1	10	286190	286199	10
166	LG01	A	T	1	19	287264	287282	19
167	LG01	AT	TA	2	10	287406	287425	20
168	LG01	A	T	1	10	287488	287497	10
169	LG01	AT	AT	2	7	288031	288044	14
170	LG01	AT	AT	2	11	288274	288295	22
171	LG01	A	T	1	13	289616	289628	13
172	LG01	A	A	1	18	290825	290842	18
173	LG01	A	A	1	12	291926	291937	12
174	LG01	A	A	1	22	299474	299495	22
175	LG01	A	A	1	10	301149	301158	10
176	LG01	A	T	1	18	301450	301467	18
177	LG01	A	T	1	10	301542	301551	10
178	LG01	A	T	1	11	301747	301757	11
179	LG01	A	T	1	12	303094	303105	12
180	LG01	A	A	1	10	303638	303647	10
181	LG01	A	A	1	11	304722	304732	11
182	LG01	AAT	AAT	3	5	305001	305015	15
183	LG01	A	T	1	10	305224	305233	10
184	LG01	A	T	1	13	305304	305316	13
185	LG01	A	T	1	10	306333	306342	10
186	LG01	AT	AT	2	18	306358	306393	36
187	LG01	AT	AT	2	7	306676	306689	14
188	LG01	A	T	1	10	307155	307164	10
189	LG01	A	T	1	11	307253	307263	11
190	LG01	AT	AT	2	9	308160	308177	18
191	LG01	A	T	1	13	308832	308844	13
192	LG01	A	T	1	11	309456	309466	11
193	LG01	A	A	1	10	309927	309936	10
194	LG01	AT	AT	2	7	310270	310283	14
195	LG01	AAT	AAT	3	5	310392	310406	15
196	LG01	A	T	1	11	312789	312799	11
197	LG01	A	A	1	10	314005	314014	10
198	LG01	AT	AT	2	8	314634	314649	16
199	LG01	A	T	1	10	315468	315477	10
200	LG01	A	T	1	17	315590	315606	17
201	LG01	A	A	1	10	315610	315619	10
202	LG01	A	T	1	12	316060	316071	12
203	LG01	A	T	1	10	316201	316210	10
204	LG01	A	T	1	10	317117	317126	10
205	LG01	A	T	1	11	317252	317262	11
206	LG01	A	T	1	10	318574	318583	10
207	LG01	A	T	1	10	319073	319082	10
208	LG01	A	A	1	10	320284	320293	10
209	LG01	A	A	1	10	320295	320304	10
210	LG01	A	A	1	10	321081	321090	10
211	LG01	AAG	TTC	3	6	322466	322483	18
212	LG01	A	A	1	10	323196	323205	10
213	LG01	A	A	1	11	323740	323750	11
214	LG01	A	A	1	10	324140	324149	10
215	LG01	A	A	1	10	324423	324432	10
216	LG01	ACG	GCT	3	7	328638	328658	21
217	LG01	A	T	1	11	328782	328792	11
218	LG01	AT	TA	2	6	331626	331637	12
219	LG01	AAAAC	TTTGT	5	5	333056	333080	25
220	LG01	A	T	1	18	334137	334154	18
221	LG01	AT	TA	2	7	336889	336902	14
222	LG01	A	T	1	10	337847	337856	10
223	LG01	A	A	1	11	338604	338614	11
224	LG01	A	T	1	12	338633	338644	12
225	LG01	AAT	TTA	3	5	338945	338959	15
226	LG01	A	A	1	11	339780	339790	11
227	LG01	A	T	1	33	340350	340382	33
228	LG01	AAT	AAT	3	6	340835	340852	18
229	LG01	A	A	1	11	341023	341033	11
230	LG01	AAT	TAA	3	5	341518	341532	15
231	LG01	A	A	1	17	342806	342822	17
232	LG01	A	T	1	10	342923	342932	10
233	LG01	AT	TA	2	8	343077	343092	16
234	LG01	A	A	1	10	343112	343121	10
235	LG01	A	A	1	10	344596	344605	10
236	LG01	A	A	1	10	344833	344842	10
237	LG01	A	A	1	12	345554	345565	12
238	LG01	AT	TA	2	13	346634	346659	26
239	LG01	AAT	ATT	3	13	347785	347823	39
240	LG01	A	A	1	11	349038	349048	11
241	LG01	AT	AT	2	7	351117	351130	14
242	LG01	A	A	1	10	351792	351801	10
243	LG01	A	A	1	14	353355	353368	14
244	LG01	A	A	1	11	353984	353994	11
245	LG01	AATT	AATT	4	5	354180	354199	20
246	LG01	AAT	ATA	3	5	357917	357931	15
247	LG01	A	T	1	13	359109	359121	13
248	LG01	AAT	AAT	3	6	359900	359917	18
249	LG01	A	A	1	10	360226	360235	10
250	LG01	A	A	1	23	360274	360296	23
251	LG01	AAT	ATA	3	7	368446	368466	21
252	LG01	A	T	1	10	369194	369203	10
253	LG01	AAT	AAT	3	7	369420	369440	21
254	LG01	A	T	1	10	372318	372327	10
255	LG01	A	A	1	21	374274	374294	21
256	LG01	AAT	AAT	3	7	374504	374524	21
257	LG01	A	T	1	10	374611	374620	10
258	LG01	A	T	1	12	375555	375566	12
259	LG01	A	T	1	14	379877	379890	14
260	LG01	A	T	1	11	380442	380452	11
261	LG01	A	A	1	14	380939	380952	14
262	LG01	A	T	1	11	380991	381001	11
263	LG01	A	A	1	13	381173	381185	13
264	LG01	A	A	1	10	381497	381506	10
265	LG01	A	T	1	11	381949	381959	11
266	LG01	A	T	1	10	382193	382202	10
267	LG01	A	T	1	51	383347	383397	51
268	LG01	AT	AT	2	18	383657	383692	36
269	LG01	A	A	1	10	383876	383885	10
270	LG01	A	T	1	10	384754	384763	10
271	LG01	A	A	1	10	385297	385306	10
272	LG01	AT	TA	2	8	385587	385602	16
273	LG01	A	A	1	11	388693	388703	11
274	LG01	A	A	1	14	389583	389596	14
275	LG01	A	A	1	13	390724	390736	13
276	LG01	A	T	1	17	392542	392558	17
277	LG01	A	A	1	17	394163	394179	17
278	LG01	AAG	CTT	3	7	394806	394826	21
279	LG01	A	A	1	23	394928	394950	23
280	LG01	A	A	1	13	395471	395483	13
281	LG01	AT	TA	2	7	395837	395850	14
282	LG01	AAT	AAT	3	5	395981	395995	15
283	LG01	A	T	1	10	396219	396228	10
284	LG01	AT	TA	2	6	396354	396365	12
285	LG01	A	T	1	10	396387	396396	10
286	LG01	AT	TA	2	6	396480	396491	12
287	LG01	A	A	1	23	397961	397983	23
288	LG01	A	T	1	10	405339	405348	10
289	LG01	A	A	1	11	406163	406173	11
290	LG01	A	T	1	11	406365	406375	11
291	LG01	A	T	1	16	408788	408803	16
292	LG01	A	A	1	11	409002	409012	11
293	LG01	A	A	1	10	409414	409423	10
294	LG01	A	T	1	16	409439	409454	16
295	LG01	AC	AC	2	10	410838	410857	20
296	LG01	A	A	1	19	411144	411162	19
297	LG01	C	G	1	10	411173	411182	10
298	LG01	AAT	TTA	3	5	411601	411615	15
299	LG01	A	A	1	11	411627	411637	11
300	LG01	A	A	1	10	415113	415122	10
301	LG01	A	A	1	17	415900	415916	17
302	LG01	A	T	1	11	416010	416020	11
303	LG01	A	T	1	11	416312	416322	11
304	LG01	A	A	1	10	416466	416475	10
305	LG01	AT	TA	2	6	416883	416894	12
306	LG01	A	A	1	10	417723	417732	10
307	LG01	AT	AT	2	14	417766	417793	28
308	LG01	A	T	1	13	418450	418462	13
309	LG01	A	T	1	10	418648	418657	10
310	LG01	AT	AT	2	12	418659	418682	24
311	LG01	AG	GA	2	6	419613	419624	12
312	LG01	A	T	1	16	426943	426958	16
313	LG01	A	A	1	16	427700	427715	16
314	LG01	A	A	1	13	431041	431053	13
315	LG01	A	T	1	10	431734	431743	10
316	LG01	A	A	1	10	432097	432106	10
317	LG01	A	T	1	11	434276	434286	11
318	LG01	A	T	1	11	436518	436528	11
319	LG01	AT	TA	2	10	437520	437539	20
320	LG01	A	T	1	10	437743	437752	10
321	LG01	A	A	1	13	438048	438060	13
322	LG01	AT	AT	2	8	438885	438900	16
323	LG01	A	A	1	11	439274	439284	11
324	LG01	A	A	1	10	440602	440611	10
325	LG01	A	A	1	10	440783	440792	10
326	LG01	A	T	1	15	440962	440976	15
327	LG01	A	A	1	12	441061	441072	12
328	LG01	A	A	1	16	441154	441169	16
329	LG01	AAT	TTA	3	5	441370	441384	15
330	LG01	A	A	1	14	441524	441537	14
331	LG01	A	T	1	10	441549	441558	10
332	LG01	A	T	1	10	441590	441599	10
333	LG01	AT	AT	2	7	442465	442478	14
334	LG01	A	T	1	15	442929	442943	15
335	LG01	AT	AT	2	9	442992	443009	18
336	LG01	A	A	1	12	444042	444053	12
337	LG01	A	T	1	11	444106	444116	11
338	LG01	A	T	1	10	444483	444492	10
339	LG01	A	T	1	10	444527	444536	10
340	LG01	A	A	1	21	445218	445238	21
341	LG01	A	A	1	18	445496	445513	18
342	LG01	A	T	1	10	445535	445544	10
343	LG01	AT	AT	2	14	445577	445604	28
344	LG01	A	T	1	11	446657	446667	11
345	LG01	A	T	1	10	447198	447207	10
346	LG01	A	T	1	10	447209	447218	10
347	LG01	A	T	1	10	447226	447235	10
348	LG01	AAT	ATT	3	5	447606	447620	15
349	LG01	A	T	1	10	447904	447913	10
350	LG01	A	T	1	12	449088	449099	12
351	LG01	A	A	1	10	449700	449709	10
352	LG01	AAG	CTT	3	8	450082	450105	24
353	LG01	A	T	1	10	454170	454179	10
354	LG01	A	T	1	12	458061	458072	12
355	LG01	A	A	1	12	458480	458491	12
356	LG01	A	A	1	10	459806	459815	10
357	LG01	A	T	1	10	459940	459949	10
358	LG01	A	T	1	19	460137	460155	19
359	LG01	A	A	1	11	460731	460741	11
360	LG01	A	T	1	10	461593	461602	10
361	LG01	A	A	1	12	461709	461720	12
362	LG01	A	A	1	19	466370	466388	19
363	LG01	A	A	1	10	468086	468095	10
364	LG01	A	A	1	10	468447	468456	10
365	LG01	A	A	1	11	468952	468962	11
366	LG01	A	A	1	10	469410	469419	10
367	LG01	A	T	1	11	472050	472060	11
368	LG01	AT	AT	2	10	472101	472120	20
369	LG01	AT	TA	2	21	472193	472234	42
370	LG01	A	T	1	13	472468	472480	13
371	LG01	AAT	AAT	3	5	472563	472577	15
372	LG01	A	T	1	17	474349	474365	17
373	LG01	AT	AT	2	25	477036	477085	50
374	LG01	A	A	1	10	477189	477198	10
375	LG01	A	T	1	10	480790	480799	10
376	LG01	A	T	1	10	482312	482321	10
377	LG01	AAT	TTA	3	14	482328	482369	42
378	LG01	A	T	1	10	483808	483817	10
379	LG01	A	T	1	11	484899	484909	11
380	LG01	AT	AT	2	6	485283	485294	12
381	LG01	A	A	1	10	485514	485523	10
382	LG01	A	T	1	11	486182	486192	11
383	LG01	AT	AT	2	8	486527	486542	16
384	LG01	A	T	1	11	487254	487264	11
385	LG01	A	A	1	16	487307	487322	16
386	LG01	AT	TA	2	8	487880	487895	16
387	LG01	A	T	1	10	490353	490362	10
388	LG01	AT	AT	2	8	492609	492624	16
389	LG01	A	T	1	12	493337	493348	12
390	LG01	A	A	1	16	493391	493406	16
391	LG01	AT	TA	2	8	493962	493977	16
392	LG01	A	T	1	11	496438	496448	11
393	LG01	AT	AT	2	8	498694	498709	16
394	LG01	A	T	1	12	499418	499429	12
395	LG01	A	A	1	16	499472	499487	16
396	LG01	AT	TA	2	8	500043	500058	16
397	LG01	A	T	1	11	502521	502531	11
398	LG01	A	T	1	11	503540	503550	11
399	LG01	A	T	1	10	504567	504576	10
400	LG01	A	T	1	10	508965	508974	10
401	LG01	A	T	1	10	508981	508990	10
402	LG01	A	T	1	12	509152	509163	12
403	LG01	A	T	1	10	511658	511667	10
404	LG01	A	T	1	11	513059	513069	11
405	LG01	ATC	GAT	3	5	516474	516488	15
406	LG01	A	T	1	11	517189	517199	11
407	LG01	A	T	1	10	518843	518852	10
408	LG01	A	A	1	13	519025	519037	13
409	LG01	A	A	1	14	519360	519373	14
410	LG01	A	A	1	10	521041	521050	10
411	LG01	A	A	1	17	529607	529623	17
412	LG01	A	T	1	10	532447	532456	10
413	LG01	AT	AT	2	6	533030	533041	12
414	LG01	AAT	ATT	3	5	533284	533298	15
415	LG01	AT	AT	2	6	533491	533502	12
416	LG01	A	A	1	10	533588	533597	10
417	LG01	A	A	1	17	535001	535017	17
418	LG01	A	A	1	10	536289	536298	10
419	LG01	A	T	1	13	538270	538282	13
420	LG01	A	A	1	15	539173	539187	15
421	LG01	A	T	1	12	539613	539624	12
422	LG01	A	A	1	11	540638	540648	11
423	LG01	A	T	1	11	541154	541164	11
424	LG01	A	T	1	10	541725	541734	10
425	LG01	A	A	1	18	542716	542733	18
426	LG01	A	A	1	15	547238	547252	15
427	LG01	A	T	1	11	547604	547614	11
428	LG01	AT	TA	2	6	549456	549467	12
429	LG01	AT	TA	2	19	549476	549513	38
430	LG01	AT	TA	2	11	549516	549537	22
431	LG01	CG	GC	2	6	554011	554022	12
432	LG01	AAG	GAA	3	5	554398	554412	15
433	LG01	CG	GC	2	6	561413	561424	12
434	LG01	AAG	GAA	3	5	561778	561792	15
435	LG01	A	A	1	17	565552	565568	17
436	LG01	A	A	1	12	567490	567501	12
437	LG01	A	A	1	10	569689	569698	10
438	LG01	A	A	1	10	570779	570788	10
439	LG01	AT	AT	2	6	572501	572512	12
440	LG01	A	T	1	18	572825	572842	18
441	LG01	AT	AT	2	12	574070	574093	24
442	LG01	A	A	1	10	574195	574204	10
443	LG01	A	A	1	10	575962	575971	10
444	LG01	A	A	1	10	576542	576551	10
445	LG01	A	T	1	10	579811	579820	10
446	LG01	A	T	1	10	580280	580289	10
447	LG01	AAT	TTA	3	5	580770	580784	15
448	LG01	A	T	1	11	580844	580854	11
449	LG01	A	T	1	10	581540	581549	10
450	LG01	A	T	1	15	581656	581670	15
451	LG01	AT	TA	2	6	581912	581923	12
452	LG01	AT	TA	2	21	581925	581966	42
453	LG01	AT	TA	2	7	581968	581981	14
454	LG01	A	T	1	19	582201	582219	19
455	LG01	A	T	1	11	582967	582977	11
456	LG01	A	A	1	10	583587	583596	10
457	LG01	AT	AT	2	45	583862	583951	90
458	LG01	A	T	1	10	584929	584938	10
459	LG01	A	A	1	13	585067	585079	13
460	LG01	A	T	1	11	586170	586180	11
461	LG01	AAC	AAC	3	5	586666	586680	15
462	LG01	A	T	1	10	586927	586936	10
463	LG01	AT	TA	2	9	586966	586983	18
464	LG01	A	T	1	10	587507	587516	10
465	LG01	A	A	1	10	588074	588083	10
466	LG01	A	A	1	12	588365	588376	12
467	LG01	AT	AT	2	7	588519	588532	14
468	LG01	A	A	1	20	590369	590388	20
469	LG01	A	A	1	11	590525	590535	11
470	LG01	A	A	1	11	591772	591782	11
471	LG01	A	A	1	10	594968	594977	10
472	LG01	A	T	1	10	596805	596814	10
473	LG01	A	A	1	12	597094	597105	12
474	LG01	A	A	1	10	597615	597624	10
475	LG01	A	T	1	10	597682	597691	10
476	LG01	A	T	1	12	598312	598323	12
477	LG01	A	T	1	10	605587	605596	10
478	LG01	A	T	1	10	605789	605798	10
479	LG01	A	T	1	13	607598	607610	13
480	LG01	A	T	1	13	609349	609361	13
481	LG01	AT	TA	2	6	609457	609468	12
482	LG01	A	T	1	15	609540	609554	15
483	LG01	A	T	1	15	610342	610356	15
484	LG01	A	T	1	19	615514	615532	19
485	LG01	A	A	1	13	616908	616920	13
486	LG01	A	T	1	12	617128	617139	12
487	LG01	AT	AT	2	13	617189	617214	26
488	LG01	A	A	1	10	617387	617396	10
489	LG01	A	A	1	17	617457	617473	17
490	LG01	CCG	GCC	3	5	618203	618217	15
491	LG01	AAT	TAT	3	9	618451	618477	27
492	LG01	A	T	1	10	619550	619559	10
493	LG01	AT	AT	2	20	620746	620785	40
494	LG01	A	T	1	13	622315	622327	13
495	LG01	AG	GA	2	6	622981	622992	12
496	LG01	A	A	1	10	625801	625810	10
497	LG01	A	T	1	17	625812	625828	17
498	LG01	A	T	1	14	626032	626045	14
499	LG01	A	T	1	14	627541	627554	14
500	LG01	A	A	1	10	636560	636569	10
501	LG01	A	A	1	14	636986	636999	14
502	LG01	A	T	1	12	637440	637451	12
503	LG01	A	A	1	10	638463	638472	10
504	LG01	A	T	1	13	638960	638972	13
505	LG01	A	A	1	12	639461	639472	12
506	LG01	A	T	1	10	640646	640655	10
507	LG01	A	T	1	10	642305	642314	10
508	LG01	AT	AT	2	27	642394	642447	54
509	LG01	AT	AT	2	6	644625	644636	12
510	LG01	AAT	AAT	3	7	644854	644874	21
511	LG01	A	A	1	11	645375	645385	11
512	LG01	A	A	1	15	645637	645651	15
513	LG01	A	T	1	10	646174	646183	10
514	LG01	AT	AT	2	22	649293	649336	44
515	LG01	A	T	1	17	652189	652205	17
516	LG01	A	T	1	13	652743	652755	13
517	LG01	A	A	1	10	652772	652781	10
518	LG01	AAAAG	TTCTT	5	5	652936	652960	25
519	LG01	A	T	1	10	655087	655096	10
520	LG01	A	T	1	10	656352	656361	10
521	LG01	AC	AC	2	7	659297	659310	14
522	LG01	A	T	1	16	660671	660686	16
523	LG01	A	A	1	14	664925	664938	14
524	LG01	A	T	1	10	665796	665805	10
525	LG01	A	T	1	10	667030	667039	10
526	LG01	A	T	1	10	667094	667103	10
527	LG01	A	T	1	12	667307	667318	12
528	LG01	A	A	1	10	667930	667939	10
529	LG01	AAT	AAT	3	9	668068	668094	27
530	LG01	CG	GC	2	7	672347	672360	14
531	LG01	CCG	GCG	3	5	672575	672589	15
532	LG01	AG	AG	2	14	672660	672687	28
533	LG01	AG	AG	2	12	679660	679683	24
534	LG01	A	A	1	12	679707	679718	12
535	LG01	A	T	1	19	681781	681799	19
536	LG01	AT	AT	2	14	681844	681871	28
537	LG01	A	A	1	10	682525	682534	10
538	LG01	A	A	1	13	683192	683204	13
539	LG01	A	A	1	25	683933	683957	25
540	LG01	A	T	1	10	684347	684356	10
541	LG01	AT	AT	2	7	687366	687379	14
542	LG01	A	T	1	12	689964	689975	12
543	LG01	A	A	1	10	690766	690775	10
544	LG01	AT	TA	2	30	690881	690940	60
545	LG01	A	T	1	10	691702	691711	10
546	LG01	A	A	1	11	692316	692326	11
547	LG01	AT	TA	2	6	693675	693686	12
548	LG01	A	A	1	13	693708	693720	13
549	LG01	A	A	1	11	694362	694372	11
550	LG01	A	A	1	11	694405	694415	11
551	LG01	A	A	1	10	695362	695371	10
552	LG01	A	T	1	10	695554	695563	10
553	LG01	A	A	1	11	695808	695818	11
554	LG01	A	T	1	10	698710	698719	10
555	LG01	A	T	1	38	700720	700757	38
556	LG01	A	A	1	10	706046	706055	10
557	LG01	A	T	1	10	706153	706162	10
558	LG01	AT	TA	2	7	706427	706440	14
559	LG01	A	T	1	13	706968	706980	13
560	LG01	A	A	1	10	707667	707676	10
561	LG01	A	T	1	13	707986	707998	13
562	LG01	A	A	1	10	709698	709707	10
563	LG01	A	T	1	10	709710	709719	10
564	LG01	A	A	1	23	710621	710643	23
565	LG01	A	T	1	16	711230	711245	16
566	LG01	A	A	1	11	711793	711803	11
567	LG01	A	T	1	10	715225	715234	10
568	LG01	AT	TA	2	10	717909	717928	20
569	LG01	AT	TA	2	7	718363	718376	14
570	LG01	A	T	1	11	722554	722564	11
571	LG01	A	A	1	25	724279	724303	25
572	LG01	CCG	GCG	3	6	725522	725539	18
573	LG01	AT	TA	2	12	729975	729998	24
574	LG01	A	T	1	13	732717	732729	13
575	LG01	A	A	1	14	733132	733145	14
576	LG01	A	T	1	10	733350	733359	10
577	LG01	A	T	1	12	733893	733904	12
578	LG01	A	T	1	10	734705	734714	10
579	LG01	AG	AG	2	8	735615	735630	16
580	LG01	A	T	1	10	737205	737214	10
581	LG01	A	T	1	12	738373	738384	12
582	LG01	A	A	1	22	738526	738547	22
583	LG01	A	T	1	22	738730	738751	22
584	LG01	A	A	1	14	738857	738870	14
585	LG01	A	T	1	17	739141	739157	17
586	LG01	A	T	1	10	739496	739505	10
587	LG01	A	A	1	12	739774	739785	12
588	LG01	A	T	1	10	739795	739804	10
589	LG01	A	T	1	10	739827	739836	10
590	LG01	A	T	1	10	740070	740079	10
591	LG01	A	A	1	10	741163	741172	10
592	LG01	A	A	1	10	742416	742425	10
593	LG01	AAT	TAT	3	6	744542	744559	18
594	LG01	A	T	1	13	744763	744775	13
595	LG01	A	T	1	11	745354	745364	11
596	LG01	A	T	1	10	745869	745878	10
597	LG01	A	A	1	10	746892	746901	10
598	LG01	A	T	1	17	749142	749158	17
599	LG01	A	A	1	10	749905	749914	10
600	LG01	A	A	1	11	750500	750510	11
601	LG01	A	A	1	10	752323	752332	10
602	LG01	A	T	1	19	752372	752390	19
603	LG01	AT	TA	2	8	752757	752772	16
604	LG01	A	T	1	24	752788	752811	24
605	LG01	AT	AT	2	29	754258	754315	58
606	LG01	A	T	1	14	756966	756979	14
607	LG01	A	T	1	14	757816	757829	14
608	LG01	AC	AC	2	6	762385	762396	12
609	LG01	A	T	1	10	766088	766097	10
610	LG01	A	T	1	10	766969	766978	10
611	LG01	A	A	1	11	767843	767853	11
612	LG01	A	A	1	17	768641	768657	17
613	LG01	AAT	ATT	3	16	769508	769555	48
614	LG01	A	A	1	10	769863	769872	10
615	LG01	AAT	TTA	3	5	770906	770920	15
616	LG01	AT	AT	2	24	770926	770973	48
617	LG01	A	T	1	11	771093	771103	11
618	LG01	A	A	1	14	771228	771241	14
619	LG01	AAT	ATT	3	6	771822	771839	18
620	LG01	A	T	1	10	772595	772604	10
621	LG01	AT	AT	2	6	772712	772723	12
622	LG01	AT	AT	2	6	773369	773380	12
623	LG01	A	A	1	10	774126	774135	10
624	LG01	A	T	1	16	774215	774230	16
625	LG01	A	A	1	10	775512	775521	10
626	LG01	A	T	1	11	775924	775934	11
627	LG01	AG	TC	2	9	776970	776987	18
628	LG01	AT	TA	2	6	779428	779439	12
629	LG01	A	A	1	13	781861	781873	13
630	LG01	A	A	1	11	783050	783060	11
631	LG01	A	A	1	12	783147	783158	12
632	LG01	A	A	1	17	784187	784203	17
633	LG01	A	A	1	10	784264	784273	10
634	LG01	A	T	1	12	784450	784461	12
635	LG01	A	A	1	14	784510	784523	14
636	LG01	A	A	1	11	787778	787788	11
637	LG01	A	A	1	11	788945	788955	11
638	LG01	AAG	GAA	3	6	789417	789434	18
639	LG01	A	T	1	10	790321	790330	10
640	LG01	AT	TA	2	6	791273	791284	12
641	LG01	A	A	1	16	792661	792676	16
642	LG01	AT	AT	2	6	793212	793223	12
643	LG01	A	A	1	11	793429	793439	11
644	LG01	AT	TA	2	10	794340	794359	20
645	LG01	AT	AT	2	23	796225	796270	46
646	LG01	AT	TA	2	6	796646	796657	12
647	LG01	A	A	1	13	796830	796842	13
648	LG01	A	A	1	11	796922	796932	11
649	LG01	A	A	1	11	797615	797625	11
650	LG01	A	A	1	12	798321	798332	12
651	LG01	A	T	1	10	798859	798868	10
652	LG01	AT	TA	2	8	800057	800072	16
653	LG01	A	A	1	12	800155	800166	12
654	LG01	A	T	1	10	801677	801686	10
655	LG01	A	T	1	10	801714	801723	10
656	LG01	A	A	1	10	801857	801866	10
657	LG01	A	A	1	14	803604	803617	14
658	LG01	A	A	1	25	805574	805598	25
659	LG01	A	T	1	12	806012	806023	12
660	LG01	A	T	1	11	819748	819758	11
661	LG01	A	T	1	11	820575	820585	11
662	LG01	AT	TA	2	6	820638	820649	12
663	LG01	A	T	1	39	821612	821650	39
664	LG01	A	A	1	10	822033	822042	10
665	LG01	A	T	1	10	823128	823137	10
666	LG01	A	A	1	10	823576	823585	10
667	LG01	A	T	1	11	823665	823675	11
668	LG01	A	A	1	10	827163	827172	10
669	LG01	A	T	1	15	828198	828212	15
670	LG01	A	T	1	11	829455	829465	11
671	LG01	A	T	1	10	829590	829599	10
672	LG01	A	T	1	10	829692	829701	10
673	LG01	A	A	1	10	830288	830297	10
674	LG01	AG	AG	2	6	831619	831630	12
675	LG01	A	A	1	10	832371	832380	10
676	LG01	A	A	1	10	833107	833116	10
677	LG01	AT	AT	2	22	834271	834314	44
678	LG01	AT	TA	2	18	834514	834549	36
679	LG01	A	A	1	10	835824	835833	10
680	LG01	A	A	1	10	836627	836636	10
681	LG01	AT	AT	2	31	838035	838096	62
682	LG01	A	T	1	15	840469	840483	15
683	LG01	A	A	1	16	841547	841562	16
684	LG01	A	T	1	10	841638	841647	10
685	LG01	A	T	1	10	841667	841676	10
686	LG01	AAT	ATT	3	5	842760	842774	15
687	LG01	A	T	1	10	842978	842987	10
688	LG01	AT	TA	2	8	843474	843489	16
689	LG01	A	A	1	11	843531	843541	11
690	LG01	A	T	1	20	843594	843613	20
691	LG01	AC	TG	2	6	844360	844371	12
692	LG01	A	A	1	11	844830	844840	11
693	LG01	A	A	1	12	844877	844888	12
694	LG01	A	A	1	10	844898	844907	10
695	LG01	A	T	1	10	845322	845331	10
696	LG01	AAT	ATT	3	8	849560	849583	24
697	LG01	A	T	1	17	849880	849896	17
698	LG01	AT	TA	2	8	850064	850079	16
699	LG01	AAT	TTA	3	11	850434	850466	33
700	LG01	A	T	1	13	851153	851165	13
701	LG01	A	A	1	11	852161	852171	11
702	LG01	A	A	1	10	852264	852273	10
703	LG01	A	A	1	12	852398	852409	12
704	LG01	A	A	1	11	853253	853263	11
705	LG01	A	A	1	10	854651	854660	10
706	LG01	A	A	1	13	854727	854739	13
707	LG01	A	T	1	12	854832	854843	12
708	LG01	AT	AT	2	8	857043	857058	16
709	LG01	A	A	1	11	857993	858003	11
710	LG01	A	T	1	10	858088	858097	10
711	LG01	A	T	1	10	858349	858358	10
712	LG01	AAT	TAT	3	7	858375	858395	21
713	LG01	A	A	1	13	858765	858777	13
714	LG01	A	T	1	13	858950	858962	13
715	LG01	A	T	1	10	859534	859543	10
716	LG01	A	A	1	15	860719	860733	15
717	LG01	A	A	1	11	861375	861385	11
718	LG01	A	A	1	11	873153	873163	11
719	LG01	A	T	1	17	873521	873537	17
720	LG01	AT	AT	2	7	874472	874485	14
721	LG01	A	T	1	11	874486	874496	11
722	LG01	A	T	1	10	874621	874630	10
723	LG01	AAT	AAT	3	5	877369	877383	15
724	LG01	AT	AT	2	9	877566	877583	18
725	LG01	A	T	1	10	877906	877915	10
726	LG01	A	A	1	16	878018	878033	16
727	LG01	A	A	1	10	885082	885091	10
728	LG01	AT	TA	2	8	887659	887674	16
729	LG01	A	A	1	13	887882	887894	13
730	LG01	A	A	1	10	888156	888165	10
731	LG01	AT	TA	2	6	888537	888548	12
732	LG01	A	A	1	10	896664	896673	10
733	LG01	A	A	1	10	896862	896871	10
734	LG01	AAT	AAT	3	10	898556	898585	30
735	LG01	A	A	1	13	898595	898607	13
736	LG01	A	A	1	14	900267	900280	14
737	LG01	A	A	1	10	900596	900605	10
738	LG01	A	A	1	10	900814	900823	10
739	LG01	A	A	1	16	902716	902731	16
740	LG01	AT	AT	2	6	902777	902788	12
741	LG01	A	A	1	10	904240	904249	10
742	LG01	A	A	1	10	904371	904380	10
743	LG01	A	T	1	20	905875	905894	20
744	LG01	A	T	1	10	906038	906047	10
745	LG01	A	A	1	10	906109	906118	10
746	LG01	AAAT	ATAA	4	6	907379	907402	24
747	LG01	A	A	1	11	909292	909302	11
748	LG01	A	A	1	15	910482	910496	15
749	LG01	AT	AT	2	8	910505	910520	16
750	LG01	AC	GT	2	6	910521	910532	12
751	LG01	AT	TA	2	6	910538	910549	12
752	LG01	AT	TA	2	8	910556	910571	16
753	LG01	A	A	1	12	911240	911251	12
754	LG01	A	A	1	11	912055	912065	11
755	LG01	A	A	1	10	913685	913694	10
756	LG01	A	T	1	12	915346	915357	12
757	LG01	A	T	1	10	915596	915605	10
758	LG01	A	T	1	10	920999	921008	10
759	LG01	A	A	1	11	922963	922973	11
760	LG01	A	T	1	10	923812	923821	10
761	LG01	A	T	1	11	924086	924096	11
762	LG01	A	A	1	12	924097	924108	12
763	LG01	A	T	1	11	926557	926567	11
764	LG01	A	A	1	10	926694	926703	10
765	LG01	A	A	1	11	927947	927957	11
766	LG01	A	T	1	13	928365	928377	13
767	LG01	A	T	1	11	928416	928426	11
768	LG01	A	T	1	19	929264	929282	19
769	LG01	A	T	1	10	929511	929520	10
770	LG01	A	T	1	30	930819	930848	30
771	LG01	A	T	1	10	931722	931731	10
772	LG01	A	T	1	14	931803	931816	14
773	LG01	A	T	1	10	931861	931870	10
774	LG01	AT	AT	2	6	931968	931979	12
775	LG01	A	A	1	12	932373	932384	12
776	LG01	AT	TA	2	10	935506	935525	20
777	LG01	AT	TA	2	9	936977	936994	18
778	LG01	AT	TA	2	7	937025	937038	14
779	LG01	AT	AT	2	11	938967	938988	22
780	LG01	AT	TA	2	6	939006	939017	12
781	LG01	AT	TA	2	6	939024	939035	12
782	LG01	AT	TA	2	6	939058	939069	12
783	LG01	A	A	1	13	942941	942953	13
784	LG01	A	T	1	10	943217	943226	10
785	LG01	A	A	1	20	946843	946862	20
786	LG01	A	A	1	13	946979	946991	13
787	LG01	A	T	1	10	947634	947643	10
788	LG01	A	T	1	10	948521	948530	10
789	LG01	A	T	1	14	948802	948815	14
790	LG01	A	A	1	10	949145	949154	10
791	LG01	A	T	1	11	950543	950553	11
792	LG01	AT	TA	2	10	951566	951585	20
793	LG01	AT	AT	2	7	952538	952551	14
794	LG01	AT	AT	2	7	952570	952583	14
795	LG01	AT	AT	2	7	952600	952613	14
796	LG01	A	A	1	16	958226	958241	16
797	LG01	AT	TA	2	8	959001	959016	16
798	LG01	A	A	1	12	959091	959102	12
799	LG01	A	T	1	13	959554	959566	13
800	LG01	A	T	1	11	959750	959760	11
801	LG01	A	T	1	11	960849	960859	11
802	LG01	A	T	1	10	960920	960929	10
803	LG01	AT	TA	2	6	962236	962247	12
804	LG01	A	A	1	10	962719	962728	10
805	LG01	A	A	1	11	962731	962741	11
806	LG01	A	T	1	13	963352	963364	13
807	LG01	A	A	1	10	965933	965942	10
808	LG01	AT	TA	2	8	966931	966946	16
809	LG01	A	A	1	11	968248	968258	11
810	LG01	A	T	1	10	969120	969129	10
811	LG01	AT	AT	2	8	971184	971199	16
812	LG01	AAT	TTA	3	9	972520	972546	27
813	LG01	A	A	1	10	975652	975661	10
814	LG01	AT	TA	2	6	975882	975893	12
815	LG01	A	T	1	10	978099	978108	10
816	LG01	A	T	1	15	978229	978243	15
817	LG01	AAT	TTA	3	6	978283	978300	18
818	LG01	A	A	1	10	978606	978615	10
819	LG01	A	T	1	10	978770	978779	10
820	LG01	AT	TA	2	9	979686	979703	18
821	LG01	A	A	1	20	981435	981454	20
822	LG01	A	T	1	19	981465	981483	19
823	LG01	AT	AT	2	14	981931	981958	28
824	LG01	A	T	1	15	982445	982459	15
825	LG01	A	T	1	22	983568	983589	22
826	LG01	A	T	1	11	986288	986298	11
827	LG01	ACG	GAC	3	5	989840	989854	15
828	LG01	A	T	1	11	991199	991209	11
829	LG01	A	A	1	10	992336	992345	10
830	LG01	A	A	1	10	992777	992786	10
831	LG01	A	T	1	10	992978	992987	10
832	LG01	A	A	1	14	993507	993520	14
833	LG01	A	T	1	11	994564	994574	11
834	LG01	AAT	TTA	3	6	994778	994795	18
835	LG01	AT	AT	2	11	994854	994875	22
836	LG01	AT	AT	2	47	994877	994970	94
837	LG01	A	T	1	10	997107	997116	10
838	LG01	AAG	GAA	3	6	999073	999090	18
839	LG01	A	A	1	14	1003428	1003441	14
840	LG01	A	A	1	11	1007083	1007093	11
841	LG01	AT	AT	2	14	1007112	1007139	28
842	LG01	A	T	1	10	1007714	1007723	10
843	LG01	A	A	1	13	1010992	1011004	13
844	LG01	A	A	1	10	1012337	1012346	10
845	LG01	AT	AT	2	8	1012374	1012389	16
846	LG01	AC	TG	2	6	1013311	1013322	12
847	LG01	A	A	1	10	1013784	1013793	10
848	LG01	A	A	1	13	1013829	1013841	13
849	LG01	A	A	1	12	1013863	1013874	12
850	LG01	A	T	1	12	1014335	1014346	12
851	LG01	A	T	1	15	1014494	1014508	15
852	LG01	A	T	1	10	1014814	1014823	10
853	LG01	A	T	1	11	1015660	1015670	11
854	LG01	A	T	1	11	1015729	1015739	11
855	LG01	A	T	1	10	1016888	1016897	10
856	LG01	AG	GA	2	9	1020101	1020118	18
857	LG01	AG	GA	2	22	1027513	1027556	44
858	LG01	AG	GA	2	23	1034357	1034402	46
859	LG01	A	T	1	10	1036059	1036068	10
860	LG01	AT	TA	2	13	1038738	1038763	26
861	LG01	A	T	1	10	1038965	1038974	10
862	LG01	A	A	1	11	1039635	1039645	11
863	LG01	AT	AT	2	21	1042016	1042057	42
864	LG01	A	A	1	13	1042141	1042153	13
865	LG01	A	A	1	10	1044978	1044987	10
866	LG01	AAT	AAT	3	5	1045422	1045436	15
867	LG01	AT	AT	2	15	1045715	1045744	30
868	LG01	A	T	1	13	1045745	1045757	13
869	LG01	A	T	1	10	1047601	1047610	10
870	LG01	A	A	1	13	1048002	1048014	13
871	LG01	AAG	AGA	3	6	1052759	1052776	18
872	LG01	AT	TA	2	8	1053166	1053181	16
873	LG01	AT	TA	2	7	1053927	1053940	14
874	LG01	A	A	1	12	1054602	1054613	12
875	LG01	AT	TA	2	6	1055644	1055655	12
876	LG01	ATACAC	TGTATG	6	5	1056108	1056137	30
877	LG01	A	A	1	13	1056644	1056656	13
878	LG01	A	A	1	10	1058773	1058782	10
879	LG01	A	T	1	11	1059103	1059113	11
880	LG01	A	A	1	11	1059130	1059140	11
881	LG01	A	A	1	10	1059455	1059464	10
882	LG01	AAT	AAT	3	5	1059900	1059914	15
883	LG01	AT	AT	2	13	1060198	1060223	26
884	LG01	A	T	1	20	1060224	1060243	20
885	LG01	A	A	1	12	1060331	1060342	12
886	LG01	A	A	1	10	1061811	1061820	10
887	LG01	A	T	1	10	1062094	1062103	10
888	LG01	A	A	1	12	1062490	1062501	12
889	LG01	A	A	1	11	1066667	1066677	11
890	LG01	AAAAG	TTTTC	5	7	1067916	1067950	35
891	LG01	AT	TA	2	8	1068814	1068829	16
892	LG01	A	A	1	17	1069473	1069489	17
893	LG01	A	T	1	11	1072442	1072452	11
894	LG01	A	T	1	14	1075197	1075210	14
895	LG01	AG	AG	2	6	1075650	1075661	12
896	LG01	A	T	1	10	1075729	1075738	10
897	LG01	A	T	1	10	1080258	1080267	10
898	LG01	AT	AT	2	11	1080612	1080633	22
899	LG01	A	T	1	11	1081865	1081875	11
900	LG01	A	A	1	10	1082906	1082915	10
901	LG01	A	A	1	10	1083015	1083024	10
902	LG01	AAT	ATT	3	8	1083091	1083114	24
903	LG01	A	A	1	12	1083605	1083616	12
904	LG01	A	T	1	13	1083713	1083725	13
905	LG01	AAT	AAT	3	5	1083794	1083808	15
906	LG01	A	T	1	10	1084293	1084302	10
907	LG01	A	T	1	10	1084801	1084810	10
908	LG01	A	A	1	13	1084968	1084980	13
909	LG01	A	T	1	17	1085033	1085049	17
910	LG01	AT	TA	2	17	1086088	1086121	34
911	LG01	A	T	1	18	1086206	1086223	18
912	LG01	A	T	1	11	1086408	1086418	11
913	LG01	A	A	1	11	1088619	1088629	11
914	LG01	A	A	1	27	1089041	1089067	27
915	LG01	A	A	1	15	1089826	1089840	15
916	LG01	A	T	1	19	1089862	1089880	19
917	LG01	AAT	TTA	3	6	1090128	1090145	18
918	LG01	A	A	1	19	1090241	1090259	19
919	LG01	A	A	1	10	1090599	1090608	10
920	LG01	A	T	1	10	1090978	1090987	10
921	LG01	AT	AT	2	9	1091944	1091961	18
922	LG01	A	A	1	19	1092558	1092576	19
923	LG01	A	T	1	14	1092672	1092685	14
924	LG01	A	T	1	10	1093110	1093119	10
925	LG01	A	A	1	16	1093176	1093191	16
926	LG01	AT	TA	2	17	1094624	1094657	34
927	LG01	A	T	1	10	1094813	1094822	10
928	LG01	A	T	1	10	1095216	1095225	10
929	LG01	A	A	1	14	1096172	1096185	14
930	LG01	ACG	TCG	3	5	1096346	1096360	15
931	LG01	AT	TA	2	10	1099428	1099447	20
932	LG01	A	A	1	16	1099724	1099739	16
933	LG01	A	A	1	12	1100025	1100036	12
934	LG01	A	A	1	11	1100703	1100713	11
935	LG01	A	A	1	12	1100989	1101000	12
936	LG01	AT	AT	2	9	1102177	1102194	18
937	LG01	A	A	1	14	1102439	1102452	14
938	LG01	AAT	AAT	3	5	1102661	1102675	15
939	LG01	AAT	ATA	3	5	1102847	1102861	15
940	LG01	A	A	1	11	1103270	1103280	11
941	LG01	AAT	TAA	3	5	1103340	1103354	15
942	LG01	A	T	1	10	1104777	1104786	10
943	LG01	A	T	1	18	1106483	1106500	18
944	LG01	AAT	TTA	3	7	1106717	1106737	21
945	LG01	A	T	1	10	1106800	1106809	10
946	LG01	A	T	1	13	1114363	1114375	13
947	LG01	A	A	1	10	1115028	1115037	10
948	LG01	A	T	1	12	1115864	1115875	12
949	LG01	A	A	1	10	1119451	1119460	10
950	LG01	A	T	1	10	1120496	1120505	10
951	LG01	AT	AT	2	7	1121049	1121062	14
952	LG01	A	T	1	10	1123805	1123814	10
953	LG01	A	T	1	17	1123849	1123865	17
954	LG01	AT	AT	2	22	1123915	1123958	44
955	LG01	AT	TA	2	13	1124293	1124318	26
956	LG01	A	A	1	10	1125329	1125338	10
957	LG01	A	T	1	10	1125903	1125912	10
958	LG01	AT	TA	2	6	1126205	1126216	12
959	LG01	AT	TA	2	6	1126905	1126916	12
960	LG01	AT	TA	2	19	1128436	1128473	38
961	LG01	A	T	1	10	1128610	1128619	10
962	LG01	A	T	1	11	1128668	1128678	11
963	LG01	AT	AT	2	8	1129327	1129342	16
964	LG01	A	T	1	18	1129627	1129644	18
965	LG01	A	T	1	11	1130119	1130129	11
966	LG01	A	T	1	12	1130445	1130456	12
967	LG01	A	T	1	10	1130767	1130776	10
968	LG01	A	T	1	10	1133891	1133900	10
969	LG01	A	T	1	11	1135509	1135519	11
970	LG01	AT	AT	2	21	1136769	1136810	42
971	LG01	AT	TA	2	8	1136812	1136827	16
972	LG01	A	A	1	13	1137087	1137099	13
973	LG01	A	T	1	12	1137486	1137497	12
974	LG01	A	A	1	15	1141001	1141015	15
975	LG01	A	T	1	16	1141065	1141080	16
976	LG01	A	A	1	12	1149876	1149887	12
977	LG01	A	A	1	12	1152083	1152094	12
978	LG01	A	A	1	12	1153476	1153487	12
979	LG01	A	T	1	12	1154769	1154780	12
980	LG01	A	T	1	13	1155746	1155758	13
981	LG01	A	T	1	10	1155922	1155931	10
982	LG01	A	A	1	16	1156170	1156185	16
983	LG01	A	T	1	11	1156961	1156971	11
984	LG01	A	T	1	11	1157264	1157274	11
985	LG01	A	A	1	11	1157368	1157378	11
986	LG01	A	T	1	10	1157481	1157490	10
987	LG01	AAT	AAT	3	5	1157496	1157510	15
988	LG01	A	T	1	11	1160260	1160270	11
989	LG01	AT	AT	2	8	1161969	1161984	16
990	LG01	A	A	1	10	1162451	1162460	10
991	LG01	AT	TA	2	8	1163634	1163649	16
992	LG01	AT	AT	2	7	1163852	1163865	14
993	LG01	A	A	1	11	1163959	1163969	11
994	LG01	A	A	1	15	1164467	1164481	15
995	LG01	A	T	1	10	1164694	1164703	10
996	LG01	A	A	1	14	1165378	1165391	14
997	LG01	A	A	1	12	1166190	1166201	12
998	LG01	A	A	1	11	1167505	1167515	11
999	LG01	A	T	1	10	1169936	1169945	10
1000	LG01	A	A	1	10	1170514	1170523	10
1001	LG01	A	T	1	10	1170728	1170737	10
1002	LG01	A	A	1	10	1171846	1171855	10
1003	LG01	A	A	1	14	1172788	1172801	14
1004	LG01	AT	AT	2	10	1172931	1172950	20
1005	LG01	A	A	1	10	1173287	1173296	10
1006	LG01	AT	AT	2	8	1173331	1173346	16
1007	LG01	A	A	1	12	1173453	1173464	12
1008	LG01	A	A	1	10	1175932	1175941	10
1009	LG01	A	A	1	10	1176485	1176494	10
1010	LG01	A	T	1	13	1176776	1176788	13
1011	LG01	A	A	1	31	1176923	1176953	31
1012	LG01	A	A	1	10	1177053	1177062	10
1013	LG01	A	T	1	22	1177476	1177497	22
1014	LG01	AT	TA	2	16	1177526	1177557	32
1015	LG01	AG	TC	2	7	1179832	1179845	14
1016	LG01	AG	GA	2	6	1181184	1181195	12
1017	LG01	A	T	1	16	1181462	1181477	16
1018	LG01	AT	AT	2	18	1181867	1181902	36
1019	LG01	AT	AT	2	32	1182609	1182672	64
1020	LG01	A	T	1	19	1185783	1185801	19
1021	LG01	A	T	1	11	1188131	1188141	11
1022	LG01	A	T	1	12	1189386	1189397	12
1023	LG01	A	A	1	12	1189777	1189788	12
1024	LG01	A	A	1	10	1189914	1189923	10
1025	LG01	A	T	1	11	1189967	1189977	11
1026	LG01	A	A	1	10	1189981	1189990	10
1027	LG01	A	T	1	10	1190759	1190768	10
1028	LG01	A	T	1	10	1190821	1190830	10
1029	LG01	A	T	1	21	1191680	1191700	21
1030	LG01	A	A	1	15	1192837	1192851	15
1031	LG01	AC	TG	2	7	1193709	1193722	14
1032	LG01	A	A	1	20	1194523	1194542	20
1033	LG01	A	A	1	12	1194988	1194999	12
1034	LG01	A	A	1	10	1195176	1195185	10
1035	LG01	A	A	1	10	1195519	1195528	10
1036	LG01	AT	TA	2	11	1196227	1196248	22
1037	LG01	A	T	1	26	1196249	1196274	26
1038	LG01	A	A	1	10	1198988	1198997	10
1039	LG01	A	T	1	10	1202740	1202749	10
1040	LG01	A	A	1	14	1202882	1202895	14
1041	LG01	A	T	1	19	1202907	1202925	19
1042	LG01	A	A	1	10	1203156	1203165	10
1043	LG01	A	A	1	11	1203549	1203559	11
1044	LG01	A	A	1	10	1203808	1203817	10
1045	LG01	A	A	1	12	1204061	1204072	12
1046	LG01	A	A	1	10	1205311	1205320	10
1047	LG01	A	T	1	11	1205422	1205432	11
1048	LG01	AAAC	GTTT	4	5	1206341	1206360	20
1049	LG01	A	T	1	12	1206361	1206372	12
1050	LG01	A	A	1	14	1206612	1206625	14
1051	LG01	A	A	1	10	1207664	1207673	10
1052	LG01	A	A	1	11	1208077	1208087	11
1053	LG01	AT	TA	2	10	1208632	1208651	20
1054	LG01	A	T	1	10	1208772	1208781	10
1055	LG01	AT	TA	2	7	1208795	1208808	14
1056	LG01	A	T	1	10	1209106	1209115	10
1057	LG01	A	T	1	21	1210081	1210101	21
1058	LG01	A	T	1	11	1210249	1210259	11
1059	LG01	AAT	AAT	3	6	1211278	1211295	18
1060	LG01	A	A	1	12	1211580	1211591	12
1061	LG01	A	A	1	12	1212088	1212099	12
1062	LG01	A	A	1	11	1213173	1213183	11
1063	LG01	A	T	1	24	1213199	1213222	24
1064	LG01	A	T	1	12	1213971	1213982	12
1065	LG01	AT	AT	2	7	1214381	1214394	14
1066	LG01	A	A	1	10	1214398	1214407	10
1067	LG01	A	T	1	19	1214465	1214483	19
1068	LG01	AT	AT	2	19	1217470	1217507	38
1069	LG01	A	T	1	15	1217842	1217856	15
1070	LG01	A	A	1	11	1220071	1220081	11
1071	LG01	AT	AT	2	20	1220530	1220569	40
1072	LG01	AT	TA	2	14	1221074	1221101	28
1073	LG01	A	T	1	19	1222099	1222117	19
1074	LG01	A	A	1	12	1222210	1222221	12
1075	LG01	A	T	1	10	1222473	1222482	10
1076	LG01	A	T	1	11	1223015	1223025	11
1077	LG01	A	A	1	10	1223103	1223112	10
1078	LG01	A	T	1	13	1223444	1223456	13
1079	LG01	A	A	1	26	1223593	1223618	26
1080	LG01	AC	CA	2	11	1224191	1224212	22
1081	LG01	AT	TA	2	25	1224213	1224262	50
1082	LG01	AAT	TTA	3	7	1225900	1225920	21
1083	LG01	A	A	1	13	1226332	1226344	13
1084	LG01	AT	TA	2	19	1226748	1226785	38
1085	LG01	A	T	1	15	1227719	1227733	15
1086	LG01	A	T	1	22	1228587	1228608	22
1087	LG01	A	T	1	11	1228622	1228632	11
1088	LG01	A	T	1	14	1229134	1229147	14
1089	LG01	ATC	CAT	3	5	1230460	1230474	15
1090	LG01	A	T	1	13	1232547	1232559	13
1091	LG01	AT	AT	2	9	1233940	1233957	18
1092	LG01	AG	AG	2	8	1235461	1235476	16
1093	LG01	A	T	1	10	1236823	1236832	10
1094	LG01	A	T	1	11	1237160	1237170	11
1095	LG01	AAT	TTA	3	5	1237513	1237527	15
1096	LG01	A	T	1	10	1237611	1237620	10
1097	LG01	A	T	1	10	1237726	1237735	10
1098	LG01	AT	AT	2	8	1237859	1237874	16
1099	LG01	A	A	1	12	1237961	1237972	12
1100	LG01	AAAAG	CTTTT	5	5	1238603	1238627	25
1101	LG01	A	A	1	10	1239345	1239354	10
1102	LG01	A	A	1	14	1241350	1241363	14
1103	LG01	A	A	1	12	1241443	1241454	12
1104	LG01	A	T	1	26	1241917	1241942	26
1105	LG01	AAT	ATA	3	5	1242500	1242514	15
1106	LG01	A	A	1	11	1242859	1242869	11
1107	LG01	A	T	1	19	1243662	1243680	19
1108	LG01	A	A	1	12	1245030	1245041	12
1109	LG01	A	A	1	10	1251014	1251023	10
1110	LG01	AG	GA	2	6	1251316	1251327	12
1111	LG01	A	A	1	10	1253141	1253150	10
1112	LG01	A	T	1	14	1254774	1254787	14
1113	LG01	A	A	1	12	1256637	1256648	12
1114	LG01	A	T	1	10	1258252	1258261	10
1115	LG01	A	A	1	11	1258366	1258376	11
1116	LG01	A	A	1	10	1259236	1259245	10
1117	LG01	A	A	1	20	1259380	1259399	20
1118	LG01	A	T	1	10	1259740	1259749	10
1119	LG01	A	A	1	12	1259825	1259836	12
1120	LG01	A	A	1	11	1263030	1263040	11
1121	LG01	AAT	AAT	3	6	1263204	1263221	18
1122	LG01	A	A	1	10	1263534	1263543	10
1123	LG01	A	T	1	10	1263881	1263890	10
1124	LG01	A	T	1	10	1267310	1267319	10
1125	LG01	A	A	1	29	1267496	1267524	29
1126	LG01	AAT	ATT	3	5	1268506	1268520	15
1127	LG01	AT	TA	2	11	1269866	1269887	22
1128	LG01	A	T	1	10	1272356	1272365	10
1129	LG01	A	T	1	11	1274481	1274491	11
1130	LG01	AT	AT	2	15	1275157	1275186	30
1131	LG01	AT	TA	2	32	1276112	1276175	64
1132	LG01	A	A	1	10	1276683	1276692	10
1133	LG01	A	A	1	23	1276801	1276823	23
1134	LG01	A	T	1	10	1278075	1278084	10
1135	LG01	A	T	1	10	1278282	1278291	10
1136	LG01	A	T	1	11	1278615	1278625	11
1137	LG01	AT	AT	2	20	1278732	1278771	40
1138	LG01	A	A	1	12	1279320	1279331	12
1139	LG01	A	T	1	11	1279937	1279947	11
1140	LG01	A	T	1	13	1280061	1280073	13
1141	LG01	AAT	TTA	3	11	1280113	1280145	33
1142	LG01	AT	TA	2	21	1280251	1280292	42
1143	LG01	A	A	1	15	1280446	1280460	15
1144	LG01	A	T	1	11	1281620	1281630	11
1145	LG01	AAG	TCT	3	6	1282415	1282432	18
1146	LG01	A	T	1	10	1283838	1283847	10
1147	LG01	A	A	1	12	1284462	1284473	12
1148	LG01	A	A	1	14	1284826	1284839	14
1149	LG01	A	A	1	12	1286095	1286106	12
1150	LG01	A	A	1	10	1289263	1289272	10
1151	LG01	A	T	1	12	1289704	1289715	12
1152	LG01	A	T	1	11	1293036	1293046	11
1153	LG01	A	A	1	11	1298018	1298028	11
1154	LG01	A	A	1	10	1299769	1299778	10
1155	LG01	A	A	1	10	1301119	1301128	10
1156	LG01	A	A	1	11	1302197	1302207	11
1157	LG01	A	A	1	13	1302499	1302511	13
1158	LG01	A	T	1	22	1303314	1303335	22
1159	LG01	AAT	ATA	3	6	1306016	1306033	18
1160	LG01	A	A	1	10	1306163	1306172	10
1161	LG01	AT	AT	2	8	1307149	1307164	16
1162	LG01	AT	AT	2	26	1308019	1308070	52
1163	LG01	A	T	1	18	1308304	1308321	18
1164	LG01	A	A	1	10	1308633	1308642	10
1165	LG01	CCG	CGG	3	8	1309360	1309383	24
1166	LG01	A	T	1	10	1309609	1309618	10
1167	LG01	AT	TA	2	19	1309664	1309701	38
1168	LG01	A	A	1	14	1310407	1310420	14
1169	LG01	AAT	AAT	3	5	1312528	1312542	15
1170	LG01	AAT	AAT	3	6	1312735	1312752	18
1171	LG01	A	A	1	10	1314699	1314708	10
1172	LG01	A	A	1	10	1314889	1314898	10
1173	LG01	AG	AG	2	8	1314942	1314957	16
1174	LG01	A	T	1	10	1315245	1315254	10
1175	LG01	A	A	1	13	1315935	1315947	13
1176	LG01	A	T	1	16	1316056	1316071	16
1177	LG01	A	T	1	10	1316852	1316861	10
1178	LG01	AAT	AAT	3	6	1317071	1317088	18
1179	LG01	AG	GA	2	9	1317344	1317361	18
1180	LG01	A	A	1	10	1317895	1317904	10
1181	LG01	AT	TA	2	6	1318033	1318044	12
1182	LG01	AT	AT	2	6	1319252	1319263	12
1183	LG01	A	A	1	11	1320240	1320250	11
1184	LG01	A	A	1	13	1321665	1321677	13
1185	LG01	A	A	1	10	1321764	1321773	10
1186	LG01	AAG	GAA	3	5	1328182	1328196	15
1187	LG01	A	T	1	10	1328816	1328825	10
1188	LG01	A	A	1	14	1329082	1329095	14
1189	LG01	A	A	1	10	1332135	1332144	10
1190	LG01	A	T	1	19	1333267	1333285	19
1191	LG01	A	A	1	10	1333595	1333604	10
1192	LG01	A	A	1	10	1338098	1338107	10
1193	LG01	A	A	1	10	1338220	1338229	10
1194	LG01	A	A	1	12	1338340	1338351	12
1195	LG01	AAT	ATA	3	5	1339071	1339085	15
1196	LG01	A	A	1	11	1339404	1339414	11
1197	LG01	CCG	CCG	3	5	1340525	1340539	15
1198	LG01	A	T	1	24	1343872	1343895	24
1199	LG01	A	A	1	11	1344969	1344979	11
1200	LG01	A	A	1	19	1346712	1346730	19
1201	LG01	A	T	1	19	1347282	1347300	19
1202	LG01	AATC	AATC	4	5	1348285	1348304	20
1203	LG01	A	T	1	16	1352362	1352377	16
1204	LG01	AAT	AAT	3	5	1352593	1352607	15
1205	LG01	AAT	AAT	3	6	1352611	1352628	18
1206	LG01	AT	AT	2	7	1355211	1355224	14
1207	LG01	A	T	1	12	1356459	1356470	12
1208	LG01	A	A	1	10	1356597	1356606	10
1209	LG01	A	T	1	16	1356623	1356638	16
1210	LG01	AT	TA	2	16	1357194	1357225	32
1211	LG01	A	T	1	10	1358365	1358374	10
1212	LG01	A	T	1	18	1358929	1358946	18
1213	LG01	A	A	1	11	1360053	1360063	11
1214	LG01	A	T	1	11	1364876	1364886	11
1215	LG01	AT	AT	2	9	1365571	1365588	18
1216	LG01	AC	AC	2	8	1366692	1366707	16
1217	LG01	AT	AT	2	8	1366708	1366723	16
1218	LG01	A	A	1	10	1367346	1367355	10
1219	LG01	A	T	1	14	1370231	1370244	14
1220	LG01	A	T	1	14	1373540	1373553	14
1221	LG01	A	A	1	10	1377306	1377315	10
1222	LG01	A	T	1	10	1378976	1378985	10
1223	LG01	A	T	1	12	1379668	1379679	12
1224	LG01	A	A	1	14	1379835	1379848	14
1225	LG01	A	T	1	11	1380059	1380069	11
1226	LG01	A	T	1	10	1381147	1381156	10
1227	LG01	AT	AT	2	6	1381200	1381211	12
1228	LG01	A	A	1	10	1385659	1385668	10
1229	LG01	AAT	AAT	3	5	1386450	1386464	15
1230	LG01	A	T	1	13	1386490	1386502	13
1231	LG01	A	A	1	17	1386659	1386675	17
1232	LG01	A	A	1	12	1387523	1387534	12
1233	LG01	A	A	1	10	1387875	1387884	10
1234	LG01	A	T	1	10	1388135	1388144	10
1235	LG01	A	T	1	17	1389566	1389582	17
1236	LG01	A	T	1	18	1389619	1389636	18
1237	LG01	A	T	1	10	1390215	1390224	10
1238	LG01	A	A	1	13	1390463	1390475	13
1239	LG01	AT	TA	2	20	1390841	1390880	40
1240	LG01	A	A	1	10	1391068	1391077	10
1241	LG01	A	A	1	12	1392098	1392109	12
1242	LG01	AT	TA	2	6	1392390	1392401	12
1243	LG01	A	T	1	24	1392493	1392516	24
1244	LG01	A	A	1	13	1402162	1402174	13
1245	LG01	A	A	1	13	1407121	1407133	13
1246	LG01	AT	TA	2	13	1409305	1409330	26
1247	LG01	A	T	1	12	1409363	1409374	12
1248	LG01	A	A	1	16	1412833	1412848	16
1249	LG01	AT	AT	2	10	1413657	1413676	20
1250	LG01	A	T	1	12	1413696	1413707	12
1251	LG01	A	A	1	21	1415254	1415274	21
1252	LG01	A	A	1	13	1415333	1415345	13
1253	LG01	AT	TA	2	6	1415600	1415611	12
1254	LG01	AC	AC	2	7	1417108	1417121	14
1255	LG01	AT	AT	2	10	1417122	1417141	20
1256	LG01	A	A	1	10	1417602	1417611	10
1257	LG01	A	A	1	10	1417698	1417707	10
1258	LG01	A	A	1	13	1418209	1418221	13
1259	LG01	A	A	1	10	1418499	1418508	10
1260	LG01	A	T	1	10	1418594	1418603	10
1261	LG01	A	A	1	10	1421542	1421551	10
1262	LG01	A	T	1	10	1424361	1424370	10
1263	LG01	A	T	1	10	1430548	1430557	10
1264	LG01	A	A	1	10	1430738	1430747	10
1265	LG01	A	T	1	14	1431585	1431598	14
1266	LG01	A	T	1	10	1431799	1431808	10
1267	LG01	A	T	1	10	1431912	1431921	10
1268	LG01	A	T	1	14	1432483	1432496	14
1269	LG01	A	A	1	11	1432967	1432977	11
1270	LG01	A	A	1	10	1433048	1433057	10
1271	LG01	AAT	TAT	3	6	1433296	1433313	18
1272	LG01	A	A	1	13	1437158	1437170	13
1273	LG01	A	T	1	15	1437206	1437220	15
1274	LG01	A	A	1	15	1437889	1437903	15
1275	LG01	A	A	1	10	1438907	1438916	10
1276	LG01	A	A	1	10	1438939	1438948	10
1277	LG01	AT	AT	2	44	1440321	1440408	88
1278	LG01	A	T	1	10	1440425	1440434	10
1279	LG01	A	A	1	11	1442776	1442786	11
1280	LG01	A	T	1	11	1444261	1444271	11
1281	LG01	A	A	1	12	1444660	1444671	12
1282	LG01	A	A	1	16	1445619	1445634	16
1283	LG01	A	T	1	10	1446169	1446178	10
1284	LG01	A	T	1	11	1446627	1446637	11
1285	LG01	A	A	1	10	1448973	1448982	10
1286	LG01	A	T	1	11	1449130	1449140	11
1287	LG01	A	A	1	11	1449352	1449362	11
1288	LG01	A	T	1	16	1450168	1450183	16
1289	LG01	A	T	1	13	1450985	1450997	13
1290	LG01	AT	AT	2	17	1451918	1451951	34
1291	LG01	A	A	1	10	1452687	1452696	10
1292	LG01	A	A	1	15	1455430	1455444	15
1293	LG01	AAC	AAC	3	5	1455625	1455639	15
1294	LG01	A	T	1	13	1456304	1456316	13
1295	LG01	A	T	1	11	1456389	1456399	11
1296	LG01	A	T	1	12	1456415	1456426	12
1297	LG01	AAT	TTA	3	5	1465374	1465388	15
1298	LG01	AT	AT	2	7	1465500	1465513	14
1299	LG01	A	T	1	10	1465693	1465702	10
1300	LG01	A	A	1	10	1466790	1466799	10
1301	LG01	A	A	1	10	1466883	1466892	10
1302	LG01	A	A	1	11	1467542	1467552	11
1303	LG01	AAG	TTC	3	5	1467906	1467920	15
1304	LG01	A	T	1	16	1468205	1468220	16
1305	LG01	A	A	1	17	1468825	1468841	17
1306	LG01	A	T	1	10	1472341	1472350	10
1307	LG01	ATC	TGA	3	5	1472451	1472465	15
1308	LG01	A	T	1	10	1475373	1475382	10
1309	LG01	A	A	1	16	1477281	1477296	16
1310	LG01	A	A	1	19	1478013	1478031	19
1311	LG01	A	A	1	19	1478340	1478358	19
1312	LG01	A	A	1	10	1478555	1478564	10
1313	LG01	A	T	1	10	1478727	1478736	10
1314	LG01	A	T	1	10	1478919	1478928	10
1315	LG01	A	A	1	10	1478998	1479007	10
1316	LG01	AT	AT	2	14	1482736	1482763	28
1317	LG01	AAT	ATT	3	6	1483271	1483288	18
1318	LG01	A	T	1	11	1483332	1483342	11
1319	LG01	A	A	1	10	1483611	1483620	10
1320	LG01	A	T	1	11	1483683	1483693	11
1321	LG01	A	A	1	15	1483857	1483871	15
1322	LG01	AAT	TAA	3	5	1484776	1484790	15
1323	LG01	A	T	1	17	1485543	1485559	17
1324	LG01	A	T	1	10	1485761	1485770	10
1325	LG01	A	T	1	15	1488156	1488170	15
1326	LG01	A	A	1	15	1488996	1489010	15
1327	LG01	A	T	1	15	1490579	1490593	15
1328	LG01	A	T	1	17	1493710	1493726	17
1329	LG01	A	T	1	10	1493884	1493893	10
1330	LG01	A	T	1	10	1495443	1495452	10
1331	LG01	A	A	1	17	1495603	1495619	17
1332	LG01	A	T	1	10	1495655	1495664	10
1333	LG01	A	T	1	12	1495972	1495983	12
1334	LG01	AT	AT	2	13	1498780	1498805	26
1335	LG01	A	T	1	18	1499197	1499214	18
1336	LG01	A	T	1	10	1499863	1499872	10
1337	LG01	A	T	1	13	1499990	1500002	13
1338	LG01	A	A	1	10	1500367	1500376	10
1339	LG01	A	T	1	10	1500978	1500987	10
1340	LG01	A	T	1	10	1502364	1502373	10
1341	LG01	AT	AT	2	6	1502441	1502452	12
1342	LG01	AT	TA	2	12	1503685	1503708	24
1343	LG01	AT	AT	2	27	1504669	1504722	54
1344	LG01	A	A	1	15	1504973	1504987	15
1345	LG01	A	A	1	10	1505792	1505801	10
1346	LG01	AT	AT	2	8	1505950	1505965	16
1347	LG01	A	A	1	12	1506389	1506400	12
1348	LG01	A	A	1	10	1508329	1508338	10
1349	LG01	A	T	1	10	1514791	1514800	10
1350	LG01	AAT	ATA	3	10	1514944	1514973	30
1351	LG01	A	T	1	13	1515324	1515336	13
1352	LG01	A	A	1	10	1516995	1517004	10
1353	LG01	A	A	1	15	1517483	1517497	15
1354	LG01	AT	TA	2	6	1520446	1520457	12
1355	LG01	A	T	1	11	1524704	1524714	11
1356	LG01	A	T	1	11	1529451	1529461	11
1357	LG01	A	A	1	11	1530245	1530255	11
1358	LG01	A	A	1	11	1534535	1534545	11
1359	LG01	A	T	1	15	1536218	1536232	15
1360	LG01	A	A	1	10	1538882	1538891	10
1361	LG01	A	A	1	10	1542399	1542408	10
1362	LG01	A	T	1	11	1542915	1542925	11
1363	LG01	AAT	AAT	3	5	1544804	1544818	15
1364	LG01	AT	AT	2	6	1545380	1545391	12
1365	LG01	A	A	1	12	1545636	1545647	12
1366	LG01	A	A	1	10	1546488	1546497	10
1367	LG01	AT	AT	2	16	1546606	1546637	32
1368	LG01	C	C	1	11	1549344	1549354	11
1369	LG01	A	T	1	11	1550887	1550897	11
1370	LG01	AT	TA	2	6	1551436	1551447	12
1371	LG01	A	A	1	11	1551510	1551520	11
1372	LG01	AG	TC	2	8	1551951	1551966	16
1373	LG01	A	T	1	10	1552087	1552096	10
1374	LG01	A	A	1	12	1552833	1552844	12
1375	LG01	A	T	1	17	1552886	1552902	17
1376	LG01	A	T	1	11	1553009	1553019	11
1377	LG01	AT	AT	2	31	1554677	1554738	62
1378	LG01	AT	TA	2	16	1556149	1556180	32
1379	LG01	A	A	1	22	1557331	1557352	22
1380	LG01	A	T	1	10	1557863	1557872	10
1381	LG01	A	T	1	10	1557878	1557887	10
1382	LG01	A	T	1	11	1557934	1557944	11
1383	LG01	A	T	1	24	1559653	1559676	24
1384	LG01	A	T	1	10	1559715	1559724	10
1385	LG01	A	T	1	10	1560386	1560395	10
1386	LG01	A	T	1	10	1561960	1561969	10
1387	LG01	A	A	1	10	1562789	1562798	10
1388	LG01	A	A	1	11	1563480	1563490	11
1389	LG01	A	T	1	19	1568332	1568350	19
1390	LG01	A	T	1	12	1569615	1569626	12
1391	LG01	AAT	ATT	3	5	1570477	1570491	15
1392	LG01	A	A	1	10	1570549	1570558	10
1393	LG01	A	A	1	11	1571068	1571078	11
1394	LG01	A	A	1	17	1571837	1571853	17
1395	LG01	A	A	1	25	1572412	1572436	25
1396	LG01	AAT	AAT	3	6	1572472	1572489	18
1397	LG01	A	A	1	10	1572639	1572648	10
1398	LG01	A	A	1	13	1574712	1574724	13
1399	LG01	AAT	AAT	3	6	1574819	1574836	18
1400	LG01	A	A	1	12	1575199	1575210	12
1401	LG01	AT	AT	2	12	1576041	1576064	24
1402	LG01	A	A	1	11	1577599	1577609	11
1403	LG01	AG	GA	2	8	1578314	1578329	16
1404	LG01	A	T	1	13	1578353	1578365	13
1405	LG01	A	A	1	10	1578855	1578864	10
1406	LG01	A	A	1	10	1581911	1581920	10
1407	LG01	AAT	AAT	3	14	1582233	1582274	42
1408	LG01	A	A	1	11	1583259	1583269	11
1409	LG01	A	A	1	24	1583321	1583344	24
1410	LG01	A	A	1	14	1588928	1588941	14
1411	LG01	A	T	1	10	1590974	1590983	10
1412	LG01	A	A	1	10	1591406	1591415	10
1413	LG01	A	A	1	13	1592059	1592071	13
1414	LG01	AAT	ATA	3	38	1592250	1592363	114
1415	LG01	A	A	1	13	1592571	1592583	13
1416	LG01	A	A	1	11	1592878	1592888	11
1417	LG01	A	A	1	11	1593066	1593076	11
1418	LG01	A	A	1	10	1593078	1593087	10
1419	LG01	A	A	1	15	1596019	1596033	15
1420	LG01	A	A	1	10	1596528	1596537	10
1421	LG01	A	T	1	10	1596571	1596580	10
1422	LG01	A	A	1	11	1596703	1596713	11
1423	LG01	A	T	1	22	1596728	1596749	22
1424	LG01	A	A	1	10	1597334	1597343	10
1425	LG01	AT	AT	2	8	1597465	1597480	16
1426	LG01	A	T	1	12	1600815	1600826	12
1427	LG01	A	A	1	11	1601302	1601312	11
1428	LG01	A	A	1	11	1601334	1601344	11
1429	LG01	AAT	AAT	3	5	1604813	1604827	15
1430	LG01	A	T	1	22	1604846	1604867	22
1431	LG01	A	T	1	11	1604924	1604934	11
1432	LG01	A	T	1	12	1612109	1612120	12
1433	LG01	A	T	1	17	1612980	1612996	17
1434	LG01	A	T	1	10	1615253	1615262	10
1435	LG01	A	T	1	12	1617342	1617353	12
1436	LG01	A	T	1	22	1618585	1618606	22
1437	LG01	A	A	1	17	1619773	1619789	17
1438	LG01	AT	TA	2	7	1620759	1620772	14
1439	LG01	A	A	1	10	1621551	1621560	10
1440	LG01	A	T	1	11	1622367	1622377	11
1441	LG01	AAT	TTA	3	8	1622404	1622427	24
1442	LG01	AT	TA	2	6	1622428	1622439	12
1443	LG01	AT	TA	2	30	1622669	1622728	60
1444	LG01	A	A	1	11	1623166	1623176	11
1445	LG01	A	T	1	10	1624013	1624022	10
1446	LG01	A	A	1	11	1624355	1624365	11
1447	LG01	A	T	1	10	1624616	1624625	10
1448	LG01	A	A	1	10	1625078	1625087	10
1449	LG01	A	A	1	12	1628689	1628700	12
1450	LG01	A	A	1	10	1628875	1628884	10
1451	LG01	AT	AT	2	6	1629441	1629452	12
1452	LG01	A	T	1	14	1630081	1630094	14
1453	LG01	A	A	1	10	1630873	1630882	10
1454	LG01	A	A	1	10	1631599	1631608	10
1455	LG01	A	T	1	17	1633008	1633024	17
1456	LG01	A	T	1	10	1633220	1633229	10
1457	LG01	A	T	1	11	1634684	1634694	11
1458	LG01	A	T	1	10	1636114	1636123	10
1459	LG01	AT	TA	2	7	1636409	1636422	14
1460	LG01	A	A	1	10	1636942	1636951	10
1461	LG01	A	A	1	11	1637046	1637056	11
1462	LG01	AT	AT	2	12	1638112	1638135	24
1463	LG01	A	T	1	17	1638983	1638999	17
1464	LG01	AT	TA	2	7	1639052	1639065	14
1465	LG01	A	A	1	10	1639296	1639305	10
1466	LG01	A	A	1	10	1639316	1639325	10
1467	LG01	A	A	1	11	1640011	1640021	11
1468	LG01	A	T	1	11	1640336	1640346	11
1469	LG01	A	A	1	12	1643179	1643190	12
1470	LG01	A	A	1	11	1644510	1644520	11
1471	LG01	AT	AT	2	6	1645267	1645278	12
1472	LG01	AT	TA	2	13	1650861	1650886	26
1473	LG01	A	A	1	17	1651091	1651107	17
1474	LG01	A	A	1	12	1652064	1652075	12
1475	LG01	A	T	1	11	1652092	1652102	11
1476	LG01	A	T	1	13	1653221	1653233	13
1477	LG01	AT	TA	2	6	1653701	1653712	12
1478	LG01	A	T	1	10	1655491	1655500	10
1479	LG01	A	T	1	10	1656787	1656796	10
1480	LG01	A	A	1	15	1657242	1657256	15
1481	LG01	A	A	1	12	1659349	1659360	12
1482	LG01	A	T	1	28	1659391	1659418	28
1483	LG01	A	T	1	10	1659725	1659734	10
1484	LG01	A	A	1	15	1661686	1661700	15
1485	LG01	A	A	1	10	1663077	1663086	10
1486	LG01	A	A	1	12	1666357	1666368	12
1487	LG01	A	T	1	11	1668550	1668560	11
1488	LG01	A	T	1	10	1668740	1668749	10
1489	LG01	A	A	1	10	1669206	1669215	10
1490	LG01	A	T	1	10	1669583	1669592	10
1491	LG01	A	T	1	11	1669668	1669678	11
1492	LG01	A	A	1	11	1670278	1670288	11
1493	LG01	A	T	1	19	1671176	1671194	19
1494	LG01	A	A	1	11	1671530	1671540	11
1495	LG01	A	A	1	22	1672527	1672548	22
1496	LG01	A	A	1	10	1674027	1674036	10
1497	LG01	A	A	1	10	1681730	1681739	10
1498	LG01	AT	TA	2	7	1681837	1681850	14
1499	LG01	A	A	1	13	1684371	1684383	13
1500	LG01	AT	AT	2	10	1685183	1685202	20
1501	LG01	A	A	1	11	1686280	1686290	11
1502	LG01	AAT	ATT	3	5	1686559	1686573	15
1503	LG01	A	T	1	11	1686574	1686584	11
1504	LG01	A	A	1	11	1686883	1686893	11
1505	LG01	A	A	1	10	1689773	1689782	10
1506	LG01	A	A	1	18	1690190	1690207	18
1507	LG01	A	T	1	16	1690593	1690608	16
1508	LG01	A	T	1	10	1693778	1693787	10
1509	LG01	A	T	1	14	1694251	1694264	14
1510	LG01	AT	TA	2	9	1695079	1695096	18
1511	LG01	A	T	1	10	1695164	1695173	10
1512	LG01	A	A	1	13	1695542	1695554	13
1513	LG01	A	A	1	10	1695568	1695577	10
1514	LG01	A	A	1	11	1695632	1695642	11
1515	LG01	A	T	1	22	1695748	1695769	22
1516	LG01	AT	TA	2	21	1695998	1696039	42
1517	LG01	A	A	1	17	1696480	1696496	17
1518	LG01	A	A	1	12	1696915	1696926	12
1519	LG01	AAT	TTA	3	7	1697982	1698002	21
1520	LG01	A	A	1	10	1698675	1698684	10
1521	LG01	A	T	1	11	1700498	1700508	11
1522	LG01	AT	AT	2	8	1701060	1701075	16
1523	LG01	A	T	1	12	1702665	1702676	12
1524	LG01	AT	AT	2	8	1702865	1702880	16
1525	LG01	A	A	1	36	1703257	1703292	36
1526	LG01	A	A	1	14	1703970	1703983	14
1527	LG01	A	T	1	10	1704122	1704131	10
1528	LG01	A	A	1	12	1704434	1704445	12
1529	LG01	AT	AT	2	32	1705328	1705391	64
1530	LG01	A	A	1	10	1705478	1705487	10
1531	LG01	A	T	1	10	1705528	1705537	10
1532	LG01	A	T	1	10	1705556	1705565	10
1533	LG01	A	A	1	17	1705901	1705917	17
1534	LG01	A	T	1	11	1708107	1708117	11
1535	LG01	A	A	1	10	1710906	1710915	10
1536	LG01	AT	TA	2	10	1712490	1712509	20
1537	LG01	AAT	TAT	3	6	1713611	1713628	18
1538	LG01	A	A	1	10	1713892	1713901	10
1539	LG01	A	T	1	10	1714225	1714234	10
1540	LG01	A	T	1	10	1714765	1714774	10
1541	LG01	A	T	1	10	1715584	1715593	10
1542	LG01	A	T	1	17	1716722	1716738	17
1543	LG01	A	T	1	10	1718256	1718265	10
1544	LG01	A	T	1	12	1718267	1718278	12
1545	LG01	A	T	1	11	1718569	1718579	11
1546	LG01	A	T	1	10	1718712	1718721	10
1547	LG01	A	T	1	11	1719118	1719128	11
1548	LG01	A	A	1	13	1720645	1720657	13
1549	LG01	A	A	1	24	1722664	1722687	24
1550	LG01	A	T	1	10	1723537	1723546	10
1551	LG01	A	A	1	11	1724691	1724701	11
1552	LG01	A	A	1	11	1725364	1725374	11
1553	LG01	A	A	1	13	1726012	1726024	13
1554	LG01	AT	AT	2	31	1728038	1728099	62
1555	LG01	A	A	1	10	1730120	1730129	10
1556	LG01	A	A	1	11	1733163	1733173	11
1557	LG01	A	T	1	10	1734742	1734751	10
1558	LG01	A	A	1	10	1734950	1734959	10
1559	LG01	A	A	1	14	1735053	1735066	14
1560	LG01	A	T	1	13	1737018	1737030	13
1561	LG01	AT	TA	2	8	1737057	1737072	16
1562	LG01	A	A	1	10	1737439	1737448	10
1563	LG01	A	T	1	10	1737908	1737917	10
1564	LG01	AGG	CCT	3	10	1742269	1742298	30
1565	LG01	AT	AT	2	11	1743190	1743211	22
1566	LG01	AT	AT	2	7	1744856	1744869	14
1567	LG01	A	T	1	10	1746529	1746538	10
1568	LG01	A	T	1	10	1746687	1746696	10
1569	LG01	A	A	1	11	1746732	1746742	11
1570	LG01	A	T	1	10	1746906	1746915	10
1571	LG01	A	T	1	10	1747180	1747189	10
1572	LG01	AT	TA	2	9	1747240	1747257	18
1573	LG01	AT	TA	2	9	1747596	1747613	18
1574	LG01	AT	AT	2	9	1747880	1747897	18
1575	LG01	A	T	1	10	1751043	1751052	10
1576	LG01	AGG	CCT	3	9	1753387	1753413	27
1577	LG01	AT	AT	2	15	1754194	1754223	30
1578	LG01	AT	TA	2	7	1756119	1756132	14
1579	LG01	A	A	1	10	1756430	1756439	10
1580	LG01	A	T	1	12	1756728	1756739	12
1581	LG01	A	A	1	11	1757686	1757696	11
1582	LG01	A	T	1	14	1758588	1758601	14
1583	LG01	A	A	1	14	1760342	1760355	14
1584	LG01	AT	TA	2	6	1760575	1760586	12
1585	LG01	A	T	1	18	1761439	1761456	18
1586	LG01	A	T	1	12	1763934	1763945	12
1587	LG01	A	A	1	11	1766683	1766693	11
1588	LG01	AT	AT	2	16	1766977	1767008	32
1589	LG01	A	T	1	10	1769632	1769641	10
1590	LG01	A	A	1	12	1772017	1772028	12
1591	LG01	A	A	1	14	1774896	1774909	14
1592	LG01	A	T	1	10	1777160	1777169	10
1593	LG01	AAT	AAT	3	8	1777662	1777685	24
1594	LG01	A	T	1	15	1777696	1777710	15
1595	LG01	A	T	1	18	1778163	1778180	18
1596	LG01	AT	AT	2	6	1779415	1779426	12
1597	LG01	A	T	1	13	1779986	1779998	13
1598	LG01	A	A	1	10	1781289	1781298	10
1599	LG01	A	T	1	10	1788937	1788946	10
1600	LG01	A	A	1	10	1789934	1789943	10
1601	LG01	AT	TA	2	9	1791408	1791425	18
1602	LG01	A	T	1	11	1791501	1791511	11
1603	LG01	A	A	1	11	1792581	1792591	11
1604	LG01	A	T	1	18	1794396	1794413	18
1605	LG01	A	T	1	19	1794868	1794886	19
1606	LG01	A	A	1	10	1795527	1795536	10
1607	LG01	A	A	1	12	1796303	1796314	12
1608	LG01	A	A	1	10	1797411	1797420	10
1609	LG01	AAT	ATT	3	5	1798132	1798146	15
1610	LG01	A	T	1	11	1798958	1798968	11
1611	LG01	A	T	1	11	1799052	1799062	11
1612	LG01	A	T	1	11	1799165	1799175	11
1613	LG01	A	T	1	10	1799649	1799658	10
1614	LG01	A	T	1	12	1799666	1799677	12
1615	LG01	AT	AT	2	19	1801905	1801942	38
1616	LG01	A	A	1	10	1802199	1802208	10
1617	LG01	A	A	1	10	1806339	1806348	10
1618	LG01	A	T	1	10	1809877	1809886	10
1619	LG01	AT	AT	2	6	1812377	1812388	12
1620	LG01	AT	AT	2	6	1812537	1812548	12
1621	LG01	A	A	1	11	1815487	1815497	11
1622	LG01	A	T	1	10	1817063	1817072	10
1623	LG01	A	A	1	11	1817679	1817689	11
1624	LG01	A	T	1	10	1818594	1818603	10
1625	LG01	A	T	1	12	1824539	1824550	12
1626	LG01	AAAT	TATT	4	5	1824792	1824811	20
1627	LG01	A	A	1	12	1825067	1825078	12
1628	LG01	A	T	1	10	1829953	1829962	10
1629	LG01	A	T	1	11	1830103	1830113	11
1630	LG01	A	T	1	10	1839624	1839633	10
1631	LG01	A	A	1	23	1841175	1841197	23
1632	LG01	A	A	1	11	1842841	1842851	11
1633	LG01	A	A	1	10	1843810	1843819	10
1634	LG01	A	A	1	11	1850479	1850489	11
1635	LG01	A	T	1	12	1855085	1855096	12
1636	LG01	A	A	1	10	1859328	1859337	10
1637	LG01	AT	TA	2	6	1865662	1865673	12
1638	LG01	A	T	1	17	1865765	1865781	17
1639	LG01	A	A	1	10	1869384	1869393	10
1640	LG01	A	T	1	10	1874572	1874581	10
1641	LG01	A	A	1	15	1880918	1880932	15
1642	LG01	A	A	1	10	1880934	1880943	10
1643	LG01	A	T	1	10	1883205	1883214	10
1644	LG01	A	T	1	11	1883959	1883969	11
1645	LG01	A	A	1	10	1884075	1884084	10
1646	LG01	A	A	1	19	1884804	1884822	19
1647	LG01	AT	AT	2	9	1890467	1890484	18
1648	LG01	A	T	1	10	1892161	1892170	10
1649	LG01	A	T	1	31	1894854	1894884	31
1650	LG01	A	T	1	13	1895661	1895673	13
1651	LG01	A	T	1	13	1901050	1901062	13
1652	LG01	A	A	1	11	1904933	1904943	11
1653	LG01	A	A	1	10	1907847	1907856	10
1654	LG01	A	A	1	10	1910223	1910232	10
1655	LG01	A	T	1	10	1910245	1910254	10
1656	LG01	A	A	1	12	1910497	1910508	12
1657	LG01	A	T	1	10	1911036	1911045	10
1658	LG01	A	A	1	10	1911489	1911498	10
1659	LG01	A	A	1	10	1912369	1912378	10
1660	LG01	A	A	1	12	1912541	1912552	12
1661	LG01	A	T	1	10	1913348	1913357	10
1662	LG01	A	T	1	12	1913503	1913514	12
1663	LG01	A	A	1	12	1913647	1913658	12
1664	LG01	A	T	1	10	1913902	1913911	10
1665	LG01	A	T	1	10	1914065	1914074	10
1666	LG01	AT	AT	2	15	1914279	1914308	30
1667	LG01	A	T	1	10	1915111	1915120	10
1668	LG01	A	A	1	10	1915528	1915537	10
1669	LG01	A	T	1	10	1915717	1915726	10
1670	LG01	A	T	1	29	1916352	1916380	29
1671	LG01	A	T	1	10	1917547	1917556	10
1672	LG01	A	T	1	10	1917749	1917758	10
1673	LG01	A	T	1	14	1917813	1917826	14
1674	LG01	A	A	1	13	1918507	1918519	13
1675	LG01	A	T	1	10	1918692	1918701	10
1676	LG01	A	A	1	10	1919097	1919106	10
1677	LG01	A	T	1	11	1919366	1919376	11
1678	LG01	A	T	1	11	1919614	1919624	11
1679	LG01	A	T	1	13	1920203	1920215	13
1680	LG01	A	T	1	13	1920231	1920243	13
1681	LG01	A	T	1	19	1920647	1920665	19
1682	LG01	A	T	1	10	1921062	1921071	10
1683	LG01	A	T	1	10	1922917	1922926	10
1684	LG01	A	T	1	13	1924434	1924446	13
1685	LG01	A	T	1	12	1924640	1924651	12
1686	LG01	A	T	1	10	1925303	1925312	10
1687	LG01	AT	TA	2	9	1925420	1925437	18
1688	LG01	A	T	1	10	1925551	1925560	10
1689	LG01	A	A	1	12	1927333	1927344	12
1690	LG01	AAT	TTA	3	8	1927502	1927525	24
1691	LG01	A	T	1	14	1927583	1927596	14
1692	LG01	AT	TA	2	7	1928128	1928141	14
1693	LG01	A	T	1	12	1928614	1928625	12
1694	LG01	A	T	1	13	1929131	1929143	13
1695	LG01	AAT	ATA	3	6	1929277	1929294	18
1696	LG01	A	T	1	10	1930541	1930550	10
1697	LG01	A	T	1	16	1931456	1931471	16
1698	LG01	A	T	1	10	1931499	1931508	10
1699	LG01	A	A	1	10	1931512	1931521	10
1700	LG01	A	T	1	10	1931528	1931537	10
1701	LG01	A	A	1	10	1931720	1931729	10
1702	LG01	AT	TA	2	55	1932324	1932433	110
1703	LG01	A	T	1	12	1932596	1932607	12
1704	LG01	A	T	1	10	1932711	1932720	10
1705	LG01	A	T	1	12	1932794	1932805	12
1706	LG01	A	T	1	13	1932826	1932838	13
1707	LG01	AAAT	ATAA	4	5	1933343	1933362	20
1708	LG01	A	T	1	13	1933788	1933800	13
1709	LG01	A	T	1	17	1934053	1934069	17
1710	LG01	A	T	1	10	1934459	1934468	10
1711	LG01	AT	AT	2	49	1934813	1934910	98
1712	LG01	A	T	1	15	1935026	1935040	15
1713	LG01	A	T	1	10	1935097	1935106	10
1714	LG01	A	T	1	19	1936993	1937011	19
1715	LG01	AT	AT	2	17	1937389	1937422	34
1716	LG01	A	T	1	11	1939217	1939227	11
1717	LG01	A	A	1	10	1939770	1939779	10
1718	LG01	A	T	1	10	1940717	1940726	10
1719	LG01	A	T	1	14	1942238	1942251	14
1720	LG01	A	T	1	10	1942465	1942474	10
1721	LG01	A	T	1	10	1944615	1944624	10
1722	LG01	AT	TA	2	7	1945176	1945189	14
1723	LG01	A	A	1	10	1945368	1945377	10
1724	LG01	A	A	1	10	1948856	1948865	10
1725	LG01	A	T	1	12	1948877	1948888	12
1726	LG01	A	T	1	10	1949288	1949297	10
1727	LG01	AAT	ATA	3	5	1949464	1949478	15
1728	LG01	A	A	1	11	1949982	1949992	11
1729	LG01	A	A	1	11	1951001	1951011	11
1730	LG01	A	A	1	12	1952681	1952692	12
1731	LG01	A	T	1	20	1953221	1953240	20
1732	LG01	AAT	ATT	3	7	1953643	1953663	21
1733	LG01	A	T	1	10	1954617	1954626	10
1734	LG01	AT	AT	2	6	1954644	1954655	12
1735	LG01	A	A	1	10	1955242	1955251	10
1736	LG01	A	T	1	10	1958790	1958799	10
1737	LG01	A	T	1	10	1961727	1961736	10
1738	LG01	A	A	1	10	1962155	1962164	10
1739	LG01	A	A	1	10	1962171	1962180	10
1740	LG01	A	A	1	10	1962355	1962364	10
1741	LG01	A	A	1	10	1962914	1962923	10
1742	LG01	A	T	1	10	1963240	1963249	10
1743	LG01	AT	TA	2	6	1963942	1963953	12
1744	LG01	A	T	1	13	1964453	1964465	13
1745	LG01	A	T	1	10	1965449	1965458	10
1746	LG01	AT	AT	2	37	1966386	1966459	74
1747	LG01	A	T	1	15	1966764	1966778	15
1748	LG01	A	T	1	11	1969208	1969218	11
1749	LG01	A	T	1	10	1969626	1969635	10
1750	LG01	A	T	1	19	1969729	1969747	19
1751	LG01	A	A	1	10	1970176	1970185	10
1752	LG01	A	A	1	11	1970455	1970465	11
1753	LG01	A	A	1	11	1970481	1970491	11
1754	LG01	A	T	1	12	1972410	1972421	12
1755	LG01	AAT	ATA	3	6	1972634	1972651	18
1756	LG01	A	A	1	14	1973113	1973126	14
1757	LG01	AG	TC	2	10	1973172	1973191	20
1758	LG01	A	T	1	12	1973200	1973211	12
1759	LG01	A	T	1	12	1973803	1973814	12
1760	LG01	AT	AT	2	7	1973831	1973844	14
1761	LG01	AT	AT	2	6	1977026	1977037	12
1762	LG01	AAAT	ATTT	4	5	1978629	1978648	20
1763	LG01	A	T	1	11	1980250	1980260	11
1764	LG01	A	T	1	10	1981044	1981053	10
1765	LG01	AG	CT	2	7	1981152	1981165	14
1766	LG01	A	T	1	11	1981356	1981366	11
1767	LG01	AT	AT	2	7	1981487	1981500	14
1768	LG01	AT	TA	2	6	1981502	1981513	12
1769	LG01	AT	TA	2	6	1982273	1982284	12
1770	LG01	A	T	1	10	1983577	1983586	10
1771	LG01	A	T	1	16	1984280	1984295	16
1772	LG01	A	A	1	10	1995628	1995637	10
1773	LG01	A	T	1	11	1996045	1996055	11
1774	LG01	AT	AT	2	6	1996527	1996538	12
1775	LG01	AC	AC	2	7	1999711	1999724	14
1776	LG01	ATC	CAT	3	5	2002321	2002335	15
1777	LG01	ATC	TCA	3	5	2002373	2002387	15
1778	LG01	A	T	1	36	2009009	2009044	36
1779	LG01	A	T	1	18	2009118	2009135	18
1780	LG01	A	T	1	19	2019690	2019708	19
1781	LG01	A	T	1	10	2020605	2020614	10
1782	LG01	A	A	1	10	2020901	2020910	10
1783	LG01	A	A	1	10	2021775	2021784	10
1784	LG01	A	A	1	12	2021894	2021905	12
1785	LG01	A	T	1	12	2022289	2022300	12
1786	LG01	AT	AT	2	18	2022462	2022497	36
1787	LG01	A	A	1	10	2022729	2022738	10
1788	LG01	AAT	TTA	3	5	2022979	2022993	15
1789	LG01	AT	TA	2	7	2023128	2023141	14
1790	LG01	A	A	1	10	2023327	2023336	10
1791	LG01	A	A	1	10	2024508	2024517	10
1792	LG01	A	T	1	12	2025127	2025138	12
1793	LG01	AT	TA	2	10	2026343	2026362	20
1794	LG01	AG	TC	2	6	2026986	2026997	12
1795	LG01	A	T	1	10	2034193	2034202	10
1796	LG01	A	T	1	20	2034220	2034239	20
1797	LG01	A	A	1	11	2034760	2034770	11
1798	LG01	A	T	1	10	2034807	2034816	10
1799	LG01	A	A	1	18	2035786	2035803	18
1800	LG01	A	T	1	10	2037171	2037180	10
1801	LG01	A	A	1	12	2038050	2038061	12
1802	LG01	A	A	1	10	2038063	2038072	10
1803	LG01	A	A	1	11	2040179	2040189	11
1804	LG01	A	A	1	10	2044418	2044427	10
1805	LG01	A	A	1	14	2044954	2044967	14
1806	LG01	A	A	1	10	2045052	2045061	10
1807	LG01	AT	TA	2	6	2045384	2045395	12
1808	LG01	A	T	1	10	2046859	2046868	10
1809	LG01	A	A	1	12	2047204	2047215	12
1810	LG01	A	T	1	11	2047284	2047294	11
1811	LG01	AAG	CTT	3	6	2050248	2050265	18
1812	LG01	A	T	1	10	2053758	2053767	10
1813	LG01	A	A	1	20	2055043	2055062	20
1814	LG01	A	T	1	10	2056733	2056742	10
1815	LG01	A	A	1	11	2060387	2060397	11
1816	LG01	A	T	1	11	2060932	2060942	11
1817	LG01	A	A	1	18	2060993	2061010	18
1818	LG01	A	T	1	10	2061178	2061187	10
1819	LG01	A	T	1	10	2061801	2061810	10
1820	LG01	A	A	1	10	2062397	2062406	10
1821	LG01	A	A	1	10	2073056	2073065	10
1822	LG01	A	A	1	10	2075363	2075372	10
1823	LG01	AT	TA	2	6	2075710	2075721	12
1824	LG01	A	T	1	10	2076294	2076303	10
1825	LG01	A	T	1	12	2076530	2076541	12
1826	LG01	A	A	1	10	2077340	2077349	10
1827	LG01	A	T	1	10	2077427	2077436	10
1828	LG01	AT	AT	2	10	2080372	2080391	20
1829	LG01	ATAC	GTAT	4	31	2080392	2080515	124
1830	LG01	A	A	1	11	2082023	2082033	11
1831	LG01	A	A	1	16	2083141	2083156	16
1832	LG01	A	A	1	10	2085542	2085551	10
1833	LG01	A	A	1	17	2086151	2086167	17
1834	LG01	A	A	1	10	2086748	2086757	10
1835	LG01	A	A	1	13	2087386	2087398	13
1836	LG01	AT	AT	2	6	2087532	2087543	12
1837	LG01	A	T	1	10	2089046	2089055	10
1838	LG01	A	T	1	21	2091613	2091633	21
1839	LG01	A	A	1	15	2091749	2091763	15
1840	LG01	AG	CT	2	6	2092238	2092249	12
1841	LG01	A	T	1	12	2095654	2095665	12
1842	LG01	A	T	1	10	2102543	2102552	10
1843	LG01	A	A	1	10	2103087	2103096	10
1844	LG01	A	T	1	14	2103215	2103228	14
1845	LG01	A	A	1	10	2103560	2103569	10
1846	LG01	A	T	1	12	2103678	2103689	12
1847	LG01	A	A	1	10	2104298	2104307	10
1848	LG01	A	T	1	10	2105722	2105731	10
1849	LG01	A	T	1	12	2110170	2110181	12
1850	LG01	A	A	1	10	2112958	2112967	10
1851	LG01	A	T	1	12	2114759	2114770	12
1852	LG01	A	T	1	10	2115430	2115439	10
1853	LG01	A	T	1	10	2115957	2115966	10
1854	LG01	A	A	1	12	2116018	2116029	12
1855	LG01	A	A	1	12	2119572	2119583	12
1856	LG01	A	A	1	10	2124139	2124148	10
1857	LG01	A	T	1	10	2124252	2124261	10
1858	LG01	AT	AT	2	7	2124990	2125003	14
1859	LG01	A	A	1	13	2125059	2125071	13
1860	LG01	A	A	1	10	2125229	2125238	10
1861	LG01	AAT	AAT	3	5	2125329	2125343	15
1862	LG01	A	T	1	12	2126554	2126565	12
1863	LG01	A	T	1	11	2127171	2127181	11
1864	LG01	A	T	1	10	2128432	2128441	10
1865	LG01	A	A	1	10	2128959	2128968	10
1866	LG01	A	T	1	16	2128980	2128995	16
1867	LG01	A	T	1	11	2133665	2133675	11
1868	LG01	A	T	1	12	2133848	2133859	12
1869	LG01	A	T	1	10	2135894	2135903	10
1870	LG01	A	A	1	19	2136976	2136994	19
1871	LG01	AAG	AGA	3	7	2137434	2137454	21
1872	LG01	A	A	1	11	2138367	2138377	11
1873	LG01	A	A	1	10	2138615	2138624	10
1874	LG01	A	T	1	11	2138670	2138680	11
1875	LG01	A	A	1	12	2142998	2143009	12
1876	LG01	A	T	1	16	2143907	2143922	16
1877	LG01	A	A	1	14	2144200	2144213	14
1878	LG01	A	T	1	10	2144752	2144761	10
1879	LG01	A	A	1	13	2145290	2145302	13
1880	LG01	A	A	1	10	2145471	2145480	10
1881	LG01	A	A	1	13	2149470	2149482	13
1882	LG01	A	A	1	11	2152732	2152742	11
1883	LG01	A	A	1	10	2155152	2155161	10
1884	LG01	A	T	1	21	2162057	2162077	21
1885	LG01	A	A	1	18	2162132	2162149	18
1886	LG01	ACG	GAC	3	5	2162584	2162598	15
1887	LG01	A	T	1	13	2163107	2163119	13
1888	LG01	A	T	1	10	2167186	2167195	10
1889	LG01	A	T	1	12	2168167	2168178	12
1890	LG01	CCG	GCG	3	7	2169521	2169541	21
1891	LG01	A	A	1	10	2170421	2170430	10
1892	LG01	A	A	1	18	2171821	2171838	18
1893	LG01	AT	AT	2	8	2173012	2173027	16
1894	LG01	A	A	1	10	2175678	2175687	10
1895	LG01	A	A	1	10	2176981	2176990	10
1896	LG01	A	A	1	10	2177503	2177512	10
1897	LG01	AT	AT	2	6	2177975	2177986	12
1898	LG01	A	A	1	10	2178721	2178730	10
1899	LG01	A	A	1	11	2179172	2179182	11
1900	LG01	A	T	1	10	2180956	2180965	10
1901	LG01	A	A	1	10	2181025	2181034	10
1902	LG01	AG	CT	2	8	2183978	2183993	16
1903	LG01	AT	TA	2	7	2184062	2184075	14
1904	LG01	A	A	1	10	2184543	2184552	10
1905	LG01	A	T	1	10	2185747	2185756	10
1906	LG01	AC	AC	2	9	2186149	2186166	18
1907	LG01	AT	AT	2	8	2186167	2186182	16
1908	LG01	A	T	1	12	2186261	2186272	12
1909	LG01	A	A	1	12	2187645	2187656	12
1910	LG01	A	T	1	10	2188116	2188125	10
1911	LG01	A	T	1	10	2189122	2189131	10
1912	LG01	A	T	1	10	2189911	2189920	10
1913	LG01	A	T	1	14	2190106	2190119	14
1914	LG01	A	T	1	12	2190312	2190323	12
1915	LG01	AT	TA	2	19	2190399	2190436	38
1916	LG01	A	A	1	10	2191183	2191192	10
1917	LG01	A	A	1	10	2194191	2194200	10
1918	LG01	A	A	1	10	2195659	2195668	10
1919	LG01	A	A	1	10	2195815	2195824	10
1920	LG01	A	T	1	14	2196359	2196372	14
1921	LG01	A	T	1	14	2196540	2196553	14
1922	LG01	A	T	1	10	2196930	2196939	10
1923	LG01	A	T	1	13	2196969	2196981	13
1924	LG01	A	T	1	10	2200538	2200547	10
1925	LG01	AT	AT	2	11	2200794	2200815	22
1926	LG01	AT	TA	2	7	2201776	2201789	14
1927	LG01	A	T	1	12	2206709	2206720	12
1928	LG01	A	A	1	10	2210654	2210663	10
1929	LG01	A	A	1	13	2210946	2210958	13
1930	LG01	A	A	1	10	2211021	2211030	10
1931	LG01	AT	AT	2	14	2211503	2211530	28
1932	LG01	A	A	1	10	2211812	2211821	10
1933	LG01	A	A	1	11	2212717	2212727	11
1934	LG01	A	A	1	19	2213843	2213861	19
1935	LG01	A	A	1	10	2213945	2213954	10
1936	LG01	AG	GA	2	7	2214135	2214148	14
1937	LG01	AAG	TCT	3	5	2214436	2214450	15
1938	LG01	A	A	1	10	2215982	2215991	10
1939	LG01	A	T	1	25	2216638	2216662	25
1940	LG01	A	A	1	10	2217861	2217870	10
1941	LG01	A	T	1	14	2220623	2220636	14
1942	LG01	A	T	1	10	2222913	2222922	10
1943	LG01	A	A	1	10	2223232	2223241	10
1944	LG01	A	A	1	21	2223286	2223306	21
1945	LG01	A	T	1	10	2223398	2223407	10
1946	LG01	A	A	1	10	2227353	2227362	10
1947	LG01	A	A	1	10	2229656	2229665	10
1948	LG01	AT	AT	2	7	2230207	2230220	14
1949	LG01	AAT	TTA	3	6	2230597	2230614	18
1950	LG01	A	T	1	10	2230649	2230658	10
1951	LG01	AAT	ATA	3	5	2230758	2230772	15
1952	LG01	A	A	1	15	2230847	2230861	15
1953	LG01	A	A	1	10	2232126	2232135	10
1954	LG01	A	A	1	18	2232179	2232196	18
1955	LG01	AT	AT	2	20	2232617	2232656	40
1956	LG01	A	T	1	10	2233067	2233076	10
1957	LG01	A	A	1	12	2233714	2233725	12
1958	LG01	AC	TG	2	9	2234721	2234738	18
1959	LG01	A	A	1	12	2235308	2235319	12
1960	LG01	A	T	1	10	2235859	2235868	10
1961	LG01	A	T	1	10	2238717	2238726	10
1962	LG01	AAT	ATT	3	10	2241595	2241624	30
1963	LG01	A	T	1	10	2241902	2241911	10
1964	LG01	A	T	1	16	2242427	2242442	16
1965	LG01	A	A	1	10	2243824	2243833	10
1966	LG01	A	T	1	17	2244141	2244157	17
1967	LG01	A	T	1	10	2245049	2245058	10
1968	LG01	AT	TA	2	21	2245147	2245188	42
1969	LG01	A	A	1	10	2245230	2245239	10
1970	LG01	AT	TA	2	12	2245583	2245606	24
1971	LG01	A	A	1	10	2245765	2245774	10
1972	LG01	A	T	1	10	2246218	2246227	10
1973	LG01	AT	TA	2	19	2247439	2247476	38
1974	LG01	A	A	1	13	2248990	2249002	13
1975	LG01	A	A	1	19	2249291	2249309	19
1976	LG01	A	A	1	11	2250895	2250905	11
1977	LG01	A	A	1	11	2251187	2251197	11
1978	LG01	A	A	1	10	2251600	2251609	10
1979	LG01	A	A	1	11	2252852	2252862	11
1980	LG01	A	A	1	10	2253006	2253015	10
1981	LG01	A	T	1	10	2253445	2253454	10
1982	LG01	AT	TA	2	8	2254582	2254597	16
1983	LG01	AT	TA	2	6	2254630	2254641	12
1984	LG01	AT	TA	2	6	2254654	2254665	12
1985	LG01	AT	TA	2	6	2254668	2254679	12
1986	LG01	AT	TA	2	10	2254742	2254761	20
1987	LG01	A	A	1	11	2255021	2255031	11
1988	LG01	AT	TA	2	13	2256264	2256289	26
1989	LG01	A	T	1	28	2257504	2257531	28
1990	LG01	A	A	1	10	2258208	2258217	10
1991	LG01	AAT	ATT	3	6	2259637	2259654	18
1992	LG01	AAT	ATT	3	6	2259687	2259704	18
1993	LG01	A	T	1	14	2259767	2259780	14
1994	LG01	A	A	1	13	2259946	2259958	13
1995	LG01	AT	TA	2	6	2259965	2259976	12
1996	LG01	AT	TA	2	6	2262514	2262525	12
1997	LG01	A	T	1	10	2262792	2262801	10
1998	LG01	A	A	1	10	2263692	2263701	10
[truncated: 361,158+ more rows]
