# Supplementary material for: Genome-wide development of simple sequence repeats markers and genetic diversity analysis of chayote
Source: BMC Plant Biol. 2024 Jun 26;24:603. doi: 10.1186/s12870-024-05317-9 (PMC11201790; doi:10.1186/s12870-024-05317-9)
Supplement: Supplementary file 3 — Supplementary Material 3. [file 12870_2024_5317_MOESM3_ESM.xlsx]

## Sheet: 2
Supplementary Table 3. Specific information on 185137 pairs of SSR molecular markers
id	sequence	standard	motif	type	repeat	start	end	length	entry	product	forward	tm1	gc1	stability1	reverse	tm2	gc2	stability2
2	LG01	AAATTT	TTTAAA	6	5	5018	5047	30	1	192	AAACCCTAAATTTAAACCCTAAACCC	58.02	34.62	4.11	TGAGTTTAGGGTTTAGGGTTTAGGG	59.99	44	3.53
5	LG01	AT	AT	2	32	14358	14421	64	1	228	CTAAAGAAAGGGAGGAGGGGG	59.15	57.14	5.4	TGAAGGATGAGGTTCAGGGG	58.71	55	4.79
6	LG01	A	T	1	12	14607	14618	12	1	104	CTCCAATGCCGCGATTAAGC	60.04	55	3.09	TGGAGTACCCACCCACCG	60.61	66.67	4.94
7	LG01	A	T	1	10	14942	14951	10	1	172	ACGGCTGATCGATTTCATAATTCG	59.85	41.67	3.34	GTGCCTAGCCTAGAAACGGG	60.18	60	5.28
10	LG01	A	A	1	10	18032	18041	10	1	118	TCAATACGAGGAATACTTAGGTAAGGG	59.77	40.74	3.95	TTCTCTCTCCATCAATCAAAGCC	58.48	43.48	4.35
11	LG01	A	A	1	10	19868	19877	10	1	134	CAAGTTCAAATGCTCCCTCTCC	59.25	50	3.71	CCATCTTCCTCAGAAAGAATGTGC	59.9	45.83	4.57
12	LG01	AC	TG	2	7	23667	23680	14	1	152	ATTTGGGTGTTTGTTGGCCG	59.89	50	6.13	TGGTTCGATCGATCTGGGC	59.56	57.89	5.36
13	LG01	CG	CG	2	7	24033	24046	14	1	140	CCGTGTGTCGCTTTGCCG	62.37	66.67	5.69	CAAGCAAGCAAGGACACGC	60.37	57.89	5.34
14	LG01	AC	TG	2	7	31214	31227	14	1	119	ATTTGGGTGTTTGTTGGCCG	59.89	50	6.13	GGTCTGCTGATGACGAGCC	60.52	63.16	4.7
15	LG01	A	A	1	14	36933	36946	14	1	154	CAGCCAAAAGAAACTTGACACC	58.55	45.45	4.16	TGTGTTGTGTTGCTTCCAGG	58.9	50	4.45
17	LG01	A	T	1	10	37626	37635	10	1	189	GAGATGAGGCGACAGTCGG	59.94	63.16	4.79	TGAGAGAAAGAGGAAATGCTGG	58.05	45.45	4.85
18	LG01	A	A	1	10	37792	37801	10	1	167	GCATTTCCTCTTTCTCTCAAATGC	58.9	41.67	3.56	GGAGCATTCATGGTATTTAGGTTGG	59.99	44	3.77
19	LG01	A	A	1	10	40627	40636	10	1	114	TCGCACCACCAAAATCTAGC	58.55	50	3.42	GATGATTAAAGCTATTGACCAAGCG	58.86	40	4.68
21	LG01	A	T	1	11	42525	42535	11	1	121	TGTATGTAGTCTGAGTCTTCGAACC	59.88	44	3.62	CCCCATTCCCCGATTAACCG	60.54	60	4.44
24	LG01	A	T	1	10	44660	44669	10	1	105	GGTCTCGCCAACTATGTTGC	59.27	55	4.17	CAATGTCTCTCGGTGCCTGG	60.74	60	4.45
26	LG01	A	T	1	11	47232	47242	11	1	193	TTTGGGTATGATTCATTTGTTTTTGC	58.13	30.77	3.68	ATGTTTGGCTAGTCGGAAGC	58.26	50	3.86
33	LG01	A	T	1	10	61463	61472	10	1	167	TTTGTGTTGTGGCTTTGGGG	59.46	50	4.96	AGGAGATCCCACAAGTAGGC	58.5	55	3.93
34	LG01	A	A	1	11	63857	63867	11	1	138	TGATCAAAACTAATCTTACGGTGTGG	59.63	38.46	4.17	TCTCTTTCTCCCTCCATTCTTCC	59.22	47.83	3.46
36	LG01	A	A	1	10	65349	65358	10	1	102	TCAAAATTGAAGCTATTCTCACCGG	59.88	40	5.28	CAAGATGAATCCATTTTGTCTCTGC	58.97	40	4.26
37	LG01	CG	CG	2	9	75870	75887	18	1	133	GGTGACAACATCGCTCGC	59.22	61.11	5.03	CTGGCCGAGTACGAGAAGC	60.23	63.16	3.86
38	LG01	A	T	1	19	77799	77817	19	1	107	TGGGATAACTTTGTTTGTGTCCC	59.11	43.48	4.46	AATCCACTACCAACATGAGCG	58.37	47.62	5.03
40	LG01	A	A	1	15	99476	99490	15	1	116	GCCTTTATTGTACGGATGGGC	59.39	52.38	5.36	GGAGGTGTTAGGTTAGGATTAGGG	59.65	50	3.53
41	LG01	AAT	AAT	3	5	99630	99644	15	1	149	TCAGATTTGGCGATTCCATATATGG	59.12	40	2.74	TTAAGGAAGGTGATGTATCAACCC	58.25	41.67	4.11
45	LG01	A	T	1	14	105513	105526	14	1	125	GCCTGCATCACTTATTTGTAGCC	60.24	47.83	3.93	TCTTATAACGCATTCCAGAGGC	58.27	45.45	4.7
46	LG01	A	T	1	11	105991	106001	11	1	101	TGTCCCTTTCATGATCTTTCTGC	58.99	43.48	4.26	CCTTGCTAAACAATGGGGGC	59.46	55	5.8
47	LG01	A	T	1	14	106469	106482	14	1	163	TATGCTTAGGTGTGCGCTCG	60.53	55	5.03	TACGGCAATCATCCAGGAGC	59.89	55	4.7
48	LG01	AT	TA	2	6	106726	106737	12	1	208	AAAAAGTTTTTAAAACACCTGCGC	58.38	33.33	6.09	CAATTTCCGATCTCATTTGTCGC	58.97	43.48	5.19
49	LG01	C	C	1	14	109273	109286	14	1	138	TGAGGGAATGAGAATGAGTCATAGC	60.22	44	2.97	GCCGACATCTTGACTAAGGC	58.71	55	4.35
53	LG01	A	A	1	10	110654	110663	10	1	186	TCACAACCATCACACCAAAGG	58.69	47.62	3.11	ACTGTTCCCGTTTCTTGTTCC	58.71	47.62	3.62
54	LG01	A	A	1	10	122016	122025	10	1	107	GGAAATCCCGGTGCCTAGC	60.53	63.16	3.42	TCCAAATCCATTTTCTTGGCCC	59.43	45.45	5.8
55	LG01	AT	TA	2	6	122362	122373	12	1	199	TCAACCGTTTTAGTTTGGCACC	59.9	45.45	5.01	TGTGGAAGAGTAAGGTTGGTGG	59.89	50	4.61
56	LG01	A	T	1	10	122908	122917	10	1	192	ACTTACCAAAGTCTCTGGGGC	59.65	52.38	5.8	GCTTGTTTTGTTTGTAGGTTGTGG	59.67	41.67	4.17
59	LG01	AAG	TCT	3	6	126877	126894	18	1	140	AAGGTCGGTAGGTTGGTAGG	58.43	55	3.18	GAAGGGAGTCTGATCGCAGG	59.9	60	4.85
60	LG01	A	T	1	10	138551	138560	10	1	144	AAGGTTTGACAGCGTGATGC	59.41	50	3.91	CCTTGTTGTCTCCCGAGCC	60.38	63.16	4.7
61	LG01	AT	TA	2	12	139520	139543	24	1	145	CCTCCAACATATTGATGAAAACGC	58.96	41.67	4.84	AAAGCCCATTTTACAGCATGC	58.02	42.86	4.06
63	LG01	A	T	1	13	145453	145465	13	1	158	CAAGAACTGTAAAGTTCCATTTGCC	59.31	40	4.52	TTCCAGACGTTGATCCAGCC	60.04	55	4.85
64	LG01	A	A	1	13	146632	146644	13	1	100	TGGGTCACACGGAATCATCC	59.75	55	3.51	GTCGATAAAAAGATATTGGGGAGAGC	59.85	42.31	4.09
69	LG01	A	A	1	10	149158	149167	10	1	127	ACCACAAAGTCTTAGGTTTGAATCC	59.46	40	3.01	TGTTGGCCAAACCCTAAAGG	58.29	50	3.11
75	LG01	A	T	1	13	152539	152551	13	1	187	AGGTCGAGGTTTCTTCATGGG	59.72	52.38	4	ACCCACCTTATTAGGAGTTAGGG	58.7	47.83	3.53
86	LG01	A	T	1	14	160717	160730	14	1	165	AAAGAAACACAACGTAATGGAGC	58.14	39.13	4.7	AGCCTGTTTGATAACGTTTCCG	59.52	45.45	4.3
87	LG01	A	T	1	11	160875	160885	11	1	195	AGAAACAGAAAACAGGGAACGG	59.05	45.45	4.44	GCTGGTTTGATAACATTCTTGTTTCC	59.63	38.46	3.13
88	LG01	AAG	TTC	3	5	161321	161335	15	1	169	TGGAGGAAAGGTTGAGAAGGG	59.29	52.38	3.95	AGAATCTCCGACTCAACCCC	58.8	55	4.95
92	LG01	AAT	TAT	3	5	165892	165906	15	1	146	TCACATTCTTCCATCAATGAACGG	59.6	41.67	4.44	TGAGTAGTACTTCAATGACATCACG	58.68	40	4.35
97	LG01	A	T	1	10	166781	166790	10	1	102	GGAATGGCTTCTCCGTCTCC	60.18	60	3.71	AAAAATCTTTGCGGGCCCC	59.32	52.63	5.8
98	LG01	A	T	1	11	169567	169577	11	1	101	GGATGAAATGAAGCAGGTGCC	59.86	52.38	5.01	CTTTCTCCCTCTTCTCCCTTGG	59.76	54.55	3.61
99	LG01	A	A	1	39	170521	170559	39	1	123	CTTTTTCGTGGTCCAGCTCC	59.12	55	4.7	GGAAAACAAAACGGTGGGGG	59.89	55	5.4
100	LG01	AAG	CTT	3	7	174485	174505	21	1	120	TTAGTGCCTCATTCGGGTCG	59.83	55	4.79	TCTCTCGGCCATTAATCGCC	59.97	55	5.54
101	LG01	A	A	1	13	179079	179091	13	1	100	ATTGCAAATAAGAAAGAAAGCATGGC	59.91	34.62	4.4	TTATCCCGGCATGTGAGTGG	59.82	55	4
104	LG01	AT	AT	2	10	184218	184237	20	1	114	TCATGTTTGTTAACGAAGTCATTGG	58.57	36	3.16	CTTCAACACACATCGAGGCG	59.56	55	5.52
106	LG01	AG	CT	2	8	185043	185058	16	1	188	CCTGCACCAATCTCTCTCCC	59.82	60	4.3	AGATTGGGGTTTTGAGCATGC	59.45	47.62	4.06
107	LG01	AG	AG	2	7	185147	185160	14	1	154	TCATGCATGCTCAAAACCCC	59.1	50	4.95	GCTGAGTCTCTCCAGTGAAGC	60.4	57.14	3.86
108	LG01	A	T	1	10	186186	186195	10	1	199	ACGTCGACATTTTAAACTCTTCTGG	59.82	40	3.86	GCAGCTCTCCCTCAGATACC	59.32	60	2.73
109	LG01	AAG	TCT	3	5	186555	186569	15	1	156	TTGGGAGGTGATGAAAGGCC	59.96	55	5.19	ACAGTACTCATTGGAAGAAGGC	58.06	45.45	4.35
110	LG01	AAAATG	TCATTT	6	5	186570	186599	30	1	213	TTGGGAGGTGATGAAAGGCC	59.96	55	5.19	GTGGTTAGAGCTGGGGTTGG	60.32	60	3.77
111	LG01	AT	TA	2	8	186747	186762	16	1	132	TCCCAACCCCAGCTCTAACC	61.21	60	2.85	CCCATTCCCTTTTGTCGTTTGG	60.29	50	3.28
112	LG01	A	A	1	10	188020	188029	10	1	128	AGAGGAAAATGGATCAAACTAGGC	58.8	41.67	3.93	ATGTGCAGTCAGGTTGAGGG	59.96	55	4.3
114	LG01	AG	GA	2	14	191872	191899	28	1	186	AAAGAAATGCACGGCACAGG	59.69	50	4	TATTTGATCTGTCCCCGGCG	59.89	55	6.46
115	LG01	A	T	1	12	192734	192745	12	1	151	AAAGTTGTAACCAAAGTAGCAAAGG	58.43	36	3.11	GGTATTTGTAATCCTCCTTCCTCC	58.38	45.83	4.3
120	LG01	A	T	1	10	199248	199257	10	1	138	CGTACTAGGTCATTTGAAGCGC	59.72	50	5.92	GCAGGAGAATATGAGTTGCGG	59.13	52.38	5.69
126	LG01	AAC	AAC	3	6	213679	213696	18	1	154	AGAAGTTTTCCGAGCTGGGC	60.61	55	5.36	ACCTGTTGCTTGATGGTGGC	61.18	55	5.01
128	LG01	AT	TA	2	9	216192	216209	18	1	184	GGTTCGACTAATGGTTTTGATTTGC	59.66	40	3.68	GTTTGACCTAGGGATGGGCG	60.46	60	6.13
129	LG01	AT	TA	2	13	219759	219784	26	1	122	GGGTCTATCAGGAGCACACC	59.53	60	4.16	TGTGGACAATCCTCAACAAAATGG	59.96	41.67	3.16
130	LG01	A	T	1	11	221058	221068	11	1	167	CTTCTTGGCGTGCTCTTTCC	59.48	55	3.13	GGAATGAAAAGAGACTATCGCTCC	59.25	45.83	4.7
131	LG01	A	T	1	11	222762	222772	11	1	151	AATGGTTATCAAACGGGGCC	58.52	50	5.8	GGTGGTTCTCTCTTGTTGTGC	59.4	52.38	4.57
132	LG01	A	T	1	10	223001	223010	10	1	173	CAGCCTCCTGTTCCTGATGC	60.75	60	3.91	GCTTAAGCAGATGGGTTGGG	58.89	55	4.12
133	LG01	AT	AT	2	10	223544	223563	20	1	147	TCCCTGCCGAGTTATTTGCC	60.39	55	4.52	AGCTTAAGTTGATGGGGTGGG	59.99	52.38	4.61
134	LG01	A	A	1	11	224446	224456	11	1	152	TCTTTTCTATTTTCTCATTGGCAGC	58.38	36	5.25	AGCGATAAGGATGGGATCAAGG	59.7	50	3.61
137	LG01	A	A	1	10	227718	227727	10	1	165	GCCACTCAAGCTTTGCACC	60.01	57.89	5.01	TGAGGAACCAGTTCAAGCCC	59.89	55	5.19
138	LG01	A	T	1	10	237439	237448	10	1	177	GAGGGCTTTGGGGTGAGG	59.64	66.67	3.86	ACTCAAGAACTAAGACAGGAGTGG	59.72	45.83	4
139	LG01	AT	AT	2	6	237897	237908	12	1	130	ACCACCGAAAGATTGTTTGCG	60	47.62	4.85	TCATGCTAAATCACCAATCAACCC	59.6	41.67	4.11
141	LG01	A	A	1	11	247720	247730	11	1	106	GTTTCTTCAGATGGCGTCGG	59.28	55	4.79	TAGGTCTCTGCAGCTCTCCC	60.4	60	4.3
142	LG01	A	T	1	11	248646	248656	11	1	121	CTTTCAAGAAGGTGTGCGCC	60.04	55	6.53	CTCTCATCTTCTTCCCGTCTCC	59.64	54.55	3.71
145	LG01	A	A	1	11	249949	249959	11	1	159	TCCTTTGATGTCTCCCTGTGC	60	52.38	4.57	ACTAACATTGTGCTTGATCATGC	58.01	39.13	4.06
147	LG01	A	T	1	21	264675	264695	21	1	177	TGCAAAGTTTTCCATTGCCG	58.14	45	5.69	CGAAGCTTAAGTGTAAGGCCC	58.99	52.38	5.8
150	LG01	A	T	1	17	268994	269010	17	1	157	TTATGTCAATGTGATGATAATGTGCC	58.35	34.62	5.01	TATTCCCCAGAGCAGACAGC	59.17	55	4.4
151	LG01	A	T	1	44	271335	271378	44	1	220	CAGTGTCAAATGTCAATGTTGAGC	59.32	41.67	4.26	GCTCTTCAGTTTCCTGCTCC	58.55	55	4.7
156	LG01	A	T	1	10	273048	273057	10	1	103	TCCAAAATCGATACATTCCATTCCC	59.47	40	3.97	AAATTTCTCGTCAGGTGCCG	58.84	50	5.69
157	LG01	A	T	1	15	273066	273080	15	1	103	TCCAAAATCGATACATTCCATTCCC	59.47	40	3.97	AAATTTCTCGTCAGGTGCCG	58.84	50	5.69
162	LG01	A	A	1	21	277257	277277	21	1	148	TCTCCCACCCCTGTACTTCC	60.25	60	3.46	ACCCCTAACGACTACTTTAGCC	59.24	50	3.93
163	LG01	A	A	1	10	282228	282237	10	1	113	GTTGGCCCAGATAGTCACGG	60.46	60	4.94	TGTTGAGTAGTGTAACCAGTGTCC	60.2	45.83	4.02
164	LG01	AG	AG	2	6	285796	285807	12	1	148	GCTCCATTCACCAACAACACC	60	52.38	4.16	AGAGGATTTTGGAGGTCGGC	59.75	55	5.54
170	LG01	AT	AT	2	11	288274	288295	22	1	148	TCGGTGAAGTCCCATTTGCC	60.61	55	4.52	CGGTCAAATAAGAGTATTGAGTCCG	59.54	44	4.79
171	LG01	A	T	1	13	289616	289628	13	1	155	TTGCCTGCCGAAGAAATTCC	59.11	50	3.01	TGCCATAGCAGTGATGTTACC	58.08	47.62	2.85
173	LG01	A	A	1	12	291926	291937	12	1	136	ACATCAAAAGTTGTGCTTCAATTTCC	59.74	34.62	3.13	ACCGCTTACAAGTCTAAATTTGCC	60.08	41.67	4.52
174	LG01	A	A	1	22	299474	299495	22	1	159	TCAGCTTCACGCCAAATTTCC	59.73	47.62	3.13	GGTTTTTACCGACTGTCTAGCC	59	50	3.93
179	LG01	A	T	1	12	303094	303105	12	1	142	TGATCTCGACCTCGTCTTTCC	59.26	52.38	3.13	ACACTTTCTTTTCTTTAAGTCAGATGC	58.87	33.33	3.91
180	LG01	A	A	1	10	303638	303647	10	1	167	CGAAAACCTGAGAAGAAGAAGCG	60.12	47.83	4.68	ATCCTTATTTGGCCGGCAGC	61.11	55	5.25
187	LG01	AT	AT	2	7	306676	306689	14	1	179	TTGCAACAGAAACCTTCTCCC	58.69	47.62	4.3	CTCGTAGGGTTTGTGGTCCC	60.04	60	4.46
189	LG01	A	T	1	11	307253	307263	11	1	142	CTTGAATCAACGTCCCAACCC	59.46	52.38	4.11	CAGTTCAACACTAGCGGAGC	58.93	55	4.7
190	LG01	AT	AT	2	9	308160	308177	18	1	184	ACCTACTCTTGTGGATGGGG	58.42	55	4.96	ACTTCTTTCCATCCACAACCC	58.12	47.62	4.11
191	LG01	A	T	1	13	308832	308844	13	1	146	TGTTGAGGTGAGTGATTTAACATCC	59.29	40	3.51	TGTTCAACGAGATGTCAACCC	58.51	47.62	4.11
192	LG01	A	T	1	11	309456	309466	11	1	110	TGTGTCTTCAATCTATAGTGGTTTTCC	59.39	37.04	3.13	GGTTGATAGTACATCAAACGATGGC	60.28	44	4.4
207	LG01	A	T	1	10	319073	319082	10	1	116	AAGGGGCTGTTTGTTGATGG	58.66	50	3.51	GCATTACGCCACATGATGAGC	60.33	52.38	4.26
210	LG01	A	A	1	10	321081	321090	10	1	163	CTGGCAATGATCACTGGAACG	59.6	52.38	3.95	ACGATTTATTTTGTCCCCTCCC	58.37	45.45	4.3
211	LG01	AAG	TTC	3	6	322466	322483	18	1	170	TGGGGATGTTGTCATTGCCG	60.96	55	5.69	AGGAGGCAGTAGAGGATGAGG	60.13	57.14	3.86
212	LG01	A	A	1	10	323196	323205	10	1	107	ACTTTGCATTATGGCCATACTGC	59.93	43.48	4.4	AAATGGGAAGTTCCTGCTGC	58.74	50	5.25
213	LG01	A	A	1	11	323740	323750	11	1	145	CTCAGCTACTCGTCCTAGTGC	59.67	57.14	4.4	CACTTGAGAAGCATCATTGAATTCC	58.97	40	3.01
214	LG01	A	A	1	10	324140	324149	10	1	160	TGTCTCATCTCACTTTGGTAGTCC	59.78	45.83	3.85	GGAGCCAAAAACAAGTCTGCC	60.27	52.38	4.85
215	LG01	A	A	1	10	324423	324432	10	1	102	TGGTTGTTTGTGTTGGCAGG	59.47	50	4.85	TGACAAACAGAGTGCACAAGG	58.98	47.62	3.61
216	LG01	ACG	GCT	3	7	328638	328658	21	1	110	GTTGGGAATAGAACTACACTCAGC	59.13	45.83	4.26	CCCTGTACTTCCGCTTCTAGC	60.2	57.14	3.42
218	LG01	AT	TA	2	6	331626	331637	12	1	167	ACCTAGTGCTCAAAAGAGTCCG	60.03	50	4.79	ACGTCTAATAAATAACCTTCAAACTCG	58.13	33.33	4.18
219	LG01	AAAAC	TTTGT	5	5	333056	333080	25	1	207	TGGTGGTTGTCATGACTCGC	60.6	55	5.03	TAGGATTCCTGCCCAGAACG	59.17	55	3.95
220	LG01	A	T	1	18	334137	334154	18	1	138	TGGGCTTGCTTATGAACACC	58.46	50	4.16	CAAGGTGAGTGCAAGTTGGC	59.97	55	4.52
221	LG01	AT	TA	2	7	336889	336902	14	1	144	CACAACCAGCCTAGAAGAAGC	58.92	52.38	3.86	TCCCTGCATTTCCCACATCC	60.03	55	3.51
225	LG01	AAT	TTA	3	5	338945	338959	15	1	156	GAGTGCAGGTTGTTGTAGAGC	59.2	52.38	4.09	ACTTCGAGTGGGATGTTTATCG	58.22	45.45	2.92
227	LG01	A	T	1	33	340350	340382	33	1	107	AGGTTTCAATTGTCTAACATGGGC	59.78	41.67	5.36	AGTGAGAGAGATTTTTCCTCCCC	59.48	47.83	4.81
237	LG01	A	A	1	12	345554	345565	12	1	189	TCCCTGTCACTATAAAAAGAAGAAACC	59.34	37.04	3.27	TTCAGACAAGCCGAGGTAGC	59.75	55	3.58
238	LG01	AT	TA	2	13	346634	346659	26	1	133	TGATCCAGAGTGAAGAGTTAATAACC	58.44	38.46	2.85	ATTCTTCGCCTCAACCCTCC	59.75	55	4.3
239	LG01	AAT	ATT	3	13	347785	347823	39	1	218	AGTGGACTTTAACACATGCTTTAGC	60.05	40	3.09	ACACTCGTTAAAATATCATCATCAACG	58.67	33.33	4.1
240	LG01	A	A	1	11	349038	349048	11	1	120	TCTAAAGATACCACCGAATAATGCC	58.77	40	4.4	TTGAGGAACAAAACTCCAAATTCC	58.09	37.5	3.01
242	LG01	A	A	1	10	351792	351801	10	1	187	TCGAAAGGACAAATTTTGGTTTCG	58.96	37.5	3.46	GGTGTTGGGGTTAAAGCAGG	59.03	55	4.85
243	LG01	A	A	1	14	353355	353368	14	1	195	CGAAACCGATATCTGTTCAAGCC	60	47.83	4.35	ACCTTAACAAATGAGCTACCAATGC	60.11	40	3.56
244	LG01	A	A	1	11	353984	353994	11	1	127	TTGAGACTAAACTGGACTGTGC	58.27	45.45	4.57	AGTGGGAATATGTGATGTATTTTTGGG	59.93	37.04	4.12
245	LG01	AATT	AATT	4	5	354180	354199	20	1	168	TGCACGATCCCCATTAAGGC	60.47	55	4.35	GGAAAATTCCATGGAAGATTGCG	58.89	43.48	4.85
246	LG01	AAT	ATA	3	5	357917	357931	15	1	154	AAAAGGCAACACCCTACTGG	58	50	4	ATTCCAGAGAGAGGGTTGCG	59.46	55	4.85
251	LG01	AAT	ATA	3	7	368446	368466	21	1	110	CCTTCCAAATAGCTTTCCATCCC	59.36	47.83	3.85	GTGTGGGGGCAAAGAGATGG	60.97	60	3.51
253	LG01	AAT	AAT	3	7	369420	369440	21	1	127	TTCAAAATGGGGAGTGGGGG	59.88	55	5.4	TGGATGAGCACTTCACGTGG	60.32	55	4.94
255	LG01	A	A	1	21	374274	374294	21	1	100	GCTTGCTAATAACATCAAATAAACACC	58.19	33.33	4.16	AAGTTTCTTGGTACATCATACTACACC	59.18	37.04	4.16
263	LG01	A	A	1	13	381173	381185	13	1	106	TCACCTGTAGCCAAACACCC	59.89	55	4.61	TGTGCCACAAATGAATAAGTTTAGG	58.31	36	2.69
264	LG01	A	A	1	10	381497	381506	10	1	144	GGCTACAATTGTAATGACGAGCC	60	47.83	4.7	GTGCCACAAATGAATAAGTTTGGG	59.31	41.67	4.12
267	LG01	A	T	1	51	383347	383397	51	1	187	CTAGGGAGGGAAGGGATGGG	60.47	65	4	GAGAAGCGGGGAGACAAGG	59.78	63.16	3.61
270	LG01	A	T	1	10	384754	384763	10	1	159	ACCCGAAAGTGTATCATAGTAACC	58.09	41.67	2.85	GCTTGTGTCAGTGTTTGGGG	59.61	55	4.96
271	LG01	A	A	1	10	385297	385306	10	1	124	AGCACCAACAACCACCTACC	60.18	55	3.18	TTCTCATGGGTGTTGCAGGG	60.25	55	4.45
273	LG01	A	A	1	11	388693	388703	11	1	201	TCACATTCAAGTTTGGGATATGGC	59.6	41.67	4.4	CGCAAATCTAGTAAACAGAACAACC	58.92	40	3.77
274	LG01	A	A	1	14	389583	389596	14	1	121	CCTTCGATATCTCCGGTGCC	60.04	60	5.01	GGCTCACATGATTGACTCAAAAGG	60.38	45.83	3.11
275	LG01	A	A	1	13	390724	390736	13	1	173	GCATTTACCAGGAGTCTTGAAGC	59.87	47.83	3.86	GGGTGTATAATTGTTACGACTCTGG	59.25	44	3.86
276	LG01	A	T	1	17	392542	392558	17	1	135	AGAGATTACTTGAGGTGCAATGC	59.06	43.48	3.56	CCCATACATCTTAGGGCCATGG	60.29	54.55	3.66
277	LG01	A	A	1	17	394163	394179	17	1	147	AGTTAATGTAGGAGGGCACAGC	60.09	50	4.4	AGTTAGTATATGGTTGTGTTTTGTTGG	58.43	33.33	3.77
278	LG01	AAG	CTT	3	7	394806	394826	21	1	107	CAGAGTCATCAGCCGGATCC	59.97	60	3.36	AATCCAACCAACAGAGCTGG	58.08	50	4.85
279	LG01	A	A	1	23	394928	394950	23	1	168	AGACCAGCTCTGTTGGTTGG	59.89	55	3.77	TCTCTCAGGAATCATGGCCG	59.24	55	6.13
288	LG01	A	T	1	10	405339	405348	10	1	100	ATTATCTTCACAAAAATGGCACCC	58.27	37.5	4.61	GCACCATAGGTTTTGGATGACC	59.57	50	4.02
289	LG01	A	A	1	11	406163	406173	11	1	172	ACAAAAATGTTTCAAGGGAATTTGC	58.21	32	3.68	TGTCACATGAAGTTTTCAATAAGTGC	59.08	34.62	4.4
291	LG01	A	T	1	16	408788	408803	16	1	131	TGGGATCCAAGGTTGACTGG	59.3	55	4	TGATGAATAAAGCTAATGCAGGTGG	59.7	40	4.61
295	LG01	AC	AC	2	10	410838	410857	20	1	133	TCTTGGTTGCACAATCAGATCC	58.92	45.45	3.36	CTTCCTGAGCCCTCCATTGG	60.11	60	3.16
296	LG01	A	A	1	19	411144	411162	19	1	179	TGACACCTAAAACCTGCAGAGG	60.22	50	3.69	CTTGGGAGTGCAGATCGACG	60.8	60	5.12
297	LG01	C	G	1	10	411173	411182	10	1	179	TGACACCTAAAACCTGCAGAGG	60.22	50	3.69	CTTGGGAGTGCAGATCGACG	60.8	60	5.12
298	LG01	AAT	TTA	3	5	411601	411615	15	1	198	TATTCTCCCCCTCCCTTCCG	60.11	60	4.3	AGTTAAGCTAGATTTTTGTTGAATCCG	58.76	33.33	4.18
300	LG01	A	A	1	10	415113	415122	10	1	137	CAGAACAAATGCCCTGCTGG	59.75	55	4.85	TGGTAACCTCTCATGTCTATGCC	59.61	47.83	4.4
304	LG01	A	A	1	10	416466	416475	10	1	131	CAAGTAGAGGACACCTACATTTTACC	59.18	42.31	2.85	CCCATGTGGTACATTTGGTGC	59.8	52.38	5.01
307	LG01	AT	AT	2	14	417766	417793	28	1	171	GGAGAACTCAACTACAAATCACGC	60.14	45.83	5.34	AACTTGTAGGAAATATAGTTCGAGGG	58.5	38.46	4.3
311	LG01	AG	GA	2	6	419613	419624	12	1	122	TCTCACCTTCTCGCCTTTGC	60.32	55	3.68	ACCAGATCGAAACAAGAACATGC	59.81	43.48	4.06
312	LG01	A	T	1	16	426943	426958	16	1	198	TGAGCCCTTAGCCATTGAACC	60.34	52.38	3.62	ATGCTTGCATTGTGGAAGGC	59.75	50	4.35
313	LG01	A	A	1	16	427700	427715	16	1	140	TCAATTTTATTTTAGCCTCTTGCCC	58.36	36	5.36	TTGAATGTGGAAGCCTGTGG	58.38	50	4.17
317	LG01	A	T	1	11	434276	434286	11	1	142	CGGTCCTCATGCTTAAATTATTGC	58.78	41.67	3.56	ATGAAGAAAGGATAAGAAAGCAAGC	58.14	36	4.01
329	LG01	AAT	TTA	3	5	441370	441384	15	1	158	CAAAGAATGGCATAAATTCCGACC	58.96	41.67	4.79	GCAGTACTTTAACCAGAAATCAAAAGC	59.89	37.04	3.51
333	LG01	AT	AT	2	7	442465	442478	14	1	156	GTGAGGAACGTCAAGGGTGG	60.6	60	4.61	GCCACCGTCTTTCTTTCTCC	58.84	55	3.71
338	LG01	A	T	1	10	444483	444492	10	1	141	ATTCTCCCTCGTGCAAACCG	60.67	55	4.44	ACGAGCTTAGTATCCGAGTTGG	59.64	50	3.77
339	LG01	A	T	1	10	444527	444536	10	1	141	ATTCTCCCTCGTGCAAACCG	60.67	55	4.44	ACGAGCTTAGTATCCGAGTTGG	59.64	50	3.77
351	LG01	A	A	1	10	449700	449709	10	1	106	TAGGGCAATTTGGGTGCAGC	61.26	55	5.25	TTGGTGCTACACATCTAGCCC	59.79	52.38	5.19
352	LG01	AAG	CTT	3	8	450082	450105	24	1	175	AATGGCACCATTGATGAGGC	58.88	50	4.7	TTTGGAGTCTTCGTCGTGGC	60.6	55	5.01
354	LG01	A	T	1	12	458061	458072	12	1	100	ACTTTGAGGTTGATTTCATTTTAGTCC	58.64	33.33	3.85	TTCTCAAATAAAGGAATTGAGGAGCG	59.91	38.46	5.03
355	LG01	A	A	1	12	458480	458491	12	1	142	TGATGTTCCAGGTATTCAAGGC	58.38	45.45	4.35	GCGTGAATGAAATGATTGAAAGGG	59.44	41.67	3.95
359	LG01	A	A	1	11	460731	460741	11	1	120	CTTTTCCGCCTTTTTGCTTCC	58.86	47.62	3.46	TCTTGTTATAACTTTTTGGCTAAGTGG	58.43	33.33	4
362	LG01	A	A	1	19	466370	466388	19	1	190	CTCAAGCGGCATCAATGTGC	60.52	55	4.57	TGCATCATCATGGTTTTCTTATCGG	59.99	40	4.18
363	LG01	A	A	1	10	468086	468095	10	1	106	TCAATATCACATCGATCATCATGAAGC	59.94	37.04	3.86	GCTCTCTTACTTTACTCGTGTTGG	59.38	45.83	3.77
365	LG01	A	A	1	11	468952	468962	11	1	160	AGAATGTTGGATTGATAGCCACC	58.79	43.48	4.61	TGCAATAATCTCCACTTCAGTAAAGC	59.91	38.46	3.51
366	LG01	A	A	1	10	469410	469419	10	1	129	ACACCATATATTCAGAATGGAAGACC	58.77	38.46	3.85	TCCCTTCATTGAAGCCTTATTGG	58.72	43.48	3.16
373	LG01	AT	AT	2	25	477036	477085	50	1	233	CTAACTCCACCAGCACCACC	60.32	60	4.61	ACCAACTCACATAGGCCTTTCC	60.29	50	3.13
374	LG01	A	A	1	10	477189	477198	10	1	144	TGGAAAGGCCTATGTGAGTTGG	60.29	50	3.77	TGAGGAAGAAGAAAGAAGAAGAGGG	59.99	44	4.3
376	LG01	A	T	1	10	482312	482321	10	1	132	TGCTAATGCATATAGTCTAGGCCC	59.84	45.83	5.8	CCCTCTTCTCAAAACTTATCACATGG	59.91	42.31	3.66
377	LG01	AAT	TTA	3	14	482328	482369	42	1	156	TGCTAATGCATATAGTCTAGGCCC	59.84	45.83	5.8	AGTTAAAGGTTTAAGGCCTTAGAGC	59.06	40	4.09
381	LG01	A	A	1	10	485514	485523	10	1	112	AGCTACAAACTACCCACAAAATATGG	59.62	38.46	2.74	TTCCCATGTACAGGGCATCC	59.45	55	3.51
399	LG01	A	T	1	10	504567	504576	10	1	151	ACAAAGTCCATCCAATTTTTCTATTCC	58.69	33.33	3.01	TGGTGACAAATTGGATGAACCC	59.1	45.45	4.11
400	LG01	A	T	1	10	508965	508974	10	1	113	GTTTGCGAGAGAGAGTGGGG	60.39	60	4.96	GGGGAAGCCTTGGGAAAGG	60.31	63.16	3.11
401	LG01	A	T	1	10	508981	508990	10	1	113	GTTTGCGAGAGAGAGTGGGG	60.39	60	4.96	GGGGAAGCCTTGGGAAAGG	60.31	63.16	3.11
402	LG01	A	T	1	12	509152	509163	12	1	129	ACTCCCTTCCCTCTTTTAGGC	59.08	52.38	3.93	ACGACCCTTTCAGAGTATGCC	59.79	52.38	4.4
403	LG01	A	T	1	10	511658	511667	10	1	107	GTGCAAATAGATCTATCCACTGAGC	59.59	44	4.26	GAGGGGCGAGAGTTTACACC	60.11	60	4.16
405	LG01	ATC	GAT	3	5	516474	516488	15	1	120	TCACAGAGGAAAAGACATCGGG	60.03	50	5.14	AGTCATCCTCATCCTCAGCC	58.58	55	4.85
406	LG01	A	T	1	11	517189	517199	11	1	133	CGTCAGGATACGCATTTAGTTGC	60.3	47.83	4.17	GCTCTGCCTCATTAAGGGGG	60.18	60	5.4
411	LG01	A	A	1	17	529607	529623	17	1	133	GCAATCTCGTCAGCCTTTGC	60.18	55	3.68	TTAGTTGTTTAGGGCATCTCACC	58.41	43.48	4.02
417	LG01	A	A	1	17	535001	535017	17	1	141	GTGGTTGTTACTCCCTCGGG	60.04	60	5.14	TCGATTGTAGTTAAATGCCATTCGG	59.99	40	4.3
418	LG01	A	A	1	10	536289	536298	10	1	191	GATGCCGCTTGAGCTATTGC	60.04	55	3.56	TGGGGACACTAGCAATCAACG	60.34	52.38	4.1
419	LG01	A	T	1	13	538270	538282	13	1	117	CATTGTCGTGCTGCCTAACG	59.9	55	3.18	TCTAAATTGAATGAGTAAGTGGCGC	59.94	40	6.53
420	LG01	A	A	1	15	539173	539187	15	1	144	AGCAGAGGAGTTGTTTTAATTTGC	58.47	37.5	3.68	ACAGGAAGGTGAAGAAAAGCC	58.41	47.62	4.35
423	LG01	A	T	1	11	541154	541164	11	1	150	TGTCTTGCTTTTACTCTCTAGCC	58.18	43.48	3.93	AGAGATAATGAGACATGTGAGAGGG	59.46	44	4.3
426	LG01	A	A	1	15	547238	547252	15	1	191	GTCAGCAGATACACCGGTGG	60.46	60	4.61	CTTGTCATTACTCGATGCCTGG	59.13	50	4.45
432	LG01	AAG	GAA	3	5	554398	554412	15	1	152	TTACTGGAGGGAGACGAGCG	61.03	60	5.03	TGCTTTAAAAGGCAGCTCGC	59.76	50	5.03
434	LG01	AAG	GAA	3	5	561778	561792	15	1	167	CTTACGGGGAGAGACGAGC	59.27	63.16	5.03	CTGCTCGTCCCTGTTTTGC	59.42	57.89	3.68
436	LG01	A	A	1	12	567490	567501	12	1	139	GCGGCCATGGTGATTTGG	59.5	61.11	3.28	ACCTTTTTAGTTGAGATTTTGGTTTGG	59.23	33.33	3.28
437	LG01	A	A	1	10	569689	569698	10	1	137	AGGAAATCTAGTATATCATTTGACGGG	58.69	37.04	5.28	GACGCTTATTGAACATCAACGC	58.91	45.45	4.84
438	LG01	A	A	1	10	570779	570788	10	1	100	TAAAATCCAACTGCCGTCCCC	60.61	52.38	4.81	TGATTGGTGGTGTGAAATTCAACC	60.2	41.67	3.77
440	LG01	A	T	1	18	572825	572842	18	1	175	CAGGGAGAGAAGAGGGGAGG	60.4	65	4.3	CCCCCTAAAAGTATTAGTTTCAAAAGG	58.47	37.04	3.11
443	LG01	A	A	1	10	575962	575971	10	1	149	AGAAAAGTCAAAACCATTTTCCAAGC	59.68	34.62	4.01	CCCTGTGATCTTCCACCACC	60.04	60	4.61
445	LG01	A	T	1	10	579811	579820	10	1	116	TGTCCATCTCTTTCTCTCTCATCC	59.35	45.83	3.51	TGGGACTGTGGATTTAGACGG	59.45	52.38	4.79
446	LG01	A	T	1	10	580280	580289	10	1	143	GAAAGAAGAGAGAGAAAGAAAAACGG	58.65	38.46	4.44	ATGCAAGCAATCCTCTGTCC	58.24	50	4.02
454	LG01	A	T	1	19	582201	582219	19	1	137	CAAAGCAACGTGTACCTCTCC	59.2	52.38	3.71	GAATTATTGGGCATGGACAAACG	58.89	43.48	3.6
457	LG01	AT	AT	2	45	583862	583951	90	1	191	GCCTAATCCTGCACAAAGCC	59.54	55	4.35	AACTTTGGAACGTGCCTTGC	59.9	50	4.01
458	LG01	A	T	1	10	584929	584938	10	1	138	AGCATGTGGAGAAGTTCAAATTGG	60.02	41.67	3.16	TTCGGGCCTATGTTGATTGC	58.61	50	3.56
459	LG01	A	A	1	13	585067	585079	13	1	188	AGGCCCGAATGATGATTATTGC	59.18	45.45	3.56	AACAGGAATGTGAAGAAGAGCC	58.58	45.45	4.7
461	LG01	AAC	AAC	3	5	586666	586680	15	1	104	GTGAATGAGAATGTGGAGTGGG	58.99	50	4.61	GGGATGTGATATCCATGTTGCC	59.18	50	4.52
467	LG01	AT	AT	2	7	588519	588532	14	1	163	CATCTCATCTCACCCCAAAAGC	59.31	50	3.51	AGGTTTGATCCTCAGCTGCC	60.03	55	4.85
470	LG01	A	A	1	11	591772	591782	11	1	146	GAGGTGCTTTTGCCAATCCC	59.75	55	3.85	TGACACGTCCTAGACTACACC	58.57	52.38	4.16
472	LG01	A	T	1	10	596805	596814	10	1	100	TTTGTGCCACAAATGATAAGTTTGG	59.24	36	3.28	ATCACATTTTTATTTGGGGTTTTTGC	58.34	30.77	3.68
473	LG01	A	A	1	12	597094	597105	12	1	127	AAGCATCCAACAACAAAAGAAGG	58.3	39.13	3.46	TTCTTTCTATGCATTTGCCTTTCC	58.28	37.5	3.13
477	LG01	A	T	1	10	605587	605596	10	1	138	TTCATAGAGTGGCTTCCCCC	58.79	55	5.4	CAATTACATTCAATTTAGCGGCGG	59.56	41.67	6.13
480	LG01	A	T	1	13	609349	609361	13	1	103	ACATAGCAAGTGGACGAATCC	58.09	47.62	3.01	TATAACCAATCGCACCACCG	58.06	50	4.94
481	LG01	AT	TA	2	6	609457	609468	12	1	152	TTAGTCGGTGGTGCGATTGG	60.39	55	3.16	TGTATATTTATTGGCTCCTCCTACCC	59.79	42.31	3.69
482	LG01	A	T	1	15	609540	609554	15	1	109	ACAATAATTAAGGGTAGGAGGAGCC	59.93	44	4.7	ACTCGCCAATAGAGCAGTAGC	59.93	52.38	3.58
483	LG01	A	T	1	15	610342	610356	15	1	142	TCACGTTTCATCTCTCCCTTGG	60.03	50	3.61	AGCCCCACATTTCCAAATTGC	60	47.62	3.56
484	LG01	A	T	1	19	615514	615532	19	1	135	ACGTCGTCAAATTAAATTAGGTTTTCG	59.47	33.33	3.46	TGTGTTCTGGTCAAATGAACCG	59.38	45.45	4.44
490	LG01	CCG	GCC	3	5	618203	618217	15	1	120	TCCCTTCAGAGCCGTTAGGG	60.98	60	3.53	TGGGGGAAGTTGAGTTTGGC	60.47	55	4.52
491	LG01	AAT	TAT	3	9	618451	618477	27	1	132	TTTTCGGTGCCGCAATTGG	60.01	52.63	3.16	TTCGAATACAAGAATGGGAAAACG	58.07	37.5	3.6
493	LG01	AT	AT	2	20	620746	620785	40	1	144	AGAGAATGTCGAAATTTGAATCTCGG	59.96	38.46	4.63	AGAGAGATTGAGCGTTGGTGG	60.07	52.38	4.61
494	LG01	A	T	1	13	622315	622327	13	1	108	TCGATGTCTCTGCTGTCTGG	59.19	55	3.86	ACAAGTTTCTCAACCGTCAGG	58.44	47.62	3.86
495	LG01	AG	GA	2	6	622981	622992	12	1	181	GTCGATCTTGGCCACTAAAGC	59.33	52.38	3.51	AGAGCTGCTGTGTCTCAACC	59.97	55	3.77
496	LG01	A	A	1	10	625801	625810	10	1	153	CCGATGAGTTTTGTTCCCCC	58.83	55	5.4	CTTGTTGGTTACCTCTCCCCC	60	57.14	5.4
497	LG01	A	T	1	17	625812	625828	17	1	137	CCCCAACAAATAAAACTTGCGC	59.52	45.45	6.09	CTTGTTGGTTACCTCTCCCCC	60	57.14	5.4
499	LG01	A	T	1	14	627541	627554	14	1	197	TGGGTCTCATTTTGTTGTCGC	59.39	47.62	5.19	ACGAGCCAGTTAATGTACAAGG	58.4	45.45	3.61
500	LG01	A	A	1	10	636560	636569	10	1	132	TCACAAGGGAGCAAAACAAAGC	60.16	45.45	3.51	AGTGGACGCATAAACATTTGAGC	60.12	43.48	4.26
503	LG01	A	A	1	10	638463	638472	10	1	150	TTCCAAAAACACATTGTATGAGCC	58.46	37.5	4.7	TCCTTGGTTAAAAGTGCACGC	59.66	47.62	5.34
507	LG01	A	T	1	10	642305	642314	10	1	152	ACAAACTTGAGGGACAAAAGTGG	59.55	43.48	4	TTGCCTAGCATTGTAAGTATTTTTCC	58.46	34.62	3.13
509	LG01	AT	AT	2	6	644625	644636	12	1	134	ACTCAATGGACATGTACCATCG	58.2	45.45	3.84	AATTTCTTTTGGTACCCCTCTCC	58.33	43.48	3.71
510	LG01	AAT	AAT	3	7	644854	644874	21	1	163	TCACCATTCTTGGATCCTCACC	59.76	50	4.02	TTTTCTCTTTTTACAGCCAAACCC	58.33	37.5	4.11
511	LG01	A	A	1	11	645375	645385	11	1	141	TTTCACATGTTGGTTAAGCTATGC	58.29	37.5	3.14	TCGATGATGGTTACAAATGGCG	59.39	45.45	5.69
513	LG01	A	T	1	10	646174	646183	10	1	171	GGGCTTTGCTTCTTGCTTCC	60.04	55	3.46	TGGAATGTAGTTTTGGTGTGGG	58.77	45.45	4.61
514	LG01	AT	AT	2	22	649293	649336	44	1	125	GATGATGAATCTTGGGGCACC	59.04	52.38	5.01	ACATAAAAGTCAAATGGGGATTGGG	59.81	40	4.12
518	LG01	AAAAG	TTCTT	5	5	652936	652960	25	1	141	ATAAGCATATACCCAAGCGCC	58.29	47.62	6.53	TCTGCCTTATTGATTGCTGCC	58.97	47.62	4.85
519	LG01	A	T	1	10	655087	655096	10	1	121	AGAGCGAGGTTCCGATTTCC	59.82	55	3.13	CCCGGTCTTTGTAAGTGACC	58.2	55	4.02
520	LG01	A	T	1	10	656352	656361	10	1	119	GACCTCTGTACTTTGCACAACC	59.45	50	3.77	AATGTCTCCCGATTCCTGGC	59.82	55	4.85
522	LG01	A	T	1	16	660671	660686	16	1	129	TCTGTTTCACGGCTCATTGC	59.13	50	3.56	GCTCTTTGAGAGATCCCCTCG	59.93	57.14	4.63
523	LG01	A	A	1	14	664925	664938	14	1	148	TTTTGTTGGACAATGGCCCC	59.24	50	5.8	AGTTTGCAAATGTTTGGGATGC	58.86	40.91	3.91
530	LG01	CG	GC	2	7	672347	672360	14	1	151	CACGACACGGGCGATGGG	63.47	72.22	4	CTACCGCCCTCGTAGCTCG	61.89	68.42	5.03
531	LG01	CCG	GCG	3	5	672575	672589	15	1	102	GGAGGTGGGCGTCTGTCG	62.44	72.22	4.35	TTCAGCCCAAACCAGTGACC	60.47	55	4.02
532	LG01	AG	AG	2	14	672660	672687	28	1	135	TGGTTTGGGCTGAAGCTAGG	59.96	55	3.02	ATCCCATTTTTCCCTTTTATTTCCC	58.03	36	3.97
533	LG01	AG	AG	2	12	679660	679683	24	1	129	TCTGGGCCAATGAAGCTAGG	59.45	55	3.02	ATCCCATTTTTCCCTTTTATTTCCC	58.03	36	3.97
534	LG01	A	A	1	12	679707	679718	12	1	203	AAGCGGATTTGGCCTACTGG	60.39	55	4	GCCGGAAATGGGATTTTGAGG	59.86	52.38	3.86
535	LG01	A	T	1	19	681781	681799	19	1	123	AGAGATAGAAATGCACAAATTCCTCC	59.45	38.46	4.3	AGGTTCAAATCTTTTACATCATCTCG	58.02	34.62	4.04
539	LG01	A	A	1	25	683933	683957	25	1	169	AGTTAGGCGGGAATTGTGGG	60.03	55	4.61	TTGGAGTGGGAGTTTCTCGC	59.97	55	5.03
540	LG01	A	T	1	10	684347	684356	10	1	149	CATTTGGAAAAGTTATCAAATCATGGG	58.11	33.33	4	AGAGTTTTATCTCCACAATCTAGTGC	58.96	38.46	4.4
541	LG01	AT	AT	2	7	687366	687379	14	1	168	CCTAACCTTACAATTAACCCAAGTTCC	60.09	40.74	3.62	GCTGTCTAAGAAGAAATTCCGTCG	59.97	45.83	5.12
542	LG01	A	T	1	12	689964	689975	12	1	163	CGGAACACCAACATCCATGC	59.83	55	4.06	TTCCCCCTTCCTCTTCCTCC	60.25	60	4.3
544	LG01	AT	TA	2	30	690881	690940	60	1	144	AGAAAAGAAAAAGCAAGGTTCCG	58.32	39.13	4.3	TCTTTTGAGCGTCAAGAGCC	58.49	50	4.7
549	LG01	A	A	1	11	694362	694372	11	1	135	CATTTTGATCCTATCACGAGTATCCG	59.69	42.31	4.18	AGTCAGATAAACCCTGCGCG	60.46	55	6.86
550	LG01	A	A	1	11	694405	694415	11	1	135	CATTTTGATCCTATCACGAGTATCCG	59.69	42.31	4.18	AGTCAGATAAACCCTGCGCG	60.46	55	6.86
551	LG01	A	A	1	10	695362	695371	10	1	117	TCTCAGTGGTTACTCCGGGG	60.61	60	5.73	GGCACGGGTATCTTGTTTGC	59.83	55	3.68
553	LG01	A	A	1	11	695808	695818	11	1	173	CCCTCAAGGTCCCAAGTTCG	60.32	60	3.95	ACTTTGTTCAGAGAAGCCTAATCC	58.75	41.67	3.01
554	LG01	A	T	1	10	698710	698719	10	1	113	GTCTCCTCATACTATCCAATGTGC	58.77	45.83	4.57	TGGAACTGGAGACATGGACC	59.02	55	4.46
555	LG01	A	T	1	38	700720	700757	38	1	188	AGAGTCTTGTCAGTCCACGG	59.04	55	4.94	ACTAAATTGAGGTGTGTGTGGG	58.51	45.45	4.61
556	LG01	A	A	1	10	706046	706055	10	1	108	TCATTCGGCTTGCTTTGATTACC	59.87	43.48	2.85	AGAAAAGAACTACTCTGGAAAAGCC	59.23	40	4.35
557	LG01	A	T	1	10	706153	706162	10	1	152	TCTGATCTTAGTGTAGGCTTTTCC	58.02	41.67	3.13	AACGATCTAAACGACCTCAAGG	58.15	45.45	3.61
558	LG01	AT	TA	2	7	706427	706440	14	1	156	GCAGGATATTGGTCGAAGGAGG	60.55	54.55	4.3	TTCACAACGAAGCCAAAGCC	59.62	50	4.35
560	LG01	A	A	1	10	707667	707676	10	1	191	TGGAAGGTGGCATAACAAAAGC	59.7	45.45	3.51	AGGAACTGAACAAAAGTGAATGC	58.06	39.13	3.56
561	LG01	A	T	1	13	707986	707998	13	1	153	ATCCCGTAATAATAAGCGAGGC	58.14	45.45	4.7	ACTAGTATCGAGAAGTCTGAGGC	58.87	47.83	4.7
562	LG01	A	A	1	10	709698	709707	10	1	192	TGTCTTGCTAGATTGTCCTCCC	59.5	50	4.3	GCTTAGGGACGGACATGTACC	60.2	57.14	3.34
563	LG01	A	T	1	10	709710	709719	10	1	154	CAACAAACAATTTCAACAAAGTTCCC	58.98	34.62	3.97	CGGTATCTGGCTTAGGGACG	59.69	60	4.79
567	LG01	A	T	1	10	715225	715234	10	1	176	AATGGGTGTGGGTAACATGC	58.44	50	4.06	TTTTTGTCTCCTGGGTCCGG	59.89	55	5.14
570	LG01	A	T	1	11	722554	722564	11	1	105	ACCTACACCAAAGTTCCCACG	60.2	52.38	4.94	GAGATATGCATAAACTGACCCGG	59	47.83	5.73
571	LG01	A	A	1	25	724279	724303	25	1	153	AAAGACCAATTCCCCCACCC	59.88	55	4.61	GTGGTCTTCAGATGATAGACTCTAGG	59.79	46.15	3.02
572	LG01	CCG	GCG	3	6	725522	725539	18	1	136	ATTCTCTTCCACCCCTTGCG	60.04	55	4.85	TCTGAACTCGAGGCTGTTCG	59.76	55	3.95
573	LG01	AT	TA	2	12	729975	729998	24	1	120	TGCGGTGGTAGAATGTTGGC	60.96	55	4.52	AGGTGCACGTAATCTGACCC	59.75	55	4.46
574	LG01	A	T	1	13	732717	732729	13	1	205	TGCTCCATCTTTCTTACAATGTATCC	59.23	38.46	2.59	AAATTTAAGCCCACAACAACTACC	58.15	37.5	3.18
575	LG01	A	A	1	14	733132	733145	14	1	165	GCTTGCAAGGTGTTTCGTCC	60.32	55	4.79	AATTATCAAACGGGGGCTTAGG	58.44	45.45	2.69
577	LG01	A	T	1	12	733893	733904	12	1	139	TTTGTTATATTGCTAACTGGGATATGC	58.21	33.33	3.14	CGGGCAACAAAATGAGTAGAGC	60.16	50	4.09
578	LG01	A	T	1	10	734705	734714	10	1	150	TTCTCATCACACCTCGCTCC	59.47	55	4.7	ACAACCTGCAATATGTTCCACG	59.51	45.45	4.94
579	LG01	AG	AG	2	8	735615	735630	16	1	159	TTGATATTTGTAATCCTCCTTCCTCC	58.48	38.46	4.3	CCCTTCTACCTATGATATTCTTTCTCG	58.75	40.74	4.04
584	LG01	A	A	1	14	738857	738870	14	1	180	GTCTGTACCTAAACTATCCAAGGG	58.08	45.83	3.95	GGGATTTGTTCCTTTTGCTATTTATGG	59.5	37.04	2.74
592	LG01	A	A	1	10	742416	742425	10	1	114	CAGAGACGCATTGAATTGTTGC	59.09	45.45	4.17	ATTTGGAGAGGAAGGAGGGC	59.08	55	5.19
593	LG01	AAT	TAT	3	6	744542	744559	18	1	157	CAAATCCACAAGCCAGAAGCC	60.07	52.38	4.35	TGGGCACAAAGGATATATCATAAACC	59.28	38.46	3.27
594	LG01	A	T	1	13	744763	744775	13	1	177	CATGAATGGGGTGGGAGAGG	59.82	60	3.69	CTAGGACCCCTATCCCCTCC	59.59	65	4.3
595	LG01	A	T	1	11	745354	745364	11	1	199	AGACGACAGTACACCCTTTTCC	59.96	50	3.13	ATGCTTCGGTTGGCTTCACC	61.24	55	4.02
596	LG01	A	T	1	10	745869	745878	10	1	152	ATTGATCTCGATGTTGCAGGG	58.43	47.62	4.45	ACTCACACACAATCTATCACTTGC	59.31	41.67	4.01
598	LG01	A	T	1	17	749142	749158	17	1	162	AGTACCACACAGCTTCATGGG	60	52.38	4	AACCCCCAAACTGAGAAGCC	60.18	55	4.35
599	LG01	A	A	1	10	749905	749914	10	1	168	CTTCCCCGTGACAGTACTCC	59.47	60	3.85	GCATTAGCCTTCAAGGTGCC	59.54	55	5.01
600	LG01	A	A	1	11	750500	750510	11	1	139	CAAACATTCAACCATTGCGCC	59.54	47.62	6.53	ACAAAGAATATCCACGGTTCTTGG	59.3	41.67	3.61
601	LG01	A	A	1	10	752323	752332	10	1	162	TCCAGCCAGTCTCTCTGAGG	60.32	60	3.86	ACTACGGAGTATATGAACTGAAATGG	58.57	38.46	3.16
605	LG01	AT	AT	2	29	754258	754315	58	1	150	GGTTGTAGAACTTGGTCATCAGC	59.56	47.83	4.26	GCTATTTTTGTTCCGGTCCCC	59.52	52.38	4.81
606	LG01	A	T	1	14	756966	756979	14	1	158	ACAATTGTACATGCTCTCTGTTGG	59.54	41.67	3.77	AGATAACAAATCGCGTCACCG	59.08	47.62	4.94
607	LG01	A	T	1	14	757816	757829	14	1	172	GGTTATGTTCGGGCATGACG	59.34	55	4.35	CCCGGAATAATGTAGTAAATAATGTCC	58.06	37.04	4.02
608	LG01	AC	AC	2	6	762385	762396	12	1	124	AACTCATCCTCGAATCGCCG	60.25	55	6.46	AAAGTTGTAGGGGGAAGCCC	59.59	55	5.19
609	LG01	A	T	1	10	766088	766097	10	1	108	AGTCTCCTGAGCCAAAACCC	59.6	55	4.11	ACGGCATTTTAACCTCATTTAAAAGC	59.63	34.62	3.51
610	LG01	A	T	1	10	766969	766978	10	1	119	GCGTAAAAACGTCTCCTAAGAATCC	60.22	44	3.01	CAACTGGTGGTGTTCAGATAGG	58.66	50	2.57
612	LG01	A	A	1	17	768641	768657	17	1	144	GTACCCGATTCAACAATGCCC	59.6	52.38	5.36	GGGGACAGAGGAAGTTTCAAGG	60.55	54.55	3.61
613	LG01	AAT	ATT	3	16	769508	769555	48	1	143	TTAACCTCCTCTCCCTCGGC	60.69	60	5.54	GTTCGAGTTTCCCCACCTCC	60.32	60	4.3
619	LG01	AAT	ATT	3	6	771822	771839	18	1	191	AATCGACCTCTTTGTGCTGC	58.84	50	5.25	TTAATAAAGTTTAAGGGTGAGGTTGC	58.11	34.62	4.17
620	LG01	A	T	1	10	772595	772604	10	1	125	TCAGCCAGTCATTTTCACTACC	58.33	45.45	3.18	TGGAGCAATCCTTTAACTATGAGG	58.32	41.67	3.86
621	LG01	AT	AT	2	6	772712	772723	12	1	168	ACCTCATAGTTAAAGGATTGCTCC	58.31	41.67	4.7	ACACACATCAAGCAACTTCGG	59.4	47.62	4.3
623	LG01	A	A	1	10	774126	774135	10	1	110	GTTCGAGTCTCCTCCACTCC	59.19	60	3.85	ACGAAAGCACGGTTTGTTGG	59.9	50	3.77
624	LG01	A	T	1	16	774215	774230	16	1	141	ATTTGAGGCGCCAACAAACC	59.97	50	3.27	CTGTGGTCGCAATATCAACCG	59.67	52.38	4.44
627	LG01	AG	TC	2	9	776970	776987	18	1	141	CAACCATCACACAAACCCCC	59.32	55	5.4	GGTGATGAGGAGGAGCTTGG	59.82	60	3.61
630	LG01	A	A	1	11	783050	783060	11	1	114	GCAGTAAGTGGGTTAGTTTGGG	59.18	50	4.12	GGAGTAAACTAGAAGGACCTAGAGG	59.17	48	3.69
636	LG01	A	A	1	11	787778	787788	11	1	134	TGATTCACCAATAAAATCCTCTTAGCC	59.71	37.04	3.93	ACTAGGAATGTGTGGTGTACTGG	59.74	47.83	4
637	LG01	A	A	1	11	788945	788955	11	1	151	TCAAGGGCAAAGGTTCAATGC	59.66	47.62	3.56	TCTTGCTTTGTAGTGGGGCG	60.61	55	6.13
638	LG01	AAG	GAA	3	6	789417	789434	18	1	182	AGCTTAACTCATCATCCACAATTCC	59.41	40	3.01	GGCGAGGTTTAAGAAGGGGG	60.39	60	5.4
639	LG01	A	T	1	10	790321	790330	10	1	122	ACGACGTTCAGTTCACTTTTCG	59.72	45.45	3.46	TTCCACGTCAGATATTGAAGCC	58.47	45.45	4.35
641	LG01	A	A	1	16	792661	792676	16	1	154	GGAGTGTTGTGGGTCTCTCC	59.68	60	3.71	ACAAACACCACCAGCTTTGG	59.18	50	3.28
644	LG01	AT	TA	2	10	794340	794359	20	1	179	TCAGCCTAACACAAATCAAGAACG	59.79	41.67	3.95	TGATCTTCTGTAACAACGGTGG	58.34	45.45	4.61
656	LG01	A	A	1	10	801857	801866	10	1	110	TGCCAAATGTCATTTATGAGTAAGC	58.44	36	3.09	GCGGTTTTCTTGTGTTTGTGC	59.68	47.62	4.57
657	LG01	A	A	1	14	803604	803617	14	1	132	AGTAAAATGAGAATGTTGTCAAGATGC	58.97	33.33	3.91	CTCTCAAGAGCTGGGCTGC	60.45	63.16	5.25
660	LG01	A	T	1	11	819748	819758	11	1	174	TCATGCACTTGAAGAACAAAAGC	58.64	39.13	3.51	GTCTCACAAACTTTTTCGGAATTTCC	59.8	38.46	3.13
665	LG01	A	T	1	10	823128	823137	10	1	105	TCCTCCAACTGAACTTCAAAATGG	59.42	41.67	3.16	AATCAAGATACACGTAAATTAACCCG	58.09	34.62	5.28
667	LG01	A	T	1	11	823665	823675	11	1	114	GCTGAAAATTGGCATATTTTTGTGC	59.2	36	4.57	TGGAGATTGCATTTCAATTGGAGG	59.84	41.67	4.3
669	LG01	A	T	1	15	828198	828212	15	1	162	TGTGGCTCATAAGGGTAAGGC	59.79	52.38	4.35	GCAAAACTTCATAACCCAACAATGC	60.33	40	3.56
670	LG01	A	T	1	11	829455	829465	11	1	138	TTCTAATCGTAGGATTCTTGGCC	58.04	43.48	5.36	ATCTTTAATGCAGTAATCAAGGTGC	58.2	36	5.01
671	LG01	A	T	1	10	829590	829599	10	1	145	CACCTTGATTACTGCATTAAAGATCG	58.87	38.46	3.69	CCTCAGAAGAAGAGGTTAAAAAGCC	59.82	44	4.35
672	LG01	A	T	1	10	829692	829701	10	1	142	TCTTCTTCTTGGAAGGCTTTTTAACC	59.96	38.46	2.85	AGCCAAATCACAAAACAGATTGC	58.94	39.13	3.56
673	LG01	A	A	1	10	830288	830297	10	1	162	TAGCTGGCTAAAAACCACCG	58.18	50	4.94	CCGTAGAAGGAGGTTGTGAGG	59.8	57.14	3.86
674	LG01	AG	AG	2	6	831619	831630	12	1	168	CCTAATCTCAAACCCAAACACTAACC	60.07	42.31	2.85	CTTCGTGGGTTGCCATTGC	60.08	57.89	3.56
680	LG01	A	A	1	10	836627	836636	10	1	137	CACTCAACTATTTCAATCCTTCATTGG	59.03	37.04	3.16	TCTCTACGGTTTTAGTGATCTTTTCC	58.9	38.46	3.13
681	LG01	AT	AT	2	31	838035	838096	62	1	180	AGAAATAGGGCAAACATGCTAGC	59.37	43.48	3.42	TTACCAGGGTTGTGTGGACC	59.52	55	4.46
683	LG01	A	A	1	16	841547	841562	16	1	115	TGGAGATTGCATTTCAATTGGAGG	59.84	41.67	4.3	GCTGAAAATTGGCATATTTTTGTGC	59.2	36	4.57
693	LG01	A	A	1	12	844877	844888	12	1	142	TGAAGGAAAGGAAAATAACAGAGAAGG	59.55	37.04	3.46	ACGAGGTTGAAATTTCCTTGCC	59.7	45.45	4.52
694	LG01	A	A	1	10	844898	844907	10	1	163	TGAAGGAAAGGAAAATAACAGAGAAGG	59.55	37.04	3.46	TTCCTTCCCGGCGTTTGG	60.28	61.11	3.28
696	LG01	AAT	ATT	3	8	849560	849583	24	1	135	GAAATTGAAGATGCCCAACTTGG	58.75	43.48	3.61	GCTTGTGCCCCATTTCACC	59.71	57.89	4.02
699	LG01	AAT	TTA	3	11	850434	850466	33	1	160	TGATGCCAGAATTTCTCAGTTTCG	59.85	41.67	3.46	GGACCAAAATAGTATTTACCCTTTTGC	59.24	37.04	3.68
701	LG01	A	A	1	11	852161	852171	11	1	140	GCCAAATCACAAAACGGATTGC	59.84	45.45	3.56	TCTTCTTCTTGGAAGGCTTTTTAACC	59.96	38.46	2.85
702	LG01	A	A	1	10	852264	852273	10	1	145	CCTCAGAAGAAGAGGTTAAAAAGCC	59.82	44	4.35	CACCTTGATTACTGCATTAAAGATCG	58.87	38.46	3.69
703	LG01	A	A	1	12	852398	852409	12	1	139	ATCTTTAATGCAGTAATCAAGGTGC	58.2	36	5.01	TTCTAATCGTAGGATTCTTGGCC	58.04	43.48	5.36
704	LG01	A	A	1	11	853253	853263	11	1	157	AAAACTCCATAACCCAACAATGC	58.11	39.13	3.56	TGTGGCTCATAAGGGTAAGGC	59.79	52.38	4.35
705	LG01	A	A	1	10	854651	854660	10	1	131	GGGGATTATCAATCTCAACTGTCC	58.93	45.83	4.02	TCAGGCAAACTAGACAAATCGG	58.67	45.45	4.18
706	LG01	A	A	1	13	854727	854739	13	1	141	AAATTCACACTGGTTCAATTCCG	58.13	39.13	4.3	TTATGTGGCCTTATTTAACTCAATAGC	58.15	33.33	2.97
707	LG01	A	T	1	12	854832	854843	12	1	114	TGAATTGCTATTGAGTTAAATAAGGCC	58.59	33.33	5.19	GTAATCGGGTTGCATGCACC	59.9	55	5.01
709	LG01	A	A	1	11	857993	858003	11	1	135	TGGAGATTGCATTTCAATTGGAGG	59.84	41.67	4.3	CTTTGCCATTTTTCTCTCGCG	58.75	47.62	5.87
714	LG01	A	T	1	13	858950	858962	13	1	115	AAAATTGGAAGACAGATTTTGACCC	58.48	36	4.46	TGCACATTTTAATAGGAAAAGACGG	58.38	36	4.79
716	LG01	A	A	1	15	860719	860733	15	1	175	ACAAACTTGAGCTTTTCCTTTTCC	58.58	37.5	3.13	TCAAACTTTACCTTCCATGGCC	58.84	45.45	5.36
718	LG01	A	A	1	11	873153	873163	11	1	119	TGTTGGAATCGAGGACCTTCC	59.72	52.38	3.46	GAGCCATAAGTCTTGCGACG	59.08	55	5.12
723	LG01	AAT	AAT	3	5	877369	877383	15	1	148	TGCATGTTTGAGTGCATCACC	59.73	47.62	4.02	GGTACTCTTTCTTCTTTTCTTCATACC	58.06	37.04	2.73
724	LG01	AT	AT	2	9	877566	877583	18	1	140	GCCCATTTAGAGCTTTGGAGG	58.97	52.38	4.3	AGCGTTGGTGGATAGACTTGG	60.07	52.38	3.61
733	LG01	A	A	1	10	896862	896871	10	1	154	AGATTGTGCTATTTGATCAACTAAGC	58.3	34.62	3.09	CGCATGCCTCAAATACCACG	59.97	55	4.94
736	LG01	A	A	1	14	900267	900280	14	1	118	ACTTCGTGTATGGAGCACCG	60.11	55	4.94	CGAGGCGAGGATAAACAAGG	58.43	55	3.61
737	LG01	A	A	1	10	900596	900605	10	1	138	ACAAGTGTCATGTCAGTCATAATTGG	59.85	38.46	3.16	CACTAGCGATAGGAAGGTCCC	59.39	57.14	4.46
738	LG01	A	A	1	10	900814	900823	10	1	148	CAATCCCTTACTCCGATTGGC	58.78	52.38	4.52	GCTCCGTACACATGGTAGGC	60.53	60	3.93
745	LG01	A	A	1	10	906109	906118	10	1	115	GCTTTTTGAAATTTTGAACGGGC	58.72	39.13	6.13	GGGCTGGACCTTTTGTTTGG	59.61	55	3.28
746	LG01	AAAT	ATAA	4	6	907379	907402	24	1	119	CAGCCCACTTCTTTTTGCCC	59.97	55	5.36	AGAGATGACAGCCTGTTCAGC	60.07	52.38	4.26
753	LG01	A	A	1	12	911240	911251	12	1	140	ACCACACTTGTACCAAGAGGG	59.58	52.38	4.3	TGCCCTCTTTGAGATGCTCC	59.75	55	4.7
755	LG01	A	A	1	10	913685	913694	10	1	127	AGTTAACAACACAACCATCACACC	59.9	41.67	4.16	ACTTGTTTTTCTTGTTCCGTTCC	58.26	39.13	3.62
757	LG01	A	T	1	10	915596	915605	10	1	185	AAAATTTTGGAGTATTGTACGGCG	58.6	37.5	6.46	CGACAACGCGACCAATATGC	60.32	55	3.14
759	LG01	A	A	1	11	922963	922973	11	1	127	GTTACGTGTGGCTTTCACTCC	59.47	52.38	3.85	TGGAAATATTATCGCACGCGC	59.81	47.62	6.86
761	LG01	A	T	1	11	924086	924096	11	1	119	TCCAGAAGCCGATTTGCAGG	60.68	55	4.85	TCACCTCTGAGGAACTGAAAGG	59.37	50	3.11
762	LG01	A	A	1	12	924097	924108	12	1	119	TCCAGAAGCCGATTTGCAGG	60.68	55	4.85	TCACCTCTGAGGAACTGAAAGG	59.37	50	3.11
764	LG01	A	A	1	10	926694	926703	10	1	145	AGTTTGTATCTTACATCACCACTTCC	59.12	38.46	3.46	TCTCATTGGACTAATCATGATTCCC	58.46	40	3.97
765	LG01	A	A	1	11	927947	927957	11	1	137	GCTGTGCAGTGAGATACTTGG	58.99	52.38	3.61	ACTACTGTACTTGGTGTTGGGC	60.22	50	5.36
766	LG01	A	T	1	13	928365	928377	13	1	101	AGATTATTTCGGCACTTTGATAGGC	59.76	40	3.93	TTCAATTGGGTATTTCAAAGCTACC	58.07	36	3.18
768	LG01	A	T	1	19	929264	929282	19	1	184	ACAAGAGGGCATTGTGGTGG	60.54	55	4.61	CTGCCTCTGCTGTTCAATATCG	59.46	50	2.92
769	LG01	A	T	1	10	929511	929520	10	1	136	GCTGATTAAGACCCCAAATTCCC	59.62	47.83	3.97	TGGAGGCGGATATGTACTTTGG	59.9	50	3.28
772	LG01	A	T	1	14	931803	931816	14	1	161	ATGAGAGTGTGAGAACTTATCACC	58.03	41.67	4.02	TCGATGCGATCCTCATACCC	59.11	55	3.69
774	LG01	AT	AT	2	6	931968	931979	12	1	134	AGGGTATGAGGATCGCATCG	59.11	55	3.84	AGAGAAGCAACAAAAGAATCCTCC	59.24	41.67	4.3
775	LG01	A	A	1	12	932373	932384	12	1	122	TCATATGCCCAAGCCATTTGC	59.59	47.62	3.68	TGAGAGGTTATGAATTCAAATCACTCG	59.72	37.04	4.18
776	LG01	AT	TA	2	10	935506	935525	20	1	157	TGGCATTCAACTGCATTGGC	60.04	50	4.52	CCAATGATTATACATTCTACAGGGTGG	59.61	40.74	4.61
787	LG01	A	T	1	10	947634	947643	10	1	172	ATGCCACTATATGCAATGGGG	58.19	47.62	4.96	TGTCAAAATCACTCTCCTCCCC	59.69	50	4.81
788	LG01	A	T	1	10	948521	948530	10	1	103	AGAACATAAAAGCATTACGGGGG	59.05	43.48	5.4	TGAAAATTCAATCTTAAGTGGGTGC	58.55	36	5.01
789	LG01	A	T	1	14	948802	948815	14	1	140	ATATGCGAGATTATGCCACGG	58.38	47.62	4.94	GAACAAAAATTGCAAATAAACCATGC	58.01	30.77	4.06
791	LG01	A	T	1	11	950543	950553	11	1	176	CGGTCAAGAAATGTTGGGCC	59.76	55	5.8	CAGACCACAAGCTTGATCCG	58.92	55	4.18
793	LG01	AT	AT	2	7	952538	952551	14	1	177	GCAACACAACGCCAATGACC	60.94	55	4.02	CACCACTCCTAGTTATTAGTTGTTGG	59.41	42.31	3.77
794	LG01	AT	AT	2	7	952570	952583	14	1	189	CAACGCCAATGACCTTTCAGG	60.07	52.38	3.86	GGGGCAATGAGAGAATTACACC	59.05	50	4.16
795	LG01	AT	AT	2	7	952600	952613	14	1	152	AGCATAAAACCAACCAAAATACATGC	59.63	34.62	4.06	GGGGCAATGAGAGAATTACACC	59.05	50	4.16
796	LG01	A	A	1	16	958226	958241	16	1	189	AACTATCGAGGGTCAGTGGC	59.18	55	5.01	AGTTATCATGTGCAACGCCG	59.27	50	6.46
800	LG01	A	T	1	11	959750	959760	11	1	146	ACCCCTTGAGCCACAAAAGG	60.47	55	3.11	AGCCAAACATCTCAAAAAGTTTCG	58.96	37.5	3.46
801	LG01	A	T	1	11	960849	960859	11	1	148	ATGTTTTATTCTTCACCCACTTGC	58.22	37.5	4.01	GAAACAGTTGGCGCAATTGG	58.86	50	3.16
802	LG01	A	T	1	10	960920	960929	10	1	103	ACAAATAGATAAATAACCAATTGCGCC	59.35	33.33	6.53	ACAAAGTGAACCTTTTCTTTGAGAGG	60.13	38.46	3.69
803	LG01	AT	TA	2	6	962236	962247	12	1	133	CTAAATAAAGTTTGTGTCTCATCCTCC	58.33	37.04	4.3	CCGTCGTTTATCATAACTCACCC	59.2	47.83	4.61
806	LG01	A	T	1	13	963352	963364	13	1	109	ATGTGAAAACAGGGCACAGC	59.32	50	4.4	GCAAGAACACGGATCAACAGG	59.8	52.38	4
807	LG01	A	A	1	10	965933	965942	10	1	134	TGTGTTAGCTACGCTCACGG	60.11	55	4.94	TGAGTGGAGATCTATGAGAGTGC	59.11	47.83	4.4
812	LG01	AAT	TTA	3	9	972520	972546	27	1	153	ACCTATTTCTTAATTTATCCCATGCCC	59.55	37.04	5.36	GCACAATAATTGAGCTAGGGCG	60.03	50	6.13
815	LG01	A	T	1	10	978099	978108	10	1	126	GTAACCTGACCCTTCCTGGC	60.04	60	4.85	AAGCGGAGAGAAAAGGGAGG	59.38	55	4.3
825	LG01	A	T	1	22	983568	983589	22	1	123	ATTCTTGGCGTGAGAGGAGC	60.11	55	4.7	ATGCCACTATTTCTCGCTGC	58.7	50	5.25
826	LG01	A	T	1	11	986288	986298	11	1	159	CAATACCCGCCCCTTTAAAGC	59.59	52.38	3.51	CCACCTCTGCCACCAACG	60.67	66.67	4.1
827	LG01	ACG	GAC	3	5	989840	989854	15	1	114	TGCAGAGGCTACAATACCAGC	60.13	52.38	4.85	TCGAGCTCAGATTCATCGTCC	59.66	52.38	4.79
828	LG01	A	T	1	11	991199	991209	11	1	182	GTGATTCTTCTTTTGAGTGAGTTGC	59.09	40	4.17	ACAATGAACTTCAAAACAAGTAGCC	58.73	36	3.93
829	LG01	A	A	1	10	992336	992345	10	1	153	AGTAAAACTACTTGGGGGATGC	58.04	45.45	3.91	AAGTATGAGTCAATTGTAAATGTGTCC	58.27	33.33	4.02
838	LG01	AAG	GAA	3	6	999073	999090	18	1	139	CAAGTGTGGCAAGGCAACC	59.93	57.89	3.77	AATCTTAACGGTCACACTCTCG	58.17	45.45	4.04
839	LG01	A	A	1	14	1003428	1003441	14	1	138	ATGTATCCCGGTGTTTGGCC	60.4	55	5.36	TGCATTGTTCCAATCAGTATGGC	59.87	43.48	4.4
842	LG01	A	T	1	10	1007714	1007723	10	1	165	GGTATTCACTATTTATTGCAGTTGGC	59.08	38.46	4.52	ATGAATTGAGAACAGAATACAAGACG	58.03	34.62	4.18
848	LG01	A	A	1	13	1013829	1013841	13	1	121	TGAAGGAAAGGAAAATAACAGAGAAGG	59.55	37.04	3.46	TCCCACGCACCCAAATATCC	60.11	55	2.59
849	LG01	A	A	1	12	1013863	1013874	12	1	121	TGAAGGAAAGGAAAATAACAGAGAAGG	59.55	37.04	3.46	TCCCACGCACCCAAATATCC	60.11	55	2.59
850	LG01	A	T	1	12	1014335	1014346	12	1	132	GGGAAGGGAAGGACGTTTGG	60.61	60	3.28	TGGAAAGCTCGAACAACTAACG	59.2	45.45	3.18
855	LG01	A	T	1	10	1016888	1016897	10	1	126	TTTTAAAGGACGATACTTCCCTCG	58.59	41.67	4.63	CGAAAATGGAAAAACATCGTTGGC	60.38	41.67	4.52
856	LG01	AG	GA	2	9	1020101	1020118	18	1	105	CTAGGGGGCTAGGTCGGG	60.2	72.22	5.14	TTTTTCCCTTTTTCCCATTTTCCC	58.55	37.5	3.97
859	LG01	A	T	1	10	1036059	1036068	10	1	108	ATTCTTGTTCTTTTGCATCGCC	58.42	40.91	5.54	AGGAACTCGAGCATCTCAGG	58.89	55	3.86
867	LG01	AT	AT	2	15	1045715	1045744	30	1	181	AAAAGTTTATAATAACAGGTCGTTGGG	58.48	33.33	4.12	TCAAATGGGTCGGTGTAATCG	58.38	47.62	3.34
868	LG01	A	T	1	13	1045745	1045757	13	1	181	AAAAGTTTATAATAACAGGTCGTTGGG	58.48	33.33	4.12	TCAAATGGGTCGGTGTAATCG	58.38	47.62	3.34
871	LG01	AAG	AGA	3	6	1052759	1052776	18	1	125	ACTGGAAACGGCAGGAAAGC	61.17	55	3.51	ATTCAGCCGAGCTTCTCTCC	59.54	55	3.71
877	LG01	A	A	1	13	1056644	1056656	13	1	207	ATGAAATTTAAGTCTACGACAACTAGC	58.13	33.33	3.42	GCTCCATCTTTCCTACAATGTATCC	59.3	44	2.59
878	LG01	A	A	1	10	1058773	1058782	10	1	132	ATTGAACTAAGCTTTGTTGGTTGG	58.4	37.5	3.77	GTGGCACAATCTAGTACTATCTATACG	58.82	40.74	3.06
883	LG01	AT	AT	2	13	1060198	1060223	26	1	137	AAAGTTTATAATAACACGTCGTTGGG	58.48	34.62	4.12	CGGTCACCGGTTAATCCTCC	60.18	60	4.3
884	LG01	A	T	1	20	1060224	1060243	20	1	137	AAAGTTTATAATAACACGTCGTTGGG	58.48	34.62	4.12	CGGTCACCGGTTAATCCTCC	60.18	60	4.3
885	LG01	A	A	1	12	1060331	1060342	12	1	154	TGGAGGATTAACCGGTGACC	59.09	55	4.02	GCTCGCCGTTTCATGAATAAGC	60.85	50	3.09
893	LG01	A	T	1	11	1072442	1072452	11	1	150	ACTGACAGCTCAAATTGTAAGCC	59.5	43.48	4.35	ACCATGAGCATAGTGGAGCG	59.89	55	5.03
894	LG01	A	T	1	14	1075197	1075210	14	1	159	TGTTGGATGGAGTGGATCGG	59.46	55	4.18	AACGAGCTAGTGATGCCTCG	59.9	55	4.63
896	LG01	A	T	1	10	1075729	1075738	10	1	101	AGACCAAACCAATCCAAAACATCC	59.96	41.67	3.51	TTGGAAGTGGGCCTTTTTGG	58.87	50	3.28
899	LG01	A	T	1	11	1081865	1081875	11	1	102	TCACTTTCAGATGTTAATTAAAGTGGG	58.21	33.33	4.61	ACCACATTTTTCTGTACTCTTGGC	59.72	41.67	4.52
905	LG01	AAT	AAT	3	5	1083794	1083808	15	1	120	GACAACCTCAATCCTATTGGCC	59.05	50	5.36	GGAGGAAAATATGCTTTGTGAAATGG	59.46	38.46	3.16
908	LG01	A	A	1	13	1084968	1084980	13	1	138	GCAAGATAATGTATCACTATTGTAGCC	58.34	37.04	3.93	TGGATGTGATGATTTAATGCAGCC	59.96	41.67	4.85
913	LG01	A	A	1	11	1088619	1088629	11	1	105	TCACGAAGAACACTTTTAAAAAGGC	58.97	36	4.35	ACTCTGCTATGCTCAAGCTCG	60.2	52.38	5.03
914	LG01	A	A	1	27	1089041	1089067	27	1	187	AAAGAGGTGAAGAGGCAAGC	58.1	50	4.01	TGGTGACAAGCCTTTTTCATACC	59.43	43.48	2.73
917	LG01	AAT	TTA	3	6	1090128	1090145	18	1	117	TTTCCCCAACTCGAGGAAGC	59.96	55	3.86	TCCTCAAAACTTCTCCACAACG	58.8	45.45	4.1
918	LG01	A	A	1	19	1090241	1090259	19	1	164	GTCGTTGTGGAGAAGTTTTGAGG	60	47.83	3.86	TGTGAAACTTGTTACAGCCACC	59.31	45.45	4.61
921	LG01	AT	AT	2	9	1091944	1091961	18	1	136	GGCCAACATGAGCAGTTGC	60.08	57.89	4.17	TCATATCAGTCCGCTATTCTCAGC	60.08	45.83	4.26
929	LG01	A	A	1	14	1096172	1096185	14	1	127	GGGTTTGAAGGAGGAAAGCC	58.74	55	4.35	GGAGAGGGTTTTGCGAGAGG	60.39	60	3.69
930	LG01	ACG	TCG	3	5	1096346	1096360	15	1	126	CCTGTCCAGCTCGTCGTCG	62.67	68.42	5.12	CGATGGCGACAGCTGGGG	63.2	72.22	4.96
935	LG01	A	A	1	12	1100989	1101000	12	1	146	GAACATGCCACTTGACTCTGC	59.8	52.38	4.26	ACTTAATGGGAATCATCTTAGAGTAGC	58.63	37.04	3.58
944	LG01	AAT	TTA	3	7	1106717	1106737	21	1	130	GTTCCATCAGAGCTTTTGGGG	59.18	52.38	4.96	TGGCTGAAACCTCTCAAAAGC	59.04	47.62	3.51
945	LG01	A	T	1	10	1106800	1106809	10	1	109	TTTGTCTCATCTCATGGTTTATTTTCC	58.48	33.33	3.13	AAATGGTTATCAATCGAAACCTTAGC	58.52	34.62	3.09
946	LG01	A	T	1	13	1114363	1114375	13	1	125	AAGCTCGTGTTGAATTGGCC	59.4	50	5.36	AAACTACATTTGTGCCAAAACCC	58.55	39.13	4.11
948	LG01	A	T	1	12	1115864	1115875	12	1	200	TTGGTGTTCGACCTATGTGC	58.2	50	4.57	TGACCTAAAAAGAAAAATGAAGACTCG	58.66	33.33	4.18
949	LG01	A	A	1	10	1119451	1119460	10	1	124	CCTTTTCGGAAACCAAGGCC	59.68	55	5.19	TCTTTTGAGCTAGGCATGATTGG	59.05	43.48	3.16
951	LG01	AT	AT	2	7	1121049	1121062	14	1	100	GGAGAGAGAGTTAAAAGAAAAGGACG	59.63	42.31	4.79	CAGTTATTATGTCGTTAGTCCACGG	59.54	44	4.94
952	LG01	A	T	1	10	1123805	1123814	10	1	142	AATAGAGATGTCCACGGGGC	59.24	55	5.8	TTGTAAAGAATCCCCGCGGG	60.39	55	6.13
957	LG01	A	T	1	10	1125903	1125912	10	1	159	ATTTGTTGGAGGTGGCAACG	59.33	50	4.1	ACCATCTTCAATCATTGTTGCAGG	60.08	41.67	4.85
966	LG01	A	T	1	12	1130445	1130456	12	1	189	TGTGGAAGAATGAACAGATTAGTTCC	59.34	38.46	3.62	GACTGCGGGCTAAAGAGAGG	60.18	60	3.69
967	LG01	A	T	1	10	1130767	1130776	10	1	109	TCAATTGGAATCGAAGGTTCACG	59.56	43.48	4.35	GCCTCATCACTGCACTAAAACG	60.16	50	3.6
972	LG01	A	A	1	13	1137087	1137099	13	1	155	AATGTTCTAGGGTCAGGCGG	59.46	55	6.13	TGGAGGGCGAAAATTGAGGG	60.32	55	4.3
975	LG01	A	T	1	16	1141065	1141080	16	1	211	TCAGCGCTATTATTGATGAAGTTGG	59.76	40	3.77	CACATGGAATTAGATCATTGAATGGC	59.13	38.46	4.4
976	LG01	A	A	1	12	1149876	1149887	12	1	149	AGTCCGTTTGAGCGCTAACC	60.67	55	2.85	GGCTTGGTAAACACGTCTGC	59.76	55	4.26
983	LG01	A	T	1	11	1156961	1156971	11	1	115	AGTTTGGGAATTGTGCTATACATGG	59.64	40	3.66	TGAAGAGCCAAAAATATGCTATGAGG	59.74	38.46	3.86
984	LG01	A	T	1	11	1157264	1157274	11	1	147	ATCAGTCAACTAATAGACTTCTATCCG	58.21	37.04	4.18	AACGTGCCAAATTTATTTTAGGGG	58.52	37.5	4.79
985	LG01	A	A	1	11	1157368	1157378	11	1	173	AACCCCTAAAATAAATTTGGCACG	58.52	37.5	5.34	GCTCCAGATTTTGCTCGTGC	60.18	55	5.34
986	LG01	A	T	1	10	1157481	1157490	10	1	140	GCACGAGCAAAATCTGGAGC	60.18	55	4.7	CACCTTCCATGCTTTCACCC	59.11	55	4.61
987	LG01	AAT	AAT	3	5	1157496	1157510	15	1	152	GCACGAGCAAAATCTGGAGC	60.18	55	4.7	AGAACTCGCACACACCTTCC	60.25	55	3.46
988	LG01	A	T	1	11	1160260	1160270	11	1	120	TGGTCACTGCCAGCAACC	60.2	61.11	3.77	TTTCCCTGAGAAAGCTATTAGCC	58.22	43.48	3.93
990	LG01	A	A	1	10	1162451	1162460	10	1	177	TGAGACATTCAAAGGCTACATTGG	59.3	41.67	3.16	CTAGGAAGCATATGGTCCATTGG	58.67	47.83	3.16
994	LG01	A	A	1	15	1164467	1164481	15	1	189	ACAACCATCACACCACATGC	59.04	50	4.06	CCGTTCCCGTTTCTTGTTCC	59.41	55	3.62
995	LG01	A	T	1	10	1164694	1164703	10	1	108	CAAACGAGCCCCAAATGTCC	59.76	55	4.02	GACATGTTTGGATAAAGTGGAAAGG	58.61	40	3.11
1000	LG01	A	A	1	10	1170514	1170523	10	1	102	CGGTTTATATACAAAACTTGGGTAAGC	59.09	37.04	3.09	TTAAAAGTTTGAATAATATCCACCCCC	58.02	33.33	5.4
1001	LG01	A	T	1	10	1170728	1170737	10	1	150	TGCATATCTGTTTTCACTTGGTGG	59.78	41.67	4.61	CAATTTTACAACTACACCAAGAACGG	59.36	38.46	4.44
1003	LG01	A	A	1	14	1172788	1172801	14	1	108	TGCAGTTTCAAATCTCCCAACG	59.71	45.45	4.1	AAAAAGATGCATATGGTTGTTAGGG	58.12	36	3.53
1004	LG01	AT	AT	2	10	1172931	1172950	20	1	140	AACATTCGAAGGTGGGAGGC	60.32	55	4.7	TCGTGGAATGACACAATGCG	59.2	50	4.73
1008	LG01	A	A	1	10	1175932	1175941	10	1	132	CATGATTTGAGGACTACCATGGG	58.86	47.83	4	TTGTATGTGAAAGTGTACCCACC	58.61	43.48	4.61
1009	LG01	A	A	1	10	1176485	1176494	10	1	101	TGCAGGGTTGGTATGTCTCG	59.75	55	4.04	GTTCATTCAAAAAGCCATACACCC	59.07	41.67	4.61
1010	LG01	A	T	1	13	1176776	1176788	13	1	189	CCGCCATGGAAAATAGAAAGAGC	60.24	47.83	4.09	TGCAAACATTTTATCCTTATCCTAACG	58.6	33.33	3.18
1011	LG01	A	A	1	31	1176923	1176953	31	1	163	TCGTTAGGATAAGGATAAAATGTTTGC	58.38	33.33	3.68	GTTTTCGTTGGTGTGTGATTAGC	59.03	43.48	3.09
1012	LG01	A	A	1	10	1177053	1177062	10	1	136	TGAGCTAATCACACACCAACG	58.59	47.62	4.1	TAGGTCGCTGGTTCGAATCC	59.54	55	3.01
1015	LG01	AG	TC	2	7	1179832	1179845	14	1	141	TGAAAAGGTTAGACATTATTTTGGTCC	58.42	33.33	4.46	CAACTGGCGCAGATATAGAGC	58.94	52.38	4.09
1016	LG01	AG	GA	2	6	1181184	1181195	12	1	126	AAAGTACCTGTGAAGGCGGC	60.61	55	6.53	TGGGAAGCGATTCGAGTTGG	60.39	55	3.77
1017	LG01	A	T	1	16	1181462	1181477	16	1	172	AGATGGGAAATTTTCAGTCTCTTCC	59.05	40	3.46	TGTGACTGAGGGTTAGTGGC	59.31	55	5.01
1020	LG01	A	T	1	19	1185783	1185801	19	1	153	ACAAACAGCCCCTTACATGC	58.74	50	4.06	CACGCCTTTTTCCGCTTCC	60.08	57.89	3.46
1021	LG01	A	T	1	11	1188131	1188141	11	1	103	GACTCCAACATTCCCAAGTGC	59.46	52.38	4.4	CAGAAAAGGGTTGGTTTCTTTGC	59.13	43.48	3.68
1027	LG01	A	T	1	10	1190759	1190768	10	1	104	AAGTAGGGATGTCCACGGGG	60.98	60	5.73	GATCCCCGCCGGAATCCC	62.33	72.22	3.85
1030	LG01	A	A	1	15	1192837	1192851	15	1	140	GCATCCGCTCTTCTGATATTTCG	59.88	47.83	3.46	ACGAGGACGACACTACATCG	59.27	55	3.84
1032	LG01	A	A	1	20	1194523	1194542	20	1	100	GGTTCAAGTCCCTCACTCCC	59.67	60	4.3	ACTCATTTGCAGTGAAACATGC	58.35	40.91	4.06
1033	LG01	A	A	1	12	1194988	1194999	12	1	112	TCACTCCTAAAAAGCAAGTGTTGG	59.66	41.67	3.77	CTTACATCTCTTCTACATGGGTGC	58.95	45.83	5.01
1034	LG01	A	A	1	10	1195176	1195185	10	1	113	TGATGGCACTCTTAATGATACCG	58.37	43.48	4.02	AATCAAATGGTTATCAAATGGGGC	58.32	37.5	5.8
1035	LG01	A	A	1	10	1195519	1195528	10	1	129	ACATATGGTAAGATACTTGTTGTAGGC	59.07	37.04	3.93	CATGAGACATACAGAGGAACAGC	58.88	47.83	4.4
1036	LG01	AT	TA	2	11	1196227	1196248	22	1	146	GTAGGTAGGGGCACGATGG	59.25	63.16	3.51	AGAAAGATGGGAGTTATTATCTGTCC	58.26	38.46	4.02
1037	LG01	A	T	1	26	1196249	1196274	26	1	178	GTAGGTAGGGGCACGATGG	59.25	63.16	3.51	AACTAGGCTGTTGAGTGTTGG	58.15	47.62	3.77
1040	LG01	A	A	1	14	1202882	1202895	14	1	126	TTATGAATGAAAGAGGTTAACACTGC	58.18	34.62	4.4	TGCAAATCAACCTTGTTTACATTAAGC	59.83	33.33	3.09
1041	LG01	A	T	1	19	1202907	1202925	19	1	189	TTATGAATGAAAGAGGTTAACACTGC	58.18	34.62	4.4	AAACCGTTGAAAGAATGACTTCG	58.16	39.13	3.79
1043	LG01	A	A	1	11	1203549	1203559	11	1	184	ACGAAATTTAAGCCTATAACAACTACC	58.11	33.33	3.18	CAGTCTATCCATCTTTCCTCAGTAGG	60.02	46.15	3.18
1044	LG01	A	A	1	10	1203808	1203817	10	1	181	TCAAATGGGGCGTTAAATATCCC	59.11	43.48	3.85	CGACAGCCTGTTTCATTAGCG	59.94	52.38	4.26
1045	LG01	A	A	1	12	1204061	1204072	12	1	135	GTGAAATTCATGGTCTTCTTCATCC	58.44	40	3.51	CGGGAAAATCGGGGATTTGC	59.9	55	3.68
1046	LG01	A	A	1	10	1205311	1205320	10	1	193	GGTGAGGGAAGAGAGAGAAGG	58.89	57.14	3.46	CTGCCAAACAAAAACATGGGG	58.78	47.62	4.96
1047	LG01	A	T	1	11	1205422	1205432	11	1	114	TTCCCCATGTTTTTGTTTGGC	58.08	42.86	4.52	GTCTTGGGTCTGAGACTCACC	59.73	57.14	4.02
1048	LG01	AAAC	GTTT	4	5	1206341	1206360	20	1	168	CGAGATTGCCAACAAAAAGTGG	58.95	45.45	4	CATTTTCTTTTACTCACTTCACTCTGC	59.41	37.04	4.26
1056	LG01	A	T	1	10	1209106	1209115	10	1	155	AACCACCATGTTCAATTAGTAAAGC	58.31	36	3.51	ACTCCTCATGATCTTGCCCC	59.16	55	5.8
1057	LG01	A	T	1	21	1210081	1210101	21	1	171	GTGATGGCCTTTTGATTTCTTCC	58.5	43.48	3.46	TTGGATCATGAGCCCGTTGG	60.39	55	3.77
1059	LG01	AAT	AAT	3	6	1211278	1211295	18	1	183	GCGAGGTTGCTTTCTGTTGC	60.66	55	4.17	TCATGCTCACTTAGACTAGATAGGC	59.52	44	3.93
1060	LG01	A	A	1	12	1211580	1211591	12	1	119	GGAAGCAAAAATCCACTCTTTTTCC	59.53	40	3.13	GACAGAGAAACCTGCATGCG	59.55	55	4.73
1061	LG01	A	A	1	12	1212088	1212099	12	1	152	GATATTAGTCGAGGCGTGCG	58.67	55	5.34	TCCTCGATGAGCCTAATCTTAAGG	59.48	45.83	2.69
1070	LG01	A	A	1	11	1220071	1220081	11	1	127	GGACTAGTGAGGGTTGAAAATGC	59.56	47.83	3.56	GTCATGACCAAGATATTAGAACATTGG	58.44	37.04	3.16
1071	LG01	AT	AT	2	20	1220530	1220569	40	1	201	TGTCGATTAAACCATTTTCAATCCC	58.37	36	3.85	CCACGTACGAAAAGAAATAGAACCC	60.16	44	4.11
1072	LG01	AT	TA	2	14	1221074	1221101	28	1	134	TGTTGTTGTTGTGTTCAAAAGTGG	59.25	37.5	4	TCCCTCTAACATTGTAGACGAGG	59.05	47.83	4.63
1077	LG01	A	A	1	10	1223103	1223112	10	1	164	CATGCAAAATTCCTTGTATAAAATGGG	58.39	33.33	4	AGTGCTGGAGAACAATTCTACG	58.41	45.45	3.51
1083	LG01	A	A	1	13	1226332	1226344	13	1	111	CAGCGTCACAAGTTCGAGC	59.51	57.89	5.03	TCAGTATTTGAGTCACCATAATCAACC	59.45	37.04	3.77
1085	LG01	A	T	1	15	1227719	1227733	15	1	116	TTTATGCACACTCTTAATATTCGTACG	58.25	33.33	3.67	ATACCAGCGTCACAGGTTCG	60.11	55	3.95
1086	LG01	A	T	1	22	1228587	1228608	22	1	161	TCAACAACCGTTACATCTGATAGG	58.58	41.67	2.57	ATCGGTAGTCGTCCTCCTCC	60.18	60	4.3
1089	LG01	ATC	CAT	3	5	1230460	1230474	15	1	133	ATTGTTTCCCCAATTGCCCC	59.01	50	5.8	TTTGCAAGCAAGGTGAAAAGG	58.1	42.86	3.11
1093	LG01	A	T	1	10	1236823	1236832	10	1	132	TTTAGGCGTTTGGTGGGTCC	60.54	55	4.46	TGATGTTATTTTTAGTGTGTTCAGGC	58.63	34.62	4.85
1100	LG01	AAAAG	CTTTT	5	5	1238603	1238627	25	1	100	TTCTGCTCCTTCACCTCTGC	59.68	55	4.26	TTTCCCTACACCCCATAGTCG	58.89	52.38	4.18
1105	LG01	AAT	ATA	3	5	1242500	1242514	15	1	118	TTCTACAAAAACAAACAAACAAACCC	58.14	30.77	4.11	AGAAAGGAGGGGGACAATGG	59	55	3.16
1110	LG01	AG	GA	2	6	1251316	1251327	12	1	132	ATTTCGGGTTTTGGAGGCCC	60.9	55	5.8	CTCTTTGTATTGCCACGTGGG	59.53	52.38	4.61
1111	LG01	A	A	1	10	1253141	1253150	10	1	112	ACTGTTGTTCCATCTCTTCTGC	58.59	45.45	4.26	TGATGACACTGCCATAAGTAAACC	59.06	41.67	3.27
1112	LG01	A	T	1	14	1254774	1254787	14	1	155	TGCAATAAACAGGCAACACTAGC	60.06	43.48	3.42	AATGCTGTATTGAAAAATGCCCC	58.48	39.13	5.8
1113	LG01	A	A	1	12	1256637	1256648	12	1	160	GCTTCCCTCGAGATCTCAGG	59.33	60	3.86	CTAGGATCCTTCCAAGGGAGC	59.3	57.14	4.7
1122	LG01	A	A	1	10	1263534	1263543	10	1	201	TGGATTCATGGATGCATATGCG	59.25	45.45	4.73	AGATGTTTGTATGAATTAAGTTTGGCG	59.25	33.33	5.69
1123	LG01	A	T	1	10	1263881	1263890	10	1	154	CAACGTCACATGTTTGATCACG	58.78	45.45	4.35	TTTGCCTGTATTCACTTTATCAATGG	58.45	34.62	3.16
1124	LG01	A	T	1	10	1267310	1267319	10	1	119	CCACAGTGCACTTTCATTGC	58.23	50	3.56	ATTATGTGATCTCCTTTGGCCC	58.16	45.45	5.8
1125	LG01	A	A	1	29	1267496	1267524	29	1	171	CGGAAATTTTTGCATGAAGAGGC	59.63	43.48	4.7	CCAAAGCCTGGTGTTGTGG	59.26	57.89	4.17
1126	LG01	AAT	ATT	3	5	1268506	1268520	15	1	136	AGAGTGCTTTGGTCCTTGGC	60.54	55	4.52	TCTGGTTGTTCACTGGCAGG	60.18	55	4.85
1127	LG01	AT	TA	2	11	1269866	1269887	22	1	160	AGAGGAGGCGCTTACAATCG	59.9	55	3.34	AGCAAAGAGATCACTAATCAAAATGG	58.23	34.62	3.16
1131	LG01	AT	TA	2	32	1276112	1276175	64	1	198	ACGCAATATGTGGAATAAAGAGACC	59.47	40	3.85	TGCCTTGATATATCTCATGAGTATAGC	58.36	37.04	2.97
1132	LG01	A	A	1	10	1276683	1276692	10	1	108	CTTGCTTCTTGCTTGCTTTGC	59.47	47.62	3.68	TCTAGCTTTCCCATTTATGTGCC	58.79	43.48	5.01
1133	LG01	A	A	1	23	1276801	1276823	23	1	144	AAATAGGCACATAAATGGGAAAGC	58.08	37.5	3.51	CGTCCGATTGGTTGCTTCC	59.21	57.89	3.46
1139	LG01	A	T	1	11	1279937	1279947	11	1	108	TTTATCCGGCCGGGTTAACC	60.11	55	2.85	AGAAGTGGGGAGAAAAGACAGG	59.63	50	4
1144	LG01	A	T	1	11	1281620	1281630	11	1	156	TAGGTCGCTGGTTCGAATCC	59.54	55	3.01	GTGAGAATGAGAGAGAAAGATTGGG	59.18	44	4.12
1148	LG01	A	A	1	14	1284826	1284839	14	1	206	GCTCGTACTTTGTGCTTCCC	59.2	55	3.97	TCCCCTCCTCTTTACAACACC	59.02	52.38	4.16
1149	LG01	A	A	1	12	1286095	1286106	12	1	207	AGTTGAATATTCGAACCGACGG	58.82	45.45	4.79	TTATAATATGAGCCAGGAATGGTCC	58.28	40	4.46
1151	LG01	A	T	1	12	1289704	1289715	12	1	107	CAGCACAGACAGAAACCATTGG	60.03	50	3.16	CTTTTGATGTTCTCGGCTCCC	59.26	52.38	4.3
1152	LG01	A	T	1	11	1293036	1293046	11	1	158	TCCACGACAAGAATCACCCC	59.68	55	4.95	TAGGGACGACCGTGGTTACC	60.97	60	2.85
1153	LG01	A	A	1	11	1298018	1298028	11	1	109	GAATAACCACCTGCCACTGC	59.19	55	4.4	AATTTAAATGCTTCCAAATTCCATGC	58.24	30.77	4.06
1154	LG01	A	A	1	10	1299769	1299778	10	1	101	ACAGGCCATTAACAAAGTCACG	59.45	45.45	4.35	GCTTTAGAATATTTGTGGGTCTTGC	58.96	40	4.01
1159	LG01	AAT	ATA	3	6	1306016	1306033	18	1	153	AGACTTCCTTGACCACTATATCATCC	59.73	42.31	3.51	ACATTTTGATGTCACGAAAATAGTAGG	58.55	33.33	3.18
1163	LG01	A	T	1	18	1308304	1308321	18	1	147	TCCGATTTCAATTGGCTATCGC	59.45	45.45	4.58	AGTCGTATAGAGCTCATTTATACGC	58.46	40	4.42
1165	LG01	CCG	CGG	3	8	1309360	1309383	24	1	141	GTGGGCTGAGAGATGTGAGC	60.46	60	4.26	ACTCATCCGAATCCATAGCACC	59.96	50	5.01
1167	LG01	AT	TA	2	19	1309664	1309701	38	1	170	CGGAGGCTGTTGTTAACATCC	59.26	52.38	3.51	TTACAGACATGAGAAGTCACACG	58.45	43.48	4.49
1168	LG01	A	A	1	14	1310407	1310420	14	1	211	CACCCCGTAAGCTATCTATAATGG	58.34	45.83	3.16	AGTACTTTGTGTCTTTTCATGACCC	59.47	40	4.46
1170	LG01	AAT	AAT	3	6	1312735	1312752	18	1	164	TCGATACATCTACATTCACAAACCC	58.95	40	4.11	GTAAGAGGGCTAAGCATTTCCC	58.78	50	3.97
1171	LG01	A	A	1	10	1314699	1314708	10	1	133	AATTGCAAGCTCGTTATGATTACG	58.5	37.5	3.18	TTTGTCGGTTGGATCCTTGG	58.1	50	3.61
1172	LG01	A	A	1	10	1314889	1314898	10	1	101	CAGATTGAGACACCCTTTACATGG	59.36	45.83	3.66	TCTAAGAAGATGATTCAGACACAAGG	58.67	38.46	3.61
1173	LG01	AG	AG	2	8	1314942	1314957	16	1	167	CAGATTGAGACACCCTTTACATGG	59.36	45.83	3.66	TGCTTCAAAGGTTAAAGCTTAAAGC	59.02	36	3.51
1174	LG01	A	T	1	10	1315245	1315254	10	1	142	ACGACTTAGAGAGAAAGACAATGG	58.28	41.67	3.16	AGTTGATATCATTAGGCCAATTTGC	58.25	36	3.68
1178	LG01	AAT	AAT	3	6	1317071	1317088	18	1	211	ACCCTGCTTGTTTATGATAATTTTGC	59.18	34.62	3.68	CTCACTCATGATGCATGGGG	58.39	55	4.96
1179	LG01	AG	GA	2	9	1317344	1317361	18	1	131	TGAGGGGAAATATCATTTGCTCC	58.53	43.48	4.7	TCCACACGAGTCCCAATTCC	59.68	55	3.01
1180	LG01	A	A	1	10	1317895	1317904	10	1	100	AATCGAGTTATGTGCAAGTTGGC	60.12	43.48	4.52	TCCAAGTTGGAGGTATATAGATTGCC	60.24	42.31	4.52
1182	LG01	AT	AT	2	6	1319252	1319263	12	1	161	AGCTTGTTGGCTTGATAGATTGG	59.3	43.48	3.16	TATGTTCGAGCCCGATGTCG	59.97	55	4.35
1184	LG01	A	A	1	13	1321665	1321677	13	1	121	TGTTTTTGCCTCACTGTTGCC	60.13	47.62	4.52	CATCAGTTGGGCTGGAAAGG	58.82	55	3.11
1185	LG01	A	A	1	10	1321764	1321773	10	1	149	TCGAAATAATCCTTTCCAGCCC	58.45	45.45	5.19	GCAATCTCATTGGACAACCGG	59.87	52.38	5.28
1186	LG01	AAG	GAA	3	5	1328182	1328196	15	1	128	TTGGACGGAGAAAAATGACGG	58.85	47.62	4.79	AAGCCGTTCCGTCATCTTCC	60.39	55	3.46
1187	LG01	A	T	1	10	1328816	1328825	10	1	140	GGATTAACAAATCTCACTCGAACTCG	60.24	42.31	4.18	GGCGAACAAGTTGTTTTCTTATCG	59.39	41.67	2.92
1189	LG01	A	A	1	10	1332135	1332144	10	1	123	GTAGATGTCTCTCCAAGGCCC	59.59	57.14	5.8	AACCTGGACAATGTATACAACCC	58.4	43.48	4.11
1190	LG01	A	T	1	19	1333267	1333285	19	1	143	CTTTGGTTCCAATCACTTAGGGG	59.24	47.83	4.79	CCATGCTGTTTCTCTAGTATGAAACC	59.96	42.31	3.27
1191	LG01	A	A	1	10	1333595	1333604	10	1	133	CAAGTTTGTTTCTAAAAGGTCCATCC	59.08	38.46	3.51	TGTTCAACATTTCCTAAAATTCGTACC	58.92	33.33	3.34
1195	LG01	AAT	ATA	3	5	1339071	1339085	15	1	142	AGGTTCTCCATTTCCTCACTCG	59.77	50	4.18	TTGCTCTATTGGCGCTTCCG	61.09	55	4.3
1196	LG01	A	A	1	11	1339404	1339414	11	1	102	CAGTAGCGGCATGAATCAGC	59.41	55	4.26	GTGAGATTATAACTCATGACCTAGAGC	58.97	40.74	4.09
1197	LG01	CCG	CCG	3	5	1340525	1340539	15	1	106	AAGCTCTGCTCTCACATGGC	60.39	55	4.4	CGTGTTCAGGTTGAAGCAGC	60.04	55	5.25
1199	LG01	A	A	1	11	1344969	1344979	11	1	120	GGTCAGACGCTATATCCCGG	59.47	60	5.73	AGAATGCCCTTCCAAGAAATTGC	60.06	43.48	3.56
1202	LG01	AATC	AATC	4	5	1348285	1348304	20	1	113	CATCAGAGTAAAAAGCATATGCAGC	59.09	40	5.25	AGTAAACGAATTGTGTTTGAGAGC	58.25	37.5	4.09
1203	LG01	A	T	1	16	1352362	1352377	16	1	139	CGGTAACATTTTAGTTCATTGGAGC	58.97	40	4.7	CGAAACATTGTAACATCAAACGGG	59.38	41.67	5.28
1211	LG01	A	T	1	10	1358365	1358374	10	1	144	TTTCTCTCTTCCCCTGGTGC	59.31	55	5.01	AGAGAAATTAACCAGAAAACTCCAAGG	59.77	37.04	3.61
1212	LG01	A	T	1	18	1358929	1358946	18	1	148	AGGGTTTGAAGATTTCACCAATGG	59.72	41.67	3.16	GGATTATGCTAAATCGATCTTCCAGC	60.18	42.31	4.85
1218	LG01	A	A	1	10	1367346	1367355	10	1	147	ACATACGATGCAAGCTGTCC	58.34	50	4.02	TGCCTCCGTTTGAACTTAACC	58.78	47.62	2.85
1219	LG01	A	T	1	14	1370231	1370244	14	1	150	TGTTGCTATGTTCCATTTGCCG	60.09	45.45	5.69	ACATTTGTATTGACAACAATCCCCC	60.05	40	5.4
1220	LG01	A	T	1	14	1373540	1373553	14	1	149	GCCTGCAATTTACATTTCCATGC	59.69	43.48	4.06	TGTCTTGTTTCTGCTTTCATTTGC	59.19	37.5	3.68
1221	LG01	A	A	1	10	1377306	1377315	10	1	130	TCCATTCAGAAAATGGGCCC	58.14	50	5.8	TTGGCTCTGTCCAATTTGGC	59.03	50	4.52
1225	LG01	A	T	1	11	1380059	1380069	11	1	141	GCCTCTACTTTACGGTATTAAGTCTCC	60.73	44.44	3.71	CGTGGAGTTGAAATGGATTAACACC	60.62	44	4.16
1228	LG01	A	A	1	10	1385659	1385668	10	1	125	ACGGTTCAATAGTAATATCATATGCGC	59.99	37.04	6.09	CGCCTAAGAATATAATGACCGACG	59.44	45.83	5.12
1236	LG01	A	T	1	18	1389619	1389636	18	1	103	ACACTTGTGTTGCTGATCTATTGG	59.54	41.67	3.16	TCATTTTTGTACTTGAAATCTGCCC	58.55	36	5.36
1237	LG01	A	T	1	10	1390215	1390224	10	1	157	GTGTTGGGTTTAGATTCTGTGTCC	59.78	45.83	4.02	CGGACTGAAAATCACAACAAACC	58.96	43.48	3.27
1241	LG01	A	A	1	12	1392098	1392109	12	1	150	TGTTCACGACATGGTTTGCC	59.33	50	4.52	ACGTAACCTAAGACGATGGCG	60.2	52.38	5.69
1242	LG01	AT	TA	2	6	1392390	1392401	12	1	134	CCAAACCAGACAACCAACCG	59.62	55	4.44	TCGAATTTCCTTAACCCCAATTGC	60.08	41.67	3.56
1243	LG01	A	T	1	24	1392493	1392516	24	1	195	AGCAATTGGGGTTAAGGAAATTCG	60.08	41.67	3.34	TCGTCGGCAGTTATTTAGATGC	58.88	45.45	3.91
1247	LG01	A	T	1	12	1409363	1409374	12	1	115	TGTTAGAGTTGGCTTCTTTTTGGC	60.2	41.67	4.52	TGCTCTTGGCGTAAAACAAGG	59.39	47.62	3.61
1248	LG01	A	A	1	16	1412833	1412848	16	1	138	CTTCCAAATTTCCCCTTCCCC	58.81	52.38	4.81	CATCATCGATAAAATTTCAGACGGC	59.15	40	5.68
1249	LG01	AT	AT	2	10	1413657	1413676	20	1	153	GTTGAAGTAGCGACATCATTTTGG	58.91	41.67	3.28	CGAGGTGCCCACAAATTAACC	59.8	52.38	2.85
1253	LG01	AT	TA	2	6	1415600	1415611	12	1	116	TGGTTAATTTCAAAAGGGTTGCC	58.29	39.13	4.52	GGCTACCAACTGCATCTATAACG	59.26	47.83	3.18
1257	LG01	A	A	1	10	1417698	1417707	10	1	115	CACAACCATCACACCATAGGC	59.25	52.38	3.93	TCTCAAAACTTGTTTCTCTTGTTCC	58.15	36	3.62
1259	LG01	A	A	1	10	1418499	1418508	10	1	129	AAACCGGTCCAAACACACCC	61.04	55	4.61	TGTTAGAGTTCTTCCTTGTCTCCC	59.72	45.83	4.3
1260	LG01	A	T	1	10	1418594	1418603	10	1	138	AGACAAGGAAGAACTCTAACACG	58.13	43.48	4.49	CAGGTAAATTGCTTGATAATCGCC	58.78	41.67	5.54
1261	LG01	A	A	1	10	1421542	1421551	10	1	139	ATAGGTCCTACCACAAGCGG	58.88	55	5.52	CACATAGGCATTTGAGCAAATCG	58.96	43.48	3.34
1262	LG01	A	T	1	10	1424361	1424370	10	1	111	TTTTGTCTGGATGGTGTGGG	58.01	50	4.61	GAAGAAGAGTCAATGTGTCGCC	59.59	50	5.54
1263	LG01	A	T	1	10	1430548	1430557	10	1	165	AGTCCTGGTTTTAGGTCGTCG	59.73	52.38	5.12	GTTACCTTGGCAAAGACTCCG	59.2	52.38	4.63
1266	LG01	A	T	1	10	1431799	1431808	10	1	177	ACCATATTTTTGGGTGCATCTGC	60.12	43.48	4.26	TCCAAAGATCAATTTAAGAATGAGAGC	58.32	33.33	4.09
1269	LG01	A	A	1	11	1432967	1432977	11	1	110	GGACCCACGCACGATCCC	62.83	72.22	3.85	TGTAAAAGGCAATCTGGATGGATGC	61.9	44	3.91
1272	LG01	A	A	1	13	1437158	1437170	13	1	157	AAATTGGCTTTAACTTTTGTTGACG	58	32	4.35	GTTTGAGTCCTCCTACCCCC	59.09	60	5.4
1275	LG01	A	A	1	10	1438907	1438916	10	1	121	ACTTGTCTAAAAATTCAGTGATGTCC	58.12	34.62	4.02	GGAAGAATTCTCCAAGTTGGGG	58.91	50	4.96
1276	LG01	A	A	1	10	1438939	1438948	10	1	121	ACTTGTCTAAAAATTCAGTGATGTCC	58.12	34.62	4.02	GGAAGAATTCTCCAAGTTGGGG	58.91	50	4.96
1277	LG01	AT	AT	2	44	1440321	1440408	88	1	209	CGGTAAATAGACACTCCCACCC	60.16	54.55	4.61	GCATAAATGGACTCAAACAAACCC	59.07	41.67	4.11
1279	LG01	A	A	1	11	1442776	1442786	11	1	142	AAAAACTATGTGTCATCGAGATTTCC	58.25	34.62	3.13	CTATCAGTCCAATCTATCATTAGGGG	58.21	42.31	4.79
1283	LG01	A	T	1	10	1446169	1446178	10	1	132	TCTGTTGTTAATGGAGGTGGGG	59.96	50	4.96	AGCACAGCAAGTAATCCATTCG	59.32	45.45	3.34
1284	LG01	A	T	1	11	1446627	1446637	11	1	132	TGTCTCAAGGCCCAAACTCG	60.25	55	4.18	TGATTCGATTCTCCCACTCCC	59.24	52.38	4.3
1287	LG01	A	A	1	11	1449352	1449362	11	1	154	TGAAGTCACTGTACGGGTCC	59.04	55	4.46	TGATGTGGTGTGTGATGGCG	60.95	55	5.69
1288	LG01	A	T	1	16	1450168	1450183	16	1	142	TGTCCAACGCATATATCTTGTGG	58.87	43.48	4.17	CCACGAGCACATATTTGTACCG	59.72	50	4.02
1290	LG01	AT	AT	2	17	1451918	1451951	34	1	183	GGACCAATTCAGATTTTCAAGTTGG	59.07	40	3.77	TGTGTTAGGTTATTATTTCACCGACC	59.41	38.46	4.79
1291	LG01	A	A	1	10	1452687	1452696	10	1	176	GCAGAGAGCTGTTCAAATCCC	59.26	52.38	3.85	GCAGCTGATTCTGAGCAACC	59.55	55	3.77
1292	LG01	A	A	1	15	1455430	1455444	15	1	150	ATTGGCAAGCATGGGATTGG	59.17	50	3.16	AGGTCAAATCTGAATTGAAACGC	58.2	39.13	4.84
1293	LG01	AAC	AAC	3	5	1455625	1455639	15	1	178	ACAGGTTCCATTCAGGCAGG	59.96	55	4.85	TACGAAATGCGGGAGGAAGG	59.82	55	3.46
1297	LG01	AAT	TTA	3	5	1465374	1465388	15	1	145	GCAGCCTTGTACAAACTGACC	59.73	52.38	4.02	TCGAAGGTATGTCTCGTGCC	59.55	55	5.01
1298	LG01	AT	AT	2	7	1465500	1465513	14	1	170	TGGCACGAGACATACCTTCG	59.83	55	3.79	TGGGAATTTGTCTGGCATGG	58.44	50	3.66
1299	LG01	A	T	1	10	1465693	1465702	10	1	139	TCCATGCCAGACAAATTCCC	58.15	50	3.97	ACTCGTAGACTCTACTTGAAAATCG	58.46	40	3.34
1303	LG01	AAG	TTC	3	5	1467906	1467920	15	1	126	TGCTTCCAAAACGGTGTTCC	59.26	50	3.62	TCAATCCAAGAGCTGAATTCGG	58.73	45.45	4.3
1304	LG01	A	T	1	16	1468205	1468220	16	1	105	GTTTTGAATCGTGAGCTTTGGC	59.27	45.45	4.52	TTGACACCAATCCTATTCTCGC	58.47	45.45	5.03
1305	LG01	A	A	1	17	1468825	1468841	17	1	111	TGCAGAGTCAGACAGTATGCC	59.79	52.38	4.4	CATCCAATTGAAGCCTGCGG	59.9	55	5.69
1306	LG01	A	T	1	10	1472341	1472350	10	1	174	AATGTTCGAGACTTTGGGGC	58.47	50	5.8	ACATAAATTGCTTGCGGGCC	59.82	50	5.8
1307	LG01	ATC	TGA	3	5	1472451	1472465	15	1	108	TATTGCTAAGGTTGGCCCGC	60.75	55	6.13	GTTTCCCAACTTGCAGCACC	60.25	55	5.01
1308	LG01	A	T	1	10	1475373	1475382	10	1	114	CAACCTACGGTGCACCTACC	60.39	60	3.18	TCGTCTGAACATGATGCTTCG	58.74	47.62	3.79
1316	LG01	AT	AT	2	14	1482736	1482763	28	1	168	TTGCTTCCGTGTATGTAATTATAATCG	58.29	33.33	3.34	TGAAACCATTCCAATGACATTAGC	58.04	37.5	3.09
1321	LG01	A	A	1	15	1483857	1483871	15	1	128	TCCTTCTTCCTTCCTCTGAAAAGG	59.96	45.83	3.11	TCAAATCTGAAATCGAAATAATGGGG	58.28	34.62	4.96
1323	LG01	A	T	1	17	1485543	1485559	17	1	136	CAGATGGAACTTTGAATGTTTTACTCC	59.19	37.04	3.85	ACACACTGCAAACGAACTGC	59.9	50	4.4
1324	LG01	A	T	1	10	1485761	1485770	10	1	100	AATTGCTGAAGTCAAAGCCCG	59.73	47.62	6.13	AGAGAATGTCATGATGCTCAAGG	58.55	43.48	3.61
1325	LG01	A	T	1	15	1488156	1488170	15	1	191	GCAATTGCTCTTGGATTGGC	58.35	50	4.52	GTTGGGAGCATTGCGAAGG	59.49	57.89	3.46
1326	LG01	A	A	1	15	1488996	1489010	15	1	100	TGGTATCAGCTAGCAACTAAGAGG	59.66	45.83	3.69	TTGATGCAGCCTTTCTCTTTTGG	59.99	43.48	3.28
1327	LG01	A	T	1	15	1490579	1490593	15	1	144	TTCCTTGTCTCGTGCCTTGG	60.25	55	3.61	GATGTCTTCCGGTGTTTGGC	59.48	55	4.52
1328	LG01	A	T	1	17	1493710	1493726	17	1	127	TGACTGCCACACAAAGGAGG	60.18	55	4.3	TGTAGGTCATTCTACAAAACACCC	58.69	41.67	4.61
1333	LG01	A	T	1	12	1495972	1495983	12	1	204	CTCCATCTTTCCTACGATGTATCC	58.28	45.83	2.59	TCGTTTGGTAACCATTTTGTTTTTCG	59.97	34.62	3.46
1335	LG01	A	T	1	18	1499197	1499214	18	1	173	CTAACAAGCACCTTTGGCTCG	59.8	52.38	5.03	AAATAACACCTCCGGCTCCC	59.74	55	4.3
1336	LG01	A	T	1	10	1499863	1499872	10	1	104	TGGGTAATTGTGGAGTTGATCG	58.39	45.45	3.69	AAAAGGTTGAGAAGTTGACAATCG	58.18	37.5	3.34
1338	LG01	A	A	1	10	1500367	1500376	10	1	162	TTAAATATATTCCCACCCATTTCAACC	58.07	33.33	3.77	TCCCCTTCTTCTTAACCTCTGG	58.82	50	3.86
1339	LG01	A	T	1	10	1500978	1500987	10	1	132	AAAGCAGCCCTTTCTTTGCC	59.61	50	4.52	GTTATTGAACCGTGACTGGCG	59.87	52.38	5.69
1340	LG01	A	T	1	10	1502364	1502373	10	1	101	AGTGAGATCCTCAACGACTTGG	59.77	50	3.61	AGTGATATGGCTGCTATACAAATGG	59.06	40	3.16
1341	LG01	AT	AT	2	6	1502441	1502452	12	1	156	TTTGTTTCCATTTGTATAGCAGCC	58.28	37.5	4.85	GGAGGGAAAAACACCACTACG	58.85	52.38	3.51
1342	LG01	AT	TA	2	12	1503685	1503708	24	1	212	CCGTTAATTTTGGATGGAAACCG	58.83	43.48	4.44	ATTTGAAATCCTTAATGAGCCATCG	58.26	36	3.84
1343	LG01	AT	AT	2	27	1504669	1504722	54	1	147	AGGGCAACTTTGATACTTTAGCC	58.98	43.48	3.93	CTCATTCGATTCTTGAGCGGG	59.14	52.38	6.13
1345	LG01	A	A	1	10	1505792	1505801	10	1	114	CGATGTTAGTAGAGGCCATCGG	60.35	54.55	4.18	TTCTCTCCCTCTCTTGTCAGC	58.82	52.38	4.26
1347	LG01	A	A	1	12	1506389	1506400	12	1	103	ATAGAAAGTCCTCCACAATGCC	58.11	45.45	4.4	GGAGGTTCTCTTGACCACTAGG	59.5	54.55	3.02
1348	LG01	A	A	1	10	1508329	1508338	10	1	109	CAACAGAAATCAAATATCCTGAGAACC	58.81	37.04	3.62	TGAGACCTGATGCGTTGACC	60.04	55	4.02
1349	LG01	A	T	1	10	1514791	1514800	10	1	151	AGAAGAGGGGAAGGTCCAGC	60.91	60	4.85	TCCTTCAAACCCAAAAGCGG	58.96	50	5.52
1350	LG01	AAT	ATA	3	10	1514944	1514973	30	1	178	GTGAAACTTGTGGCTTGGGG	59.61	55	4.96	AGACATTATTCTATACATCATGCCCG	58.96	38.46	6.13
1354	LG01	AT	TA	2	6	1520446	1520457	12	1	148	TCATCTGCTAGTTCGGACGC	59.9	55	5.19	CGTTATCTGGTCTGGTTGGC	58.63	55	4.52
1355	LG01	A	T	1	11	1524704	1524714	11	1	104	CTACTGATTTTTGCATTTAGGGTTAGG	58.81	37.04	2.69	TTGGATAGGCAAGGCTCACG	60.11	55	4.35
1357	LG01	A	A	1	11	1530245	1530255	11	1	117	TTTCACATTTCTGACTGTTTTCCC	58.1	37.5	3.97	CAGTCCTCGAAGTTTTTGGAGC	59.78	50	4.7
1359	LG01	A	T	1	15	1536218	1536232	15	1	145	GAGAAGACTGCACCCCACC	60	63.16	4.61	GGGTGGAGCTTGGAATACCC	60.11	60	3.69
1360	LG01	A	A	1	10	1538882	1538891	10	1	116	CCGATCAACGTGAGAAAGAGG	58.74	52.38	3.69	AACCCATCGTTCTTCCTCGC	60.39	55	5.03
1361	LG01	A	A	1	10	1542399	1542408	10	1	112	TGTTTTTGGACATTGAGTTAGAAAGG	58.51	34.62	3.11	AGATTCAAACCTAGGAAAAATGAAGC	58.39	34.62	3.86
1367	LG01	AT	AT	2	16	1546606	1546637	32	1	119	AGCTTAGACTTTTGGATTGATTAGTGG	59.66	37.04	4	AGCCTACAACCACCCATTCC	59.67	55	3.01
1368	LG01	C	C	1	11	1549344	1549354	11	1	163	GCACTGGAAATGCTTTCTGC	58.29	50	4.26	CGGCCATAGATACATGCTTGC	59.53	52.38	4.01
1369	LG01	A	T	1	11	1550887	1550897	11	1	151	TGTTCTACGTTGATTTTTGTGTGC	58.97	37.5	4.57	TTAGAGTTCGGGCTAGCTGC	59.54	55	5.25
1372	LG01	AG	TC	2	8	1551951	1551966	16	1	151	AGCTTGGATTCTAAGAAATATGATGCC	59.82	37.04	4.4	GGTAAATTGAGCCAGTGATAATTTGC	59.52	38.46	3.68
1373	LG01	A	T	1	10	1552087	1552096	10	1	135	GCAAATTATCACTGGCTCAATTTACC	59.52	38.46	2.85	TGTATCTTTCTAATCAACTGTCTACCC	58.52	37.04	3.69
1378	LG01	AT	TA	2	16	1556149	1556180	32	1	217	AGCAAATGCCAAGTTGAGGG	59.03	50	4.3	AAGATCCACATGCCATTGCC	58.88	50	4.52
1383	LG01	A	T	1	24	1559653	1559676	24	1	155	ACCCCAATACAGAATCCGGC	59.82	55	6.13	TGCAAAATCCCCTAAAGAAATAAAGG	58.38	34.62	3.11
1384	LG01	A	T	1	10	1559715	1559724	10	1	151	CAATACAGAATCCGGCTAACCC	58.86	50	4.11	TGCAAAATCCCCTAAAGAAATAAAGG	58.38	34.62	3.11
1389	LG01	A	T	1	19	1568332	1568350	19	1	145	TGGATAAGCAGTGAGAGGAGG	58.61	52.38	4.3	ACACACTTGTTAATTCCTTCACACC	59.93	40	4.16
1390	LG01	A	T	1	12	1569615	1569626	12	1	118	TAGGCCACTCCTTAGCTCCC	60.4	60	4.3	GAAGTTTATCAAAATGCTAAACCCCC	59.18	38.46	5.4
1395	LG01	A	A	1	25	1572412	1572436	25	1	143	AGTGGTGGGGACAAAAGAGG	59.52	55	3.69	ACATTTATAAACCCCAAGAAAAGTGG	58.32	34.62	4
1396	LG01	AAT	AAT	3	6	1572472	1572489	18	1	204	ACCAAACCAAACCTAACCTAACC	58.78	43.48	2.85	GGAAATGGAAGGTCGGTGGG	60.68	60	4.61
1397	LG01	A	A	1	10	1572639	1572648	10	1	130	CGACCTTCCATTTCCCCACC	60.68	60	4.61	TGTTTGTGTCATTCATAAAAACATGCC	60.04	33.33	4.4
1399	LG01	AAT	AAT	3	6	1574819	1574836	18	1	155	CGACCGACTCTCATTTTTGTTGG	60.36	47.83	3.77	TTTGTTGTCCCCCTTCTCCC	59.52	55	4.3
1400	LG01	A	A	1	12	1575199	1575210	12	1	110	AAAATGTCCACGACTTAGAAATTCC	58.09	36	3.01	AAACGTGAGATTGAAAATTAGACCC	58.09	36	4.46
1404	LG01	A	T	1	13	1578353	1578365	13	1	144	GGAGAGAGAGAGAGAGAAAGAAAGG	59.64	48	3.11	GGGTCCACCAAACAAACACC	59.54	55	4.16
1405	LG01	A	A	1	10	1578855	1578864	10	1	158	TCGTTTGCAAAAGCTCGACC	59.69	50	4.79	GTATGTTTCGTGCGCTGACC	59.91	55	4.02
1414	LG01	AAT	ATA	3	38	1592250	1592363	114	1	222	AACTCAGTTTCGTCAGGAACC	58.16	47.62	3.62	CAACCAATCAACTAAGCTATCATGC	58.8	40	4.06
1417	LG01	A	A	1	11	1593066	1593076	11	1	143	CAACATATTACTGGCCCTTTCCG	59.68	47.83	4.3	CCTCTATTTCACAGGCTCCACC	60.42	54.55	4.61
1418	LG01	A	A	1	10	1593078	1593087	10	1	146	CAACATATTACTGGCCCTTTCCG	59.68	47.83	4.3	GGTCCTCTATTTCACAGGCTCC	60.16	54.55	4.7
1420	LG01	A	A	1	10	1596528	1596537	10	1	180	TCGGCCCTTTTGCTAACTCC	60.32	55	3.85	CTGAAATATCTTAATGCGTGCTGC	59.09	41.67	5.25
1426	LG01	A	T	1	12	1600815	1600826	12	1	157	GGTTATGTTTAAGCGCCGCC	60.25	55	6.13	ATCTGAGACCCACACCAAGC	59.67	55	4.01
1431	LG01	A	T	1	11	1604924	1604934	11	1	100	TTTTCCCCACGATTTTGAGGG	58.76	47.62	4.3	TGAAGGGCTGAATTTTCCACC	58.75	47.62	4.61
1433	LG01	A	T	1	17	1612980	1612996	17	1	108	CATGTGACTCTTGGCACTTGC	60.07	52.38	4.01	AAAGAAACACAAATCATGGGACG	58.13	39.13	4.79
1434	LG01	A	T	1	10	1615253	1615262	10	1	139	TCGGTGACACTGATTGAAAGC	58.86	47.62	3.51	CCTTGATGGCTTCAATGAGTACG	59.69	47.83	3.67
1436	LG01	A	T	1	22	1618585	1618606	22	1	156	CATCTGTTTCAACGCAACGC	58.96	50	4.84	TCAAAGCGGTAAAGGAAAAATGC	58.7	39.13	3.56
1444	LG01	A	A	1	11	1623166	1623176	11	1	129	TTTTGCGATGCGAAGTAGGG	58.92	50	3.53	GTTGTCAAACATTAATTCCTTCTTCCC	59.4	37.04	3.97
1445	LG01	A	T	1	10	1624013	1624022	10	1	179	AGCATTCATGGTGGCTGACC	60.68	55	4.02	CAAATCCCAACTTGCCTTTTGC	59.45	45.45	3.68
1448	LG01	A	A	1	10	1625078	1625087	10	1	180	ACATGGTAAGTAGGCCTCTCC	58.6	52.38	3.71	GATACAAACTTTTGAGTACATGTACGG	58.83	37.04	4.02
1450	LG01	A	A	1	10	1628875	1628884	10	1	132	GTTACTCAAGATCCGATCACACG	59.21	47.83	4.49	CCAATTGGTAAGTGCGACATCG	60.22	50	3.84
1453	LG01	A	A	1	10	1630873	1630882	10	1	163	AGTGAGCCATAAACCTCCACC	59.72	52.38	4.61	GCTTTCAAGGCATATCCCAACC	59.9	50	3.77
1454	LG01	A	A	1	10	1631599	1631608	10	1	131	GAATCCCAGCCCCAATCCC	60.15	63.16	3.85	AGAGATGTCCACGGGGCG	61.46	66.67	6.13
1455	LG01	A	T	1	17	1633008	1633024	17	1	130	CAACTGTCACAGAAGCAGCC	59.41	55	4.85	TCACAGGTTCGAGTTTGATAATCG	59.14	41.67	3.34
1457	LG01	A	T	1	11	1634684	1634694	11	1	199	ACGTAATTTGTCATCGTCGACG	59.41	45.45	5.12	TGTCAACAAGCTCAATTACCGC	59.77	45.45	5.68
1461	LG01	A	A	1	11	1637046	1637056	11	1	142	CAAGTGGCATCGTTGTACACC	59.8	52.38	4.16	AGAAGAGATTCGTCCTTTACTACGG	59.93	44	4.02
1462	LG01	AT	AT	2	12	1638112	1638135	24	1	166	GCTAGTCCATAATTCGAGCCG	58.67	52.38	5.52	ATTTTGGAGTCCGTATTTTATATTGGG	58.14	33.33	4.12
1468	LG01	A	T	1	11	1640336	1640346	11	1	163	TGGACTTTGTTAGTTTTGGGCC	59.3	45.45	5.8	CGGCTATTTACATAAACGGGGC	59.78	50	5.8
1470	LG01	A	A	1	11	1644510	1644520	11	1	147	GGGCCCTATGGTGCTTAAGG	60.18	60	2.69	AGCATAAATTCTGGCCACGC	59.26	50	5.34
1472	LG01	AT	TA	2	13	1650861	1650886	26	1	165	CCTCTTATCCGTGATTGGTTGC	59.39	50	4.17	GCACAGAGTCTTAGCGTAAAAGC	60.18	47.83	3.51
1476	LG01	A	T	1	13	1653221	1653233	13	1	156	TCTTTTCTTGGGGTTACATTTATTGG	58.1	34.62	3.16	TCACATCTCCAAGTCAACAATTAAGC	60.07	38.46	3.09
1480	LG01	A	A	1	15	1657242	1657256	15	1	137	AAATAATGTAAAGAACCTCAAGATGCC	58.53	33.33	4.4	AGACCAACTTAGATGCACTATTTTCG	59.69	38.46	3.46
1483	LG01	A	T	1	10	1659725	1659734	10	1	104	GATTTATGCTTTATTTCTACCCTTCCG	58.71	37.04	4.3	CATTAGCAAATGTTGTTGGATTTGG	58.17	36	3.28
1484	LG01	A	A	1	15	1661686	1661700	15	1	192	TGAACCCCACGATCCAACG	60	57.89	4.1	ACGTAGAAATCGAGGGATTGC	58.18	47.62	3.56
1485	LG01	A	A	1	10	1663077	1663086	10	1	163	AAATATGCCAAACAAACGGTCC	58.08	40.91	4.46	CAGCCTCTTTTCGTTGCGG	59.79	57.89	5.69
1486	LG01	A	A	1	12	1666357	1666368	12	1	108	TCTTTCGATGTCTTCCGGGG	59.46	55	5.73	CACACGTCTTCTTGGGAATGC	59.8	52.38	3.56
1495	LG01	A	A	1	22	1672527	1672548	22	1	108	TTGCAAAGACGCAACAACCC	60.18	50	4.11	ACGGGTTAATTGTGTGGAGGG	60.27	52.38	4.3
1500	LG01	AT	AT	2	10	1685183	1685202	20	1	169	GTAGCCACCTACTTAAAAATTGACG	58.46	40	4.35	ACCAATCAAAGCAAAGGCCG	59.68	50	6.13
1501	LG01	A	A	1	11	1686280	1686290	11	1	107	GTTTGTTGTTCCCCTTTCCCC	59.59	52.38	4.81	GGCAAAATCATCCAGCTCTCG	59.67	52.38	4.04
1505	LG01	A	A	1	10	1689773	1689782	10	1	144	AAAAGTCCACACAATTTAAAGGGG	58.08	37.5	4.79	TCATTAAGTGAGCTTTTTCGTGC	58.22	39.13	5.34
1507	LG01	A	T	1	16	1690593	1690608	16	1	168	AATAACCGCAAACAATTTAGGAGG	58.04	37.5	4.3	GGGCATCATGAACAATTTAGGAGG	59.96	45.83	4.3
1508	LG01	A	T	1	10	1693778	1693787	10	1	104	ACCAAGACTGAATATTTTCGGACC	59.06	41.67	4.46	TCAAATCTATACGGGATGGAATTTGC	59.79	38.46	3.68
1509	LG01	A	T	1	14	1694251	1694264	14	1	134	CCATATTGTAGGCCTCAACTAGC	58.68	47.83	3.42	ACCACACTTCCAATGATTTTTAATGG	58.84	34.62	3.16
1520	LG01	A	A	1	10	1698675	1698684	10	1	129	TGTGAACCGATGAACACTCCC	60.27	52.38	4.3	ATTGGCTCAACTCCCTTGGC	60.61	55	4.52
1524	LG01	AT	AT	2	8	1702865	1702880	16	1	135	CGGAGCCTTAAGTTTCAATTTGC	59.08	43.48	3.68	TGTGTAAGAGAGTTTTACTCCAACC	58.71	40	3.77
1526	LG01	A	A	1	14	1703970	1703983	14	1	144	ACACCAACTCCATCCAACTCC	59.93	52.38	3.85	TGTCGTTCAAATTTTGCTTCCC	58.29	40.91	3.97
1527	LG01	A	T	1	10	1704122	1704131	10	1	125	TGTCCCGTTTGATAACCATTTCG	59.56	43.48	3.46	TGCACCTACTTTCTTAAGAAAAGATGG	59.83	37.04	3.51
1528	LG01	A	A	1	12	1704434	1704445	12	1	138	AAATAGCTATGGCCTAAGAGATTCC	58.28	40	3.01	GGAAATGCCCTAGAGAAATGCC	59.37	50	4.4
1529	LG01	AT	AT	2	32	1705328	1705391	64	1	139	AAGAGCGTGAAAGAAATAATGGC	58.01	39.13	4.4	TCTCACCACAAAAGTTCTACTGC	58.87	43.48	4.4
1533	LG01	A	A	1	17	1705901	1705917	17	1	148	GTTAAGAGTGTTGGTTGGTCCC	59.12	50	4.46	AAAGCTCTAGTCTTAAAGATCTAGGC	58.28	38.46	3.93
1534	LG01	A	T	1	11	1708107	1708117	11	1	147	TGACTCCTCTATGTTGCGGG	59.18	55	6.13	GTGTACGGATCGGCTTCTCC	60.25	60	3.71
1537	LG01	AAT	TAT	3	6	1713611	1713628	18	1	170	TGTGTTCACTCTCTACTGAAGATGG	60.05	44	3.51	ACAAAACACAAATTGGTCGCG	58.81	42.86	5.87
1541	LG01	A	T	1	10	1715584	1715593	10	1	106	AATTGAAGCCTATCAAACAATAAGACC	58.53	33.33	3.85	TGAATCTTTCACACCCTATTGTCG	59.06	41.67	4.35
1543	LG01	A	T	1	10	1718256	1718265	10	1	145	GTGCTTTGAGATCCAAATGGC	58.12	47.62	4.4	GGCATCCTCAGAAGAACCCC	60.11	60	4.95
1544	LG01	A	T	1	12	1718267	1718278	12	1	102	GCAGAGACATGTAAACAGAGTAGC	59.44	45.83	3.58	GGCATCCTCAGAAGAACCCC	60.11	60	4.95
1547	LG01	A	T	1	11	1719118	1719128	11	1	147	ACGTGATTTTTGCGTCAATATTATCG	59.37	34.62	2.92	AATTAATTGGTGGCGCGTGG	59.83	50	4.94
1552	LG01	A	A	1	11	1725364	1725374	11	1	187	GGATTGCTCATCCCGGTGG	60.53	63.16	4.61	GGCCTAGTTTTGCCTCCACC	60.97	60	4.61
1553	LG01	A	A	1	13	1726012	1726024	13	1	207	GCCCCTGGTGTTTTGTTGG	59.55	57.89	3.77	AAATGTGTCTGTTGGATTTAAGACG	58.33	36	4.18
1554	LG01	AT	AT	2	31	1728038	1728099	62	1	187	CGACGATAAAAGTGATGAAGATGAGG	60.07	42.31	3.86	GAGGTGTGTGTGCAACTGC	59.64	57.89	4.4
1556	LG01	A	A	1	11	1733163	1733173	11	1	150	CATTTTAGTCTCTCGTGTCAATAAGC	58.61	38.46	3.09	GGTGATGAACAGAGAGGAAAACC	59.25	47.83	3.27
1564	LG01	AGG	CCT	3	10	1742269	1742298	30	1	149	ACACCCAGCTATCGGATTCG	59.61	55	3.34	ATGAGACGGATGATTGGGGC	59.89	55	5.8
1566	LG01	AT	AT	2	7	1744856	1744869	14	1	132	AACAGGGCAAACATGCTAGC	59.11	50	3.42	TCTTACTAGGGTTGTGTGGACC	59.1	50	4.46
1570	LG01	A	T	1	10	1746906	1746915	10	1	162	TCTACTAATTTACCATCCCATGCC	58.12	41.67	4.4	ACAAGGACACTACTGCTCTCG	59.46	52.38	4.04
1574	LG01	AT	AT	2	9	1747880	1747897	18	1	195	TCAAAGTTGAGGGACCAAAATGG	59.36	43.48	3.16	AATCAACGCAATTCCTTCAAGC	58.42	40.91	4.01
1575	LG01	A	T	1	10	1751043	1751052	10	1	102	TCTTAGTTGCCAAAAGAAATAACTTCC	58.64	33.33	3.46	TGTTCTATGAAATTAATCGAGGTACGC	59.83	37.04	4.42
1576	LG01	AGG	CCT	3	9	1753387	1753413	27	1	147	ACACCCAGCTATCGGATTCG	59.61	55	3.34	ATGAGACGGATGATTGGGGC	59.89	55	5.8
1578	LG01	AT	TA	2	7	1756119	1756132	14	1	102	TCTCAATCAAACGGGTCAAAACC	59.68	43.48	3.27	CCTTCTTGATGCCAGCCACG	61.65	60	4.94
1579	LG01	A	A	1	10	1756430	1756439	10	1	146	GGCCTCTTACACAATTTAAATGCC	58.89	41.67	4.4	GCAGGGTACTTCATTTTCTCGG	59.32	50	4.63
1580	LG01	A	T	1	12	1756728	1756739	12	1	135	CAACCTTAGGAGCCCTCTTGG	60.07	57.14	3.61	GGAGGACTTCTCATCTCTTCCC	59.3	54.55	3.97
1581	LG01	A	A	1	11	1757686	1757696	11	1	160	CGCAGCATATGAATTTTCAAAGTCC	59.77	40	3.85	CACTAATCGTGCTGCTTGGC	59.9	55	4.52
1582	LG01	A	T	1	14	1758588	1758601	14	1	140	TTCCATCATTGAGACTACGCG	58.19	47.62	6.01	TCTTTCGTAGTCCTATGGAGCC	59.04	50	4.7
1585	LG01	A	T	1	18	1761439	1761456	18	1	155	ACAAAATAATTACCGAACACCGC	58.27	39.13	5.68	AACCACCAGTTTACGGATTCG	58.58	47.62	3.34
1586	LG01	A	T	1	12	1763934	1763945	12	1	132	ACTCTTACTGACTACCATGGAGC	59.3	47.83	4.7	GATGTCTCTGGTCCCTTGCC	60.11	60	4.52
1588	LG01	AT	AT	2	16	1766977	1767008	32	1	140	GGAAGTTCACCAAGACTCGC	58.85	55	5.03	ATCAAAGGGCACAAAATTGAAGG	58.36	39.13	3.46
1589	LG01	A	T	1	10	1769632	1769641	10	1	167	AAGGGTGGCGCTTTTACAGG	60.89	55	4	GCCCTCATCGTCAAATAGTGC	59.4	52.38	4.4
1590	LG01	A	A	1	12	1772017	1772028	12	1	141	ATGGACAGGCGTTGTTACCC	60.32	55	3.69	GAGATCCTTTCCTCTCAAATGACC	58.88	45.83	4.02
1591	LG01	A	A	1	14	1774896	1774909	14	1	100	AAATCCAGAAAGTCCAAGCTCC	58.57	45.45	4.7	TCTTTCAATTTCGTCTTGGTTTAGG	58.03	36	2.69
1596	LG01	AT	AT	2	6	1779415	1779426	12	1	152	AGAATAGTAGAGGTGCACGCG	59.93	52.38	6.01	CATGGTTCCCTAAGATCCGGG	59.93	57.14	5.73
1597	LG01	A	T	1	13	1779986	1779998	13	1	182	GGAACATTTTTGTCGTTGTGGC	59.46	45.45	5.01	TATGGTCCCCTCAAGGTCCC	60.33	60	4.46
1598	LG01	A	A	1	10	1781289	1781298	10	1	141	AGTTGTGCTTTGTGTAGTTAAATGG	58.5	36	3.16	TGTTCTCAAGCATCATAAAAGGTACG	59.91	38.46	3.67
1602	LG01	A	T	1	11	1791501	1791511	11	1	120	AGACCCGACAACCCAATTCG	60.32	55	3.34	GAGATGCAGGCTCTGACGG	60.23	63.16	4.79
1604	LG01	A	T	1	18	1794396	1794413	18	1	154	CGTAGACTTGTTCTCCCAATTTCC	59.61	45.83	3.13	TGTTTTCTTGATTTATTGTCTGCTTGC	59.83	33.33	4.01
1605	LG01	A	T	1	19	1794868	1794886	19	1	199	TGTACAGACTTTCATCCTAGCCG	59.87	47.83	5.52	ATCACACCACTCCAGAAGGG	59.01	55	3.95
1606	LG01	A	A	1	10	1795527	1795536	10	1	103	TCTCGCGGTTGTTTGAGTCC	60.6	55	3.85	AAGTGGAGGGTTGTTCAGCG	60.54	55	5.18
1607	LG01	A	A	1	12	1796303	1796314	12	1	160	TCTGCAACTTCAGTTTTCTCTGC	59.69	43.48	4.26	TGGTTATCGCTGGAGCATGC	60.82	55	4.06
1608	LG01	A	A	1	10	1797411	1797420	10	1	127	AGTCCAAAAATTGAAACGAGTGC	58.64	39.13	4.4	CGCAGTGATTGAGCTTAGCC	59.35	55	3.93
1615	LG01	AT	AT	2	19	1801905	1801942	38	1	173	AACCGATGTTTGTCCCACCG	60.89	55	4.94	ATAAACGGTGCTTGAGGGGC	60.68	55	5.8
1616	LG01	A	A	1	10	1802199	1802208	10	1	179	ACACTTTGATTTCATGATGTGAGGG	59.82	40	4.3	ACGGGAGAAAAATGATAGGGC	58.07	47.62	5.19
1617	LG01	A	A	1	10	1806339	1806348	10	1	112	CTGCTGTACCGTGTTGTATGG	59	52.38	2.74	ACTCATGATTGGGGAGTGACG	59.79	52.38	4.35
1618	LG01	A	T	1	10	1809877	1809886	10	1	164	TGCCAACCTTAATTATGTATAGGTGC	59.51	38.46	5.01	CCCAACACTTGACTATTGCGC	60.14	52.38	6.09
1620	LG01	AT	AT	2	6	1812537	1812548	12	1	160	ATTCAATCCCCATGGTGGCC	60.4	55	5.36	CTAGTTCACAACCTTCAATTGTTGG	58.79	40	3.77
1622	LG01	A	T	1	10	1817063	1817072	10	1	176	TCATTGGGTTTTTGAACATTCAGC	58.94	37.5	4.26	AAGTTCAGGCTTGGGGATGG	59.96	55	3.51
1623	LG01	A	A	1	11	1817679	1817689	11	1	138	ACGGTTTCGAATCCCCATCC	60.11	55	3.51	TTAGCTGTCATAAGAGGCATAAGG	58.14	41.67	2.69
1624	LG01	A	T	1	10	1818594	1818603	10	1	137	AACCAACCTGTCATCAACCC	58	50	4.11	GACTGATCATTGAGAAAATCCTTAACC	58.6	37.04	2.85
1625	LG01	A	T	1	12	1824539	1824550	12	1	107	AGAACAATCAACTATCCAATTCAAACC	58.69	33.33	3.27	AGTTTCATACCACGCATCTTTGC	60.12	43.48	3.68
1626	LG01	AAAT	TATT	4	5	1824792	1824811	20	1	150	ACTAACAATATATTGATTGAAGCAGGC	58.43	33.33	4.85	TTTGGATTGTTTTAGGTTTGACCG	58.41	37.5	4.79
1627	LG01	A	A	1	12	1825067	1825078	12	1	120	GGTTTCTTCGTCACCCTCTCC	60.34	57.14	3.71	CCAATTTCGACAACCGGTGC	60.39	55	5.01
1628	LG01	A	T	1	10	1829953	1829962	10	1	102	AGCAATTTCTGTTTATTTGAACTCCC	58.85	34.62	4.3	TTTCTGTGTATGAGATTTAGGTACCC	58.44	38.46	3.69
1630	LG01	A	T	1	10	1839624	1839633	10	1	133	TGCCTTTATCAACATTACTTCTAGGC	59.46	38.46	3.93	TTGGTATTCTACTCCTCAACTTTGG	58.53	40	3.28
1631	LG01	A	A	1	23	1841175	1841197	23	1	134	ACCTCTCATCATCTGCTGCC	59.53	55	4.85	ACCTTATCAATACCCGCCCC	59.23	55	5.8
1633	LG01	A	A	1	10	1843810	1843819	10	1	126	GACGGACGTGATTACCTCGG	60.25	60	4.63	TGTTTTATGGACTGCTTTAACCTGG	59.76	40	4.45
1634	LG01	A	A	1	11	1850479	1850489	11	1	191	ACAGGCAAGAAGGGCATTCC	60.61	55	3.01	GGGGCCTAACAATTCCTTGC	59.18	55	4.01
1635	LG01	A	T	1	12	1855085	1855096	12	1	121	AGATTGCTTGTAACCTTTGGGC	59.44	45.45	5.36	CTCAGTGCCACAGCTTAGGG	60.39	60	3.53
1636	LG01	A	A	1	10	1859328	1859337	10	1	106	CTCGGCCAAGACGTGATAGG	60.25	60	2.57	TGTCTGCCAATTTCATTTTCTTGC	59.25	37.5	4.01
1640	LG01	A	T	1	10	1874572	1874581	10	1	170	AAGGGTTTTTGGAGATCGACC	58.21	47.62	4.79	ACATTAGAGCAGAGTGATATGGC	58.11	43.48	4.4
1641	LG01	A	A	1	15	1880918	1880932	15	1	118	TTCCAACGCCAGTCAGAACG	60.88	55	3.95	AGAACTAGGGTCGATGGTTCG	59.25	52.38	3.95
1642	LG01	A	A	1	10	1880934	1880943	10	1	118	TTCCAACGCCAGTCAGAACG	60.88	55	3.95	AGAACTAGGGTCGATGGTTCG	59.25	52.38	3.95
1646	LG01	A	A	1	19	1884804	1884822	19	1	156	CAGCGTGGGAATCTTAGATGC	59.13	52.38	3.91	ATTCGAACTCGTGACCGTGG	60.39	55	4.94
1647	LG01	AT	AT	2	9	1890467	1890484	18	1	105	TGTTCAGATATATCCACTCCCGG	59.17	47.83	5.73	AAGTTCACACGAAAGCTGGC	59.34	50	4.85
1648	LG01	A	T	1	10	1892161	1892170	10	1	152	AGCAACCGGATCAATTTAGGC	58.98	47.62	3.93	CCACTAAGTCACTCCATTATGAGC	58.95	45.83	4.26
1649	LG01	A	T	1	31	1894854	1894884	31	1	142	TCTCATCTCTCATTTGAATTAGTTGCG	59.99	37.04	4.85	TTTGGGAGGCATTTTACTCTCC	58.3	45.45	3.71
1650	LG01	A	T	1	13	1895661	1895673	13	1	164	TTTACCCACACAAAGGTAGGC	58.13	47.62	3.93	ACCTCCACCAGAAAACAAAGC	58.97	47.62	3.51
1652	LG01	A	A	1	11	1904933	1904943	11	1	122	TCTATTACAAATTGCCTTTCTGTCAGG	59.88	37.04	3.86	CAAGAGATGGACATTCGAAGTACC	59.19	45.83	3.34
1653	LG01	A	A	1	10	1907847	1907856	10	1	137	GAGCTTTAAGGTCCCAAGTTCG	59.26	50	3.95	TCATTTGCGTTTGTGGGAGC	59.69	50	4.7
1658	LG01	A	A	1	10	1911489	1911498	10	1	158	AGTAAGGAGAAGAGCACATGGG	59.5	50	4	ACTGTTGGAGTACAAAATCTGTTGG	59.7	40	3.77
1665	LG01	A	T	1	10	1914065	1914074	10	1	113	CCCTTTCACAAAAACTAGGGCC	59.7	50	5.8	TTAGAGATCCCAAATATCTACCAACC	58.03	38.46	3.77
1667	LG01	A	T	1	10	1915111	1915120	10	1	104	TTCCACACCCTCCATTCTCC	59.01	55	3.71	TTGGGAATTGGGAGTTGGGG	59.88	55	4.96
1668	LG01	A	A	1	10	1915528	1915537	10	1	188	AAGCCGAAGAGGAGTTTGGG	59.96	55	4.12	TCTTTGGCCCATCTTCAAATCC	58.9	45.45	3.01
1669	LG01	A	T	1	10	1915717	1915726	10	1	133	ACTTTCTTTTTCATGGATTGATCAACC	59.13	33.33	3.77	GTGGGGTTGGAAATTGGAAGC	60	52.38	3.86
1670	LG01	A	T	1	29	1916352	1916380	29	1	145	CGATCCTTAATGGTTCTTTCGAGC	60.03	45.83	5.03	ACACATTCTCTGACCAAGCTCC	60.29	50	4.7
1671	LG01	A	T	1	10	1917547	1917556	10	1	164	TGGATAGTCCGGATTGCTTGG	59.86	52.38	3.61	GTGTGCTCGAAAAAGCCTGC	60.66	55	4.85
1675	LG01	A	T	1	10	1918692	1918701	10	1	134	GCTCTTGTTTTTCTTTTTACAGTAACG	58.48	33.33	3.18	AGTTCAGTAACATCAGTGTACATTCG	59.41	38.46	3.34
1677	LG01	A	T	1	11	1919366	1919376	11	1	133	TTTTCATGTCATTGGATGTGTGC	58.44	39.13	4.57	TCAAATCCAACCCCTTAAATTTTGC	59	36	3.68
1679	LG01	A	T	1	13	1920203	1920215	13	1	149	TCAAGAGTTGTGCCTTTTTACCC	59.37	43.48	3.69	ACACCAGCGTTGTAGGTTCG	60.6	55	3.95
1680	LG01	A	T	1	13	1920231	1920243	13	1	149	TCAAGAGTTGTGCCTTTTTACCC	59.37	43.48	3.69	ACACCAGCGTTGTAGGTTCG	60.6	55	3.95
1683	LG01	A	T	1	10	1922917	1922926	10	1	118	CGTGCTCGTTTGTGGTTGG	60.01	57.89	3.77	GTGATAAAAATGTTAAGCCATACAAGC	58.19	33.33	4.01
1685	LG01	A	T	1	12	1924640	1924651	12	1	133	TGTTTCCGAAACATTGTTTATTTTGG	58.09	30.77	3.28	TCGTAAGTTGTTTGGTGTTGTACG	59.97	41.67	3.67
1695	LG01	AAT	ATA	3	6	1929277	1929294	18	1	103	TCATGAATTTAAATCCGTTCATCCCC	59.96	38.46	4.81	CGGTAGTCAAATTGAAGATTTCTCG	58.53	40	4.04
1697	LG01	A	T	1	16	1931456	1931471	16	1	110	TTGAGAAATTTCTTATTCGAGACAGC	58.26	34.62	4.4	TGCATGTACAAACATATCGTATTGC	58.57	36	3.56
1702	LG01	AT	TA	2	55	1932324	1932433	110	1	233	AGAGCTTGAAAGTAAAATTTGGATCC	58.39	34.62	3.36	GCTCTGCCTGAAAACTTATGTACC	59.9	45.83	3.34
1703	LG01	A	T	1	12	1932596	1932607	12	1	198	AGAGCCTAAAAGTAAAACCTTGTGG	59.46	40	4.17	AGAAGCTTTCAACCATATACATTGC	58.2	36	3.56
1707	LG01	AAAT	ATAA	4	5	1933343	1933362	20	1	100	CATAATTCACGGGGTGTTCTTTCC	60.14	45.83	3.13	TTGACATCCAATTGCTCTTAACTCC	59.58	40	3.85
1711	LG01	AT	AT	2	49	1934813	1934910	98	1	210	TGGGTAGCTACACCTCCACC	60.62	60	4.61	CCATGTGACAGCTTTGGTGC	60.04	55	5.01
1719	LG01	A	T	1	14	1942238	1942251	14	1	157	GTGTAACGCGTGTTGCTTCC	60.38	55	3.46	TCTCCTTGAAATACCAACAACAACC	59.7	40	3.77
1721	LG01	A	T	1	10	1944615	1944624	10	1	110	GAGCAGTGTAAAATTTCTAAGTTTTGG	58.03	33.33	3.28	GCCTCAATCTTGGTTTCTCTACC	59.06	47.83	3.18
1727	LG01	AAT	ATA	3	5	1949464	1949478	15	1	147	CATTTTAAACTCGATACACTTTTTCCG	58.16	33.33	4.3	TTCGATTGATACCGAGGGGG	58.95	55	5.4
1732	LG01	AAT	ATT	3	7	1953643	1953663	21	1	177	CAGAGGTCAGAGTTCTATTATTGTTGG	59.51	40.74	3.77	TTTGAGTATTCAAGCCACCTAGG	58.16	43.48	3.02
1733	LG01	A	T	1	10	1954617	1954626	10	1	107	TTACTCATTTGTGCTCACTCCC	58.33	45.45	4.3	ATGTATTGAAAATTGAAGTCTTCTCCC	58.26	33.33	4.3
1734	LG01	AT	AT	2	6	1954644	1954655	12	1	107	TTACTCATTTGTGCTCACTCCC	58.33	45.45	4.3	ATGTATTGAAAATTGAAGTCTTCTCCC	58.26	33.33	4.3
1735	LG01	A	A	1	10	1955242	1955251	10	1	150	CATGCATGCAATCGCTGGC	60.95	57.89	4.85	TGTTTGCATGTTGCCTAGGC	59.4	50	3.93
1736	LG01	A	T	1	10	1958790	1958799	10	1	118	ACAATTAAGTAGTTTGGACAAAGATGG	58.42	33.33	3.51	CTTTGAGATTTGTTCAATTTTTGTCCC	58.66	33.33	4.46
1746	LG01	AT	AT	2	37	1966386	1966459	74	1	199	TTATCATATTATTGGTGACACGTTTGG	58.38	33.33	3.28	TCTAATAGAATGTTGACCTTGCCC	58.56	41.67	5.36
1748	LG01	A	T	1	11	1969208	1969218	11	1	119	ACATCAAAGCCGTTAATACAAGACC	59.88	40	3.85	TGGGTTTGAGTTTTCCCATCC	58.4	47.62	3.51
1752	LG01	A	A	1	11	1970455	1970465	11	1	188	CGGTTCGGTTATCGGTTTGG	59.28	55	3.28	GGCCAATTGTTTGTTTCACCG	59.14	47.62	4.94
1753	LG01	A	A	1	11	1970481	1970491	11	1	150	CGAACCGAAATCACCCATAAGG	59.39	50	2.69	GGCCAATTGTTTGTTTCACCG	59.14	47.62	4.94
1754	LG01	A	T	1	12	1972410	1972421	12	1	142	AGTGGAGAAAGTTGGAGGCC	59.6	55	5.19	ATGCATTCCCAACACAGACC	58.45	50	3.85
1761	LG01	AT	AT	2	6	1977026	1977037	12	1	116	GACATCCAAATGTTGTAGGGCC	59.57	50	5.8	TGAAAAGTCCATGCAAAAGAGC	58.02	40.91	4.09
1762	LG01	AAAT	ATTT	4	5	1978629	1978648	20	1	166	GGACTTCGAAGTTTCAATCCACC	59.81	47.83	4.61	TCCCGACTATAGCGATGATATCC	58.86	47.83	2.59
1763	LG01	A	T	1	11	1980250	1980260	11	1	153	TGAGCAAGTGAAAATGTTTTGATAACG	59.83	33.33	3.18	ACATCAGCTTCACGGGTTCG	60.67	55	3.95
1771	LG01	A	T	1	16	1984280	1984295	16	1	169	AGATTCCTTCCCTCTATACCTTCC	58.59	45.83	3.46	TGGAAAAGCTGTCACAAAAACC	58.14	40.91	3.27
1772	LG01	A	A	1	10	1995628	1995637	10	1	140	TGAGACCTCGACATCTCAAGG	58.9	52.38	3.61	GAACGGTGCATTATGATGTTGC	58.89	45.45	4.17
1774	LG01	AT	AT	2	6	1996527	1996538	12	1	126	CAAGTAGAGAACTCAAGTCAACTACG	59.42	42.31	3.51	ATGTGGCTCGGATTGTTACG	58.35	50	3.18
1776	LG01	ATC	CAT	3	5	2002321	2002335	15	1	136	TCTTCAACAAAATGTTCAATAAGCTGC	59.83	33.33	5.25	TGATGAATGAACTTGGAGACTAATTGC	60.15	37.04	3.56
1777	LG01	ATC	TCA	3	5	2002373	2002387	15	1	148	ACACAATTAACAGAGCAATTAGTCTCC	59.88	37.04	3.71	CAGTGAGGGTGAGACCGC	59.74	66.67	5.68
1782	LG01	A	A	1	10	2020901	2020910	10	1	100	AAATTGAAAGTTCGCCAAGTGG	58.28	40.91	4	TCAGACATTATATCGTATGCCACC	58.28	41.67	4.61
1783	LG01	A	A	1	10	2021775	2021784	10	1	120	ACGTGGCCATCTCATACTGG	59.53	55	4	GCCCTTGTTATCATGTTTCTTTTCC	59.13	40	3.13
1784	LG01	A	A	1	12	2021894	2021905	12	1	152	GATAACAAGGGCATACTGGGC	58.77	52.38	5.36	TGCTGATTAAATTTAGGGAAATTGCG	59.24	34.62	4.85
1786	LG01	AT	AT	2	18	2022462	2022497	36	1	189	CGTAAGAATAATTGTTCATCAAAGTGC	58.21	33.33	4.4	GCCAAGCGTCATTTTTATTTTTGG	58.62	37.5	3.28
1789	LG01	AT	TA	2	7	2023128	2023141	14	1	101	ATTTGATAGCTAATGGGTAGAGGC	58.19	41.67	4.7	TCTCCCCTCCCAATTTGTGC	59.96	55	4.57
1790	LG01	A	A	1	10	2023327	2023336	10	1	161	CGCGCTACCAATTTATTCGGG	60.07	52.38	5.14	AACGAGAGCCCAAACACACC	60.82	55	4.16
1792	LG01	A	T	1	12	2025127	2025138	12	1	176	GTCGAAGCAAAAGAATGATGTATAAGC	59.63	37.04	3.09	CATGTTTAGAACCTCACACTCTCC	59.07	45.83	3.71
1794	LG01	AG	TC	2	6	2026986	2026997	12	1	157	AGTACGAAGCCTCCCAAAGC	60.04	55	3.51	TACGACGGGTCAAATCTGGC	60.11	55	4.85
1795	LG01	A	T	1	10	2034193	2034202	10	1	167	GCAAGTAAGGTTGCCGAGG	58.83	57.89	4.63	CCAGCCCACAAAGACAAATAGC	60.09	50	2.97
1796	LG01	A	T	1	20	2034220	2034239	20	1	134	TGCTTGGATTTAATCGGTTCGG	59.32	45.45	4.3	CCAGCCCACAAAGACAAATAGC	60.09	50	2.97
1797	LG01	A	A	1	11	2034760	2034770	11	1	131	TGATGTATTAGTTCGTGATGAATACCC	59.13	37.04	3.69	ACGATTTCTAAAGAGGTGAGCC	58.14	45.45	4.7
1800	LG01	A	T	1	10	2037171	2037180	10	1	161	TTTAGGGGCCATGTTACTTGC	58.55	47.62	4.01	ACCATACAAAGAGACCAATAAATTTGG	58.47	33.33	3.28
1801	LG01	A	A	1	12	2038050	2038061	12	1	150	AGTTGAACTTCATATCCCAAATCCC	59.11	40	3.85	TGCATCCATTCTTACCTTGTATGC	59.42	41.67	3.14
1802	LG01	A	A	1	10	2038063	2038072	10	1	150	AGTTGAACTTCATATCCCAAATCCC	59.11	40	3.85	TGCATCCATTCTTACCTTGTATGC	59.42	41.67	3.14
1803	LG01	A	A	1	11	2040179	2040189	11	1	127	TTTTCATCTCTAAAATCCTAGGCTAGC	59.07	37.04	3.42	CGGTTTTGTGCAATTCCTCAGG	60.61	50	3.86
1804	LG01	A	A	1	10	2044418	2044427	10	1	128	GAGGACTCCACCTGTCTAGC	58.89	60	3.42	CCTCTAGGTCAGTCCATGATGG	59.37	54.55	3.51
1805	LG01	A	A	1	14	2044954	2044967	14	1	154	CAAAATCGCCCCCAAACTCC	59.75	55	3.85	CCACTACCCTTCATGTCGGC	60.46	60	5.54
1806	LG01	A	A	1	10	2045052	2045061	10	1	154	GCCGACATGAAGGGTAGTGG	60.46	60	4	AGCGGCCAATAAATTGTCTGC	59.87	47.62	4.26
1811	LG01	AAG	CTT	3	6	2050248	2050265	18	1	141	AGAGTTCACTTCCATGGCGG	60.04	55	6.13	AATGGTGTGAGCGATTGGGG	60.68	55	4.96
1812	LG01	A	T	1	10	2053758	2053767	10	1	104	GGATGGGTTGCTCAGAGTGC	61.03	60	4.4	CCAATTTCGAAGCAAGGATGGC	60.74	50	4.4
1813	LG01	A	A	1	20	2055043	2055062	20	1	109	ACGAAAGGGGAGAAATCGGG	59.75	55	5.14	AAAAATCCCTAGCCGTCCGC	60.75	55	5.54
1814	LG01	A	T	1	10	2056733	2056742	10	1	183	CAATACTTGGACTTGCTGCTCC	59.58	50	4.7	TCTGAGCTTGAGACAGACGC	59.76	55	5.19
1815	LG01	A	A	1	11	2060387	2060397	11	1	156	GGCAATGGCAAAGCTTCACC	60.67	55	4.02	AATGGCCTGCGAATTTTGGG	59.75	50	4.12
1816	LG01	A	T	1	11	2060932	2060942	11	1	128	TCCATGCAAGTCTAATTTTGAGGG	59.29	41.67	4.3	TTTCCTGAAGTACCAATTTCAAACC	58.19	36	3.27
1817	LG01	A	A	1	18	2060993	2061010	18	1	128	TCCATGCAAGTCTAATTTTGAGGG	59.29	41.67	4.3	TTTCCTGAAGTACCAATTTCAAACC	58.19	36	3.27
1819	LG01	A	T	1	10	2061801	2061810	10	1	125	CACAGCCATTGCCAAACAGG	60.32	55	4	TGCACTTCGTTTTTGTCCTGC	60.2	47.62	4.85
1820	LG01	A	A	1	10	2062397	2062406	10	1	106	CAGTACTTGGCTTAGGGACGG	60.13	57.14	4.79	AGGAGCATGGAAGAACAGTCC	59.72	52.38	3.85
1821	LG01	A	A	1	10	2073056	2073065	10	1	104	CGGATGGCGAAGATTCTTCG	59.14	55	3.79	TAGGGTTTCTGTCACTGGCC	59.31	55	5.36
1823	LG01	AT	TA	2	6	2075710	2075721	12	1	177	CCCTGTGACAATCGTCGAGG	60.46	60	4.63	GCTGCAACATATAGAAAAGAAGAAGG	58.81	38.46	3.46
1824	LG01	A	T	1	10	2076294	2076303	10	1	102	CAAAGGCAGAGGGAGAGAGG	59.46	60	3.69	AGTATTAAAGTATGCGTGGAGACC	58.4	41.67	3.85
1825	LG01	A	T	1	12	2076530	2076541	12	1	131	TAACAGTCGAGCAGCTTCGC	60.73	55	4.7	GGGGCAGATCTAAAAGACTTACG	58.88	47.83	3.18
1829	LG01	ATAC	GTAT	4	31	2080392	2080515	124	1	277	CAAGGGGTGAAAACATGGAGC	59.73	52.38	4.7	GTCTAGAAATACGCAGGTTGACG	59.45	47.83	4.35
1830	LG01	A	A	1	11	2082023	2082033	11	1	150	TGCTTCTTTAACACAAGTTTCAGG	58.11	37.5	3.86	CAAAGTTTTTGAACTACCAACTTCCC	59.47	38.46	3.97
1832	LG01	A	A	1	10	2085542	2085551	10	1	134	CACGATGGTGGGGATATCTCC	59.72	57.14	3.71	ACAAACAAATACACAGTTAATTCCAGC	59.35	33.33	4.85
1833	LG01	A	A	1	17	2086151	2086167	17	1	113	TGTAAGAGATGACATGTGAGTTGG	58.52	41.67	3.77	TCTCCTTCCAACTTTTTCTCTTCC	58.62	41.67	3.46
1840	LG01	AG	CT	2	6	2092238	2092249	12	1	135	AGAAACAGACGCTTCGGTCG	60.66	55	4.79	TCTCACCTGAATCCGTGAAGG	59.45	52.38	3.46
1841	LG01	A	T	1	12	2095654	2095665	12	1	180	AGAGGTCGTTTTGTCTCCGG	59.68	55	5.14	ACGATGTTCTGCCATACAAAACC	59.81	43.48	3.27
1842	LG01	A	T	1	10	2102543	2102552	10	1	132	AGCGTTTGGTTTAAATTGGGAGG	59.99	43.48	4.3	TCCTATTCTAATCAATGTGAGCATAGC	59.18	37.04	2.97
1843	LG01	A	A	1	10	2103087	2103096	10	1	133	TGATGTTTTCGGTGTTTGGCC	59.93	47.62	5.36	AGTACGAACTCCACTACAAATATTGC	59.47	38.46	3.56
1844	LG01	A	T	1	14	2103215	2103228	14	1	123	TTTAGCAATATTTGTAGTGGAGTTCG	58.03	34.62	3.95	TCACTTATTAAGAGTGTTTGAATTGCC	58.7	33.33	4.52
1845	LG01	A	A	1	10	2103560	2103569	10	1	139	CCATGTTGTGTCTGAAATATCATCG	58.58	40	3.84	GGATGTTCACAAATGGCCCC	59.46	55	5.8
1848	LG01	A	T	1	10	2105722	2105731	10	1	179	AGACCGATGTAATTGTAGAGGTACC	59.7	44	3.34	ACAGCAGGGTAAAATCTTTCAGC	59.49	43.48	4.26
1850	LG01	A	A	1	10	2112958	2112967	10	1	129	TGTCCATGAAAATAAAAAGAAACGCC	59.58	34.62	5.68	TGCTCTTGGACTGCATATCCC	59.86	52.38	3.85
1855	LG01	A	A	1	12	2119572	2119583	12	1	130	TCATTCGATGTCTCTGGTGCC	60.13	52.38	5.01	GCTGAAAACCATCGTTTCTCCC	60.1	50	4.3
1856	LG01	A	A	1	10	2124139	2124148	10	1	117	TCACTTGATCAAAACACTCATAAGCC	60.07	38.46	4.35	TCTGCCTACATTCACATTTTTACTCC	59.63	38.46	3.85
1862	LG01	A	T	1	12	2126554	2126565	12	1	110	GCCATAAGATATTCCGTTTGACCC	59.78	45.83	4.46	AAGTAAGAGATGATAAGGTTCAGTCC	58.21	38.46	3.85
1867	LG01	A	T	1	11	2133665	2133675	11	1	100	TCTCTCTCATTCATCATTCGAAATCC	59.07	38.46	3.01	TGAAGTGTACGTAAATTGGCCC	58.92	45.45	5.8
1871	LG01	AAG	AGA	3	7	2137434	2137454	21	1	174	AGTATGAAGGAGAGTACATTGAGGC	59.93	44	4.7	GGCTGGTAAGGCTTTGTTTGG	60	52.38	3.28
1872	LG01	A	A	1	11	2138367	2138377	11	1	124	GATGCTTGTTCAACATCTCATTGG	58.9	41.67	3.16	TAACTGGAACCTTGAGCCGC	60.32	55	6.53
1873	LG01	A	A	1	10	2138615	2138624	10	1	130	GATGTCTCCCAGTGTCTGCC	60.11	60	4.85	CCTAGGTTTCTCAATTCCACGC	59.32	50	5.34
1874	LG01	A	T	1	11	2138670	2138680	11	1	172	CTCGGTTGTAGTGGGGCG	60.13	66.67	6.13	GTCACCTAACACAATTTTCAGTAACC	58.86	38.46	2.85
1878	LG01	A	T	1	10	2144752	2144761	10	1	103	GAAATCCCAAACCTCTACCAGC	58.98	50	4.85	AGTCTGTTGGTTTGATTTGAATAGGG	59.79	38.46	3.53
1879	LG01	A	A	1	13	2145290	2145302	13	1	113	AGAGACGGGCATTGTTACCC	59.75	55	3.69	CACTCAACTAGCTCCTACAGACC	59.87	52.17	3.85
1880	LG01	A	A	1	10	2145471	2145480	10	1	198	GTCACAAACTCCATTTACTGTAAACG	59.15	38.46	3.6	TTGTTCAGATGAGGCAAAGGG	58.48	47.62	3.95
1881	LG01	A	A	1	13	2149470	2149482	13	1	187	ACATTGCAGGTTATAAACGAGAGC	59.67	41.67	4.09	TGATGAGGTCGGCAAACAGG	60.32	55	4
1885	LG01	A	A	1	18	2162132	2162149	18	1	106	TTTGTCTAATCTCGCAAGTTTTCC	58	37.5	3.13	GGGGAGGGTAAACAGAGACC	59.09	60	3.85
1886	LG01	ACG	GAC	3	5	2162584	2162598	15	1	100	GTTGATGTGTCAAGTTCGGCC	60.07	52.38	6.13	CCCAATCGCCTTCATTGAGC	59.62	55	4.26
1888	LG01	A	T	1	10	2167186	2167195	10	1	139	CGAACTCGAGACCTTGAGGG	59.83	60	4.3	TGGTTCGCAAACTAGCTTGG	58.77	50	3.61
1889	LG01	A	T	1	12	2168167	2168178	12	1	141	GCAGGGGTAAACAAAGCTCG	59.48	55	5.03	ATGTCTCTCAATGCCTGGCC	60.11	55	5.36
1890	LG01	CCG	GCG	3	7	2169521	2169541	21	1	151	GAAGGGAAATAGAAATCGGTGGG	59.12	47.83	4.61	GAGAGTGGAGGCTACGTCG	59.28	63.16	5.12
1892	LG01	A	A	1	18	2171821	2171838	18	1	181	TCGTTCAACTCAATCACACTCG	58.95	45.45	4.18	GGGTTGATTTGGGTTATGGGG	58.88	52.38	4.96
1894	LG01	A	A	1	10	2175678	2175687	10	1	151	CGTATTCAAATCCTCCAACCCC	59.05	50	4.95	GTCTGAGTGCCTACCGACC	59.49	63.16	4.79
1895	LG01	A	A	1	10	2176981	2176990	10	1	105	TCGAAATGTGCATAAGTTGGTCC	59.56	43.48	4.46	GTGATGGTCTTTTCTGTTTGTGC	58.96	43.48	4.57
1896	LG01	A	A	1	10	2177503	2177512	10	1	108	ACTTACAAAAGTCAGCAAGATCCG	59.55	41.67	4.18	ATGCTTTGTTTCTTGGGTTTGG	58.19	40.91	3.28
1898	LG01	A	A	1	10	2178721	2178730	10	1	169	GGTGAATCACTATTGCTAGTACATAGG	59.18	40.74	2.57	AGACTCAACAAAATAGAACAACATCG	58.42	34.62	3.84
1900	LG01	A	T	1	10	2180956	2180965	10	1	154	CCTTTTATAACCCACTCCCGC	58.71	52.38	6.13	AGCCTCAAATGGACCTTTTTCC	59.1	45.45	3.13
1901	LG01	A	A	1	10	2181025	2181034	10	1	101	AGGAAAAAGGTCCATTTGAGGC	59.1	45.45	4.7	GAGTGAAGCTTGATCCGTCG	58.73	55	5.12
1905	LG01	A	T	1	10	2185747	2185756	10	1	130	TGACTCCCATATGATAGAAACAACC	58.41	40	3.77	GCATCATTTGGGTCTATGCTCC	59.44	50	4.7
1913	LG01	A	T	1	14	2190106	2190119	14	1	121	AAAATAGTTCTCAACATGAGGTTTCC	58.11	34.62	3.13	GATGTATAAGTTAAGTACATCGATGGC	58.14	37.04	4.4
1914	LG01	A	T	1	12	2190312	2190323	12	1	112	TGTGTGTTAAAAGGTTAGAGGCC	58.86	43.48	5.19	TGGACGTATAAAACCAACCAAGG	58.93	43.48	3.61
1916	LG01	A	A	1	10	2191183	2191192	10	1	120	ACGCTTTAAAATTCTATTGTCAAGGC	59.19	34.62	4.35	TGGTAAATTTGACTCTATAGGTTGGG	58.66	38.46	4.12
1918	LG01	A	A	1	10	2195659	2195668	10	1	151	CGTTGACAAGAAGAGTAGTTCGC	59.88	47.83	4.7	GTGTCAGCTTTGATGCCTCC	59.19	55	4.3
1919	LG01	A	A	1	10	2195815	2195824	10	1	100	AGGCATCAAAGCTGACACCC	60.61	55	4.61	CATTGACCCCTGACGAAAGC	59.2	55	3.51
1920	LG01	A	T	1	14	2196359	2196372	14	1	141	CGTGGTTGCTTGGAAATCGG	60.11	55	4.18	AGTCCGTCCACGAAAAATGG	58.48	50	3.16
1922	LG01	A	T	1	10	2196930	2196939	10	1	201	ACAGTCAAGGTTCAAATCTTTCAGG	59.7	40	3.86	GCTTTGGAGAACGATTGTAGGG	59.32	50	3.53
1926	LG01	AT	TA	2	7	2201776	2201789	14	1	139	TCCTCCTATATAGAGTCACAAATCTCC	59.11	40.74	3.71	CACAGGGACCACATCTAGGG	59.17	60	3.53
1927	LG01	A	T	1	12	2206709	2206720	12	1	140	AACATTGCCACATTTCACTTGG	58.27	40.91	3.61	AAATATATTGGCGGGCGTGG	58.76	50	4.94
1938	LG01	A	A	1	10	2215982	2215991	10	1	149	GAAAAAGTAACGAGGCCCTCC	58.92	52.38	4.3	AGCTGTGGATCCAAGTTGGG	59.96	55	4.12
1939	LG01	A	T	1	25	2216638	2216662	25	1	122	TCATCAAAGGATCAACATCTTATCAGC	59.77	37.04	4.26	TCATTCTTCTTGCTCCAAACACC	59.43	43.48	4.16
1940	LG01	A	A	1	10	2217861	2217870	10	1	107	ACACTTATCTAACGGGGTCTTAGC	59.9	45.83	3.09	TGCTTGAAATCATTGATGCCAGG	60.12	43.48	4.45
1941	LG01	A	T	1	14	2220623	2220636	14	1	153	CATCTGTTTATGACAAGCCTCCC	59.37	47.83	4.3	AACCCAACCCAACCCTTACG	60.18	55	3.18
1946	LG01	A	A	1	10	2227353	2227362	10	1	138	ACAGTTGTGGGCATTAAACGC	60	47.62	4.84	ATACTGAGTTGCCAAAAGGGG	58.19	47.62	4.79
1955	LG01	AT	AT	2	20	2232617	2232656	40	1	230	GGTTTGGCCTATTTACTTCAATTTTGG	59.88	37.04	3.28	TGTTCAATCCATATTGGCCCG	58.69	47.62	6.13
1957	LG01	A	A	1	12	2233714	2233725	12	1	120	TCTTCCTCAAGCCTTTCCCG	59.68	55	5.14	AGCAGCTATGGATGAAAAACCG	59.32	45.45	4.44
1958	LG01	AC	TG	2	9	2234721	2234738	18	1	159	GGGTTGGAGGTTAAATGCTCC	58.9	52.38	4.7	AAGGGAAAATGCAATAAAGAGATCG	58.2	36	3.69
1960	LG01	A	T	1	10	2235859	2235868	10	1	142	CATCTGTCTGGGGGAGTTGC	60.39	60	4.17	CGAATTTGAAAAACCCTCTCAGC	58.77	43.48	4.26
1961	LG01	A	T	1	10	2238717	2238726	10	1	178	CCAGAGATTACCTCGACAGGC	59.93	57.14	4.85	CACCAAAATGTCGCCACTGG	60.04	55	4
1962	LG01	AAT	ATT	3	10	2241595	2241624	30	1	163	GTGTGTTGGAGTTGTAGATGCC	59.52	50	4.4	TGGAAAGGGAATTTATTCAAATGAGC	58.67	34.62	4.26
1963	LG01	A	T	1	10	2241902	2241911	10	1	168	GCTTCGTTCGAGTAAGAGCG	59.09	55	5.03	AAACTAGGATTTTAGCCTGTGGG	58.4	43.48	4.61
1964	LG01	A	T	1	16	2242427	2242442	16	1	149	TGCTGGAGGTAAATGCTGGC	60.68	55	4.85	GGTTGTGGTTCCCTTCTCCC	60.25	60	4.3
1974	LG01	A	A	1	13	2248990	2249002	13	1	174	GTTCAAATTTACGTCCAGCAGC	58.77	45.45	5.25	ACATGACAAGACTAAATTATGTGTGC	58.47	34.62	4.57
1975	LG01	A	A	1	19	2249291	2249309	19	1	106	AACGTCACAAGTTTGAGGCC	58.98	50	5.19	GCTGAATTGGTTGTATGACATGC	58.89	43.48	4.06
1976	LG01	A	A	1	11	2250895	2250905	11	1	117	GTGATTTGAAGGAAGTGAGGTTGG	60.02	45.83	3.77	TGTTCTAGATAAAAGGCTTCAAATTGC	58.97	33.33	3.56
1977	LG01	A	A	1	11	2251187	2251197	11	1	119	TATCGGATGTCCTCGAGGGG	60.25	60	4.79	GATGCCAGTATGATTTTCCCCC	59.11	50	5.4
1991	LG01	AAT	ATT	3	6	2259637	2259654	18	1	136	TGAGTTAATGTACTGTTTGGAAGTCC	59.29	38.46	3.85	GGGTAAGAAAAGTCGTGGGC	58.84	55	5.36
1992	LG01	AAT	ATT	3	6	2259687	2259704	18	1	136	TGAGTTAATGTACTGTTTGGAAGTCC	59.29	38.46	3.85	GGGTAAGAAAAGTCGTGGGC	58.84	55	5.36
1993	LG01	A	T	1	14	2259767	2259780	14	1	151	GCCCACGACTTTTCTTACCC	58.84	55	3.69	TGGACTGAAGTCATTAGGCCC	59.44	52.38	5.8
1996	LG01	AT	TA	2	6	2262514	2262525	12	1	136	ATATTGGGAGGTGGTGCTGG	59.45	55	4.85	TTAGTCAAGGTGCACGTAAGC	58.59	47.62	3.09
1998	LG01	A	A	1	10	2263692	2263701	10	1	113	TTTCAATCTCATGCGCACCC	59.19	50	4.61	ACCACACCTTTCCCAATTACC	58.12	47.62	2.85
2000	LG01	A	A	1	11	2267680	2267690	11	1	186	CGGGACCAATGTTAGTTCTTGG	59.25	50	3.61	AACTTTGGCCAAATCATTCTATTCC	58.36	36	3.01
2002	LG01	A	A	1	10	2269117	2269126	10	1	115	GTGTATGTGGAGGTAAGCCCC	60.13	57.14	5.8	TTTACTTGCCTCCACATGCG	58.84	50	4.73
2003	LG01	A	T	1	17	2272375	2272391	17	1	195	AACGACGATTGATGCATGGC	59.62	50	4.4	AGGATTTGGCATAAGCATGTCC	59.04	45.45	4.02
2004	LG01	A	A	1	10	2273515	2273524	10	1	198	ACTTAATCCAACCCGTCAAATTGG	59.78	41.67	3.16	GTTGACATGAGCTCCAATCGC	59.94	52.38	4.58
2006	LG01	A	T	1	12	2274737	2274748	12	1	103	GCTACTCAATTGCTTGCTCCG	59.94	52.38	4.63	CCTCGGCAAGTAACAAGAACG	59.54	52.38	3.95
2007	LG01	A	T	1	16	2278492	2278507	16	1	171	CTGATGAACAGCGCAGAAGG	59.27	55	3.46	AGCCTGATCTAACAGTTCCTCC	59.23	50	4.3
2008	LG01	A	T	1	18	2282376	2282393	18	1	100	ACCCACAAACAAAGATTGGATTAGG	59.75	40	2.69	AATTGAGCCAATGACCGAACC	59.18	47.62	3.62
2011	LG01	AAT	AAT	3	8	2284785	2284808	24	1	203	CCCTGTTGTAGGCTCCATGG	60.11	60	3.66	CCGCCCAAACTCGATTTATGG	59.67	52.38	2.74
2012	LG01	A	T	1	19	2284934	2284952	19	1	103	ATAAATCGAGTTTGGGCGGC	58.98	50	6.53	TGTAGAAGTTTGCCATTGTTGACC	59.96	41.67	4.02
2015	LG01	A	T	1	17	2290999	2291015	17	1	118	ATGCTATTGGGCTCATGGGC	60.54	55	5.36	GCCGATTTAGGGTTTCGAGC	59.34	55	5.03
2017	LG01	A	T	1	10	2294451	2294460	10	1	100	TTCCTTTTACCACTATCGTGCG	58.74	45.45	5.34	AAAAATTGAAAGTTCGGCCACG	58.88	40.91	4.94
2020	LG01	A	T	1	10	2298811	2298820	10	1	141	GTTGATTAGCTTGTATTCTGAACATCC	58.87	37.04	3.51	TCCTTGCCACAGTCTTCACC	59.89	55	4.02
2021	LG01	A	T	1	11	2299674	2299684	11	1	199	TAGGTCAATGTCGGCTAGCG	59.62	55	4.26	TTGAACCCACAACCCTTTGG	58.51	50	3.28
2022	LG01	A	A	1	10	2300744	2300753	10	1	176	TGTTAGAAGTAAGGGCCGGC	59.75	55	6.13	GGGTTGAACAGAGTTAAGAATCGG	59.61	45.83	4.18
2023	LG01	A	T	1	11	2300884	2300894	11	1	142	CCGATTCTTAACTCTGTTCAACCC	59.61	45.83	4.11	GTCCAACTCAACTCTATTCGTCG	59.15	47.83	5.12
2028	LG01	A	T	1	15	2302425	2302439	15	1	140	TGCTATTAATCAACTGTGAAGCGG	59.67	41.67	5.52	AAACATGCAATCCAATCATGCC	58.46	40.91	4.4
2031	LG01	AC	CA	2	6	2303599	2303610	12	1	137	TGTGGTTTTTGATGCTACTAAACTCC	60.02	38.46	3.85	AGACACAATGAAAATCGAAAATACCG	58.98	34.62	4.02
2035	LG01	A	A	1	11	2307557	2307567	11	1	122	CATGTGGGTTATGGGCCTCC	60.47	60	4.3	GCTGAAATACCCGCATTGGC	60.25	55	4.52
2036	LG01	A	A	1	13	2310315	2310327	13	1	133	TACGGGTTTCCTTGGCATCC	60.03	55	3.51	ACAAGGTGGGAACAATGAATCC	58.83	45.45	3.01
2040	LG01	CCG	CCG	3	5	2317627	2317641	15	1	145	CCTCCACGGTTGTATCCACC	60.11	60	4.61	TTGACGGACGTAGCATCACC	60.11	55	4.02
2046	LG01	A	A	1	11	2321892	2321902	11	1	182	CCAAATACGATAATCAATTGCGGC	59.38	41.67	6.53	ATTTTCAGCCATCCACGAGG	58.24	50	4.63
2057	LG01	A	T	1	11	2328807	2328817	11	1	103	AGTCATGTGTAGCTTAACATTTAGGC	59.68	38.46	3.93	ACTTCCACAATGGGGAGAGG	59	55	3.69
2058	LG01	A	T	1	13	2328918	2328930	13	1	131	ATTTTACCTCTCCCCATTGTGG	58.02	45.45	4.17	ACCTTTCATCCATGACCAAAACC	59.42	43.48	3.27
2061	LG01	AAT	AAT	3	9	2329858	2329884	27	1	102	AAGTAGGGGAAAAGGTGGGG	58.92	55	4.96	TTTTTATTGTTGTTCGTGGGTCG	58.4	39.13	4.79
2066	LG01	A	A	1	13	2332129	2332141	13	1	115	TGCATAATTGTTGCCTTTCAAATCG	59.65	36	3.34	TGCAATTCCTGAGATGATAATCTTACC	59.34	37.04	2.85
2071	LG01	A	A	1	22	2335273	2335294	22	1	120	TCAAAAAGTTCCATGAACATATCTTCC	58.48	33.33	3.46	ACTGTGAGTTTGAGGAGCCG	59.97	55	5.52
2072	LG01	AAC	GTT	3	6	2335773	2335790	18	1	138	AGGGTTTTGGCTTAAGGGGC	60.54	55	5.8	CTCAGCTGCTGAAATGTAGGC	59.33	52.38	3.93
2073	LG01	A	A	1	13	2338777	2338789	13	1	190	TCTTGTCAGCAGCATTCATCC	58.64	47.62	3.51	ATGAGGATGTGCAGCACTCC	60.11	55	3.85
2074	LG01	A	T	1	12	2339036	2339047	12	1	147	AATGTGCAGGTCATCCGAGC	60.75	55	5.03	GAGTTGACTTTGGCTTCCGC	59.76	55	5.54
2078	LG01	A	T	1	13	2342482	2342494	13	1	121	CCATCAAACGGGCCATTAGC	59.61	55	3.09	AGAGCTAATCAACAAAGACAACAGG	59.53	40	4
2080	LG01	A	A	1	10	2343367	2343376	10	1	115	TCGTACTTTCTTCGACTCTACTGG	59.61	45.83	4	TGGTAATGCATGTTGAAGTTTATGG	58.37	36	2.74
2081	LG01	A	T	1	23	2345279	2345301	23	1	186	TTATACTGTGATTTGAAGCTGAATTCC	58.32	33.33	3.01	GTTTGGGAGTGATGTTGGCC	59.4	55	5.36
2082	LG01	A	A	1	14	2347568	2347581	14	1	101	GGGGTGAGACCTTACAGAATGG	60.09	54.55	3.16	TTGTAATTTTGGGCTTTTAGATCTACG	58.54	33.33	3.51
2083	LG01	A	T	1	13	2349957	2349969	13	1	123	ACAAAATGGACATTGGCAGGC	60	47.62	4.85	CAAATTGACAATGGATCACACACC	59.07	41.67	4.16
2088	LG01	A	T	1	10	2353013	2353022	10	1	107	GGGTAGTTTCTGCTTATCTTATTTTCG	58.66	37.04	3.46	TTTAGCCGTGTCTCATTGACC	58.3	47.62	4.02
2091	LG01	A	T	1	10	2354237	2354246	10	1	124	AGGTGAAGTGTAGAAAGACGGG	59.7	50	5.28	AGGACCATCTTAGAGTGTTGGG	59.16	50	4.12
2092	LG01	A	A	1	10	2354770	2354779	10	1	170	CTTTCCACTTTTGCCCTTCCC	59.66	52.38	3.97	GCGAAGAGGAGGAAGAGTGG	59.83	60	4
2093	LG01	AT	TA	2	7	2354780	2354793	14	1	170	CTTTCCACTTTTGCCCTTCCC	59.66	52.38	3.97	GCGAAGAGGAGGAAGAGTGG	59.83	60	4
2096	LG01	A	A	1	10	2357367	2357376	10	1	111	TGGACGAAAGAAGTACTGAAGGG	59.99	47.83	3.95	TGGAGGCATCTTCAATTAAAGCC	59.3	43.48	4.35
2097	LG01	A	T	1	12	2357727	2357738	12	1	151	GTTGCATTGGTTTAGTTCTCATGG	58.84	41.67	3.66	TCAAAAACCAAATGATTATCGAACGG	59.2	34.62	4.44
2098	LG01	A	A	1	10	2357739	2357748	10	1	151	GTTGCATTGGTTTAGTTCTCATGG	58.84	41.67	3.66	TCAAAAACCAAATGATTATCGAACGG	59.2	34.62	4.44
2099	LG01	AAC	TGT	3	5	2358246	2358260	15	1	168	TCCAAACCATGCCTGTGAGG	60.25	55	3.86	CCCACCCCCTCACTTTTTCC	60.54	60	3.13
2100	LG01	A	T	1	11	2358691	2358701	11	1	138	AAACCTTGGATTCAAGCCTTCC	59.1	45.45	3.46	TGTCTGACCTAGGGACGAGC	60.68	60	5.03
2102	LG01	AAT	TAT	3	6	2362445	2362462	18	1	186	GAACTTGGTGCCAAACTCCG	59.69	55	4.63	AGATTATGGTCCATAGGAGATGCC	59.53	45.83	4.4
2103	LG01	A	T	1	10	2362691	2362700	10	1	123	AGGCTATAGGCAAATTTCATTCTAGG	59.06	38.46	3.02	TACGATTCAGCCCTTCGTCG	59.9	55	5.12
2109	LG01	A	T	1	20	2374102	2374121	20	1	165	ATTGGGACTAGAATTATCAAAATCACG	58.16	33.33	4.35	TCATCTCTACATCCCAAAACAATTACG	59.72	37.04	3.18
2111	LG01	A	A	1	13	2376342	2376354	13	1	161	ACACCAACTTCATATGTTCAATCTCG	59.91	38.46	4.04	CGCGAGGCTTATGGTGTGC	61.81	63.16	4.57
2112	LG01	A	A	1	12	2380115	2380126	12	1	126	ATAGGGGCAAGATGTGGTGG	59.45	55	4.61	ATAACTCTTCAAAGTAACTCCTCCC	58.05	40	4.3
2115	LG01	AT	TA	2	7	2381700	2381713	14	1	191	ACAAAAAGAAACCAAGAAAGGTAACC	58.9	34.62	2.85	GCCTTTGACTTGGAGATCTGG	58.64	52.38	3.86
2120	LG01	A	T	1	10	2386075	2386084	10	1	146	GTTCTATGCTTTGGAGTATGTGGG	59.42	45.83	4.61	AGAGACGGGCATGGTTAACC	59.75	55	2.85
2121	LG01	A	T	1	12	2387112	2387123	12	1	111	TTTCCCTTTTCATGTCATTAACACC	58.25	36	4.16	ACTATGGTAGGATATTTGTTGTAGGC	58.55	38.46	3.93
2123	LG01	A	A	1	11	2390432	2390442	11	1	142	TGTTTACCCCGTATCCAATTTACG	59.13	41.67	3.18	TTCATTAGGATATTGATGTTGCAGC	58.03	36	5.25
2125	LG01	AT	AT	2	13	2392010	2392035	26	1	156	TTAGGAGCAAAAGTGACACGG	58.51	47.62	4.94	TGCACTTTTAGTATGTGGACAACC	59.48	41.67	3.77
2133	LG01	A	A	1	14	2399501	2399514	14	1	138	AGTGCTGGATGAGTTGTCTGG	60	52.38	3.86	GCTGACTACATTAATAGAACTCTGGG	59.07	42.31	4.45
2134	LG01	A	A	1	11	2402371	2402381	11	1	121	TCATGGAGTTGCCCTAAAAGC	58.55	47.62	3.51	TGTTGAGAATATTGTCTAGGTTTGGG	59.12	38.46	4.12
2135	LG01	A	A	1	21	2402508	2402528	21	1	158	ACCTAGACAATATTCTCAACACATACC	58.8	37.04	2.73	AACTAGACCTGTTTCATCTATGTCC	58.12	40	4.02
2145	LG01	A	A	1	11	2415407	2415417	11	1	144	TGTTTCAGTAGAACCTTCTTACGC	59.01	41.67	4.42	TCTGAGTTGATTCGAGAAATTGCC	59.61	41.67	4.52
2149	LG01	A	T	1	10	2421297	2421306	10	1	134	TGCTTTCTGGGTTTCTTCTGC	59.04	47.62	4.26	CATCTCCAAAATGTTCTTGAATGACC	59.19	38.46	4.02
2150	LG01	A	T	1	11	2421308	2421318	11	1	205	TGCTTTCTGGGTTTCTTCTGC	59.04	47.62	4.26	AGGCCAACAACATATGAACTCG	58.99	45.45	4.18
2151	LG01	A	A	1	16	2421772	2421787	16	1	131	AGCTTACATTCAGCAAACCTAGG	58.73	43.48	3.02	TCAACTTGAATCTGGGATGTCC	58.04	45.45	4.02
2152	LG01	A	T	1	15	2425103	2425117	15	1	189	GGTTAACAGAACAATCCAAATAAAAGC	58.29	33.33	3.51	GATTTGATCGTGAAAATCCGTACC	58.5	41.67	3.34
2153	LG01	A	T	1	16	2426770	2426785	16	1	144	CATGCATGGTCAAATTAGTGATTATGG	59.4	37.04	2.74	TTGGCACCACATTGTTTGGC	60.18	50	4.52
2155	LG01	A	A	1	20	2428764	2428783	20	1	104	GCCCCTAACCTGAGATTTATAATGG	59.05	44	3.16	ACTCTTTCTATTGGATCATGGGC	58.28	43.48	5.36
2156	LG01	AT	TA	2	9	2430709	2430726	18	1	133	AAGAACCTGGACCACAACCG	60.18	55	4.44	ACCAAACCAAACCATTTTGACG	58.47	40.91	4.35
2159	LG01	A	A	1	10	2434039	2434048	10	1	155	TTCCATTCAACTTTACACTGATATGC	58.24	34.62	3.14	CGTGTGTTTTGATCGGTTCCC	60.07	52.38	3.97
2160	LG01	A	T	1	15	2434476	2434490	15	1	168	AGCCAATCTGTATGAGAGAATGG	58.03	43.48	3.16	AAAGCGATTAAGTGCACCGG	59.2	50	5.28
2162	LG01	A	T	1	10	2438706	2438715	10	1	105	CAGTTTTCTTTCCTTTGAATCCACC	59.01	40	4.61	GAACAAATTGGGCAGAGGTGG	59.73	52.38	4.61
2163	LG01	AT	AT	2	14	2438791	2438818	28	1	180	TTCTGAATCCACCTCTGCCC	59.38	55	5.36	GAACTGCTTTCATTTTCCTTACTGG	58.85	40	4
2164	LG01	A	A	1	11	2438967	2438977	11	1	100	TCACTAACAATCAGACAATTCTCAAGG	59.61	37.04	3.61	CATATTTTCCAGGTAAGTTTTGCCC	58.89	40	5.36
2165	LG01	AAT	AAT	3	5	2439475	2439489	15	1	207	GGAGAGTAGAGATGGGAGAAGC	59.11	54.55	3.86	AGGAGAAGTTCTTGAAGTGTTAAAGG	59.23	38.46	3.11
2168	LG01	A	A	1	29	2443957	2443985	29	1	159	AGTATCCATTTCCAGGAAAAACCC	58.98	41.67	4.11	TGAGCTTTGAAACTCCAGTGC	59.05	47.62	4.4
2169	LG01	A	T	1	10	2444017	2444026	10	1	159	AGTATCCATTTCCAGGAAAAACCC	58.98	41.67	4.11	TGAGCTTTGAAACTCCAGTGC	59.05	47.62	4.4
2171	LG01	A	A	1	10	2447738	2447747	10	1	117	ACCCTTTTCCCTAAATTTCTTCACC	59.46	40	4.02	TGGAATGGAACCCTGAATCGG	60.06	52.38	4.18
2172	LG01	A	T	1	12	2448297	2448308	12	1	156	ACACGTTTGATCTTGTGGCG	59.41	50	5.69	TGTTTGGTGGTTTCTTCTCTCC	58.45	45.45	3.71
2175	LG01	A	A	1	10	2449071	2449080	10	1	160	ACTGCACGATCACGAGTTCG	60.73	55	3.95	GGGTAAAATATTTTAATTCCGGGTGC	59.3	38.46	5.01
2177	LG01	A	T	1	13	2449333	2449345	13	1	178	TAGGTTGCCGTAAATGCTCG	58.35	50	5.03	GTCATCGAAGTTAGAGCTGCC	58.8	52.38	4.85
2178	LG01	A	A	1	10	2449649	2449658	10	1	168	TCATCATGGGAAGACAAACTCC	58.04	45.45	3.85	GTCGAATTAGCAACCGAGCC	59.35	55	4.7
2182	LG01	A	T	1	13	2459851	2459863	13	1	101	GTAAACTTCGGACACTCATGGG	59	50	4	TTGCCTAGCTCCGATTTCCC	59.82	55	3.97
2183	LG01	CCG	GCG	3	6	2460964	2460981	18	1	113	GGTCGGCGATTCTTTCTCGG	61.15	60	4.63	TGCACAAACTTGGCATTCTCG	60	47.62	4.04
2187	LG01	AAG	TTC	3	5	2463807	2463821	15	1	213	AATTATCTGACGTCACGATCTCC	58.14	43.48	3.71	GAAGAACCGGCGATGAAACG	59.91	55	3.6
2188	LG01	AC	TG	2	9	2464144	2464161	18	1	140	AAACGAGCTTGCAGGTTTGG	59.61	50	3.28	ATCGTCTCCTTCCAACGTCG	59.83	55	5.12
2189	LG01	A	T	1	10	2464496	2464505	10	1	176	TGTTGGAAAGCGTATTTTGAGC	58.1	40.91	4.26	ACTTTCCAACAACTAAGTCCCG	58.53	45.45	5.14
2190	LG01	AT	AT	2	7	2467394	2467407	14	1	150	ATTCAGGCTCGTTTGGTTGC	59.4	50	4.17	GTGATCACACTCCAACTTGTGG	59.45	50	4.17
2192	LG01	A	T	1	26	2468174	2468199	26	1	213	ACATGTTGTTCTAATGATACCCATCC	59.23	38.46	3.51	GTTGGAGAGTTATCCCCAATTCG	59.12	47.83	3.34
2196	LG01	A	T	1	14	2470215	2470228	14	1	136	ATTTATTTTGTACCGATAACTACGCC	58.15	34.62	5.68	TGTTATCATCACATTTAAGACCAATCG	58.39	33.33	3.34
2197	LG01	A	T	1	10	2471916	2471925	10	1	108	TTAAGTTGTTCAACTTAGTGCTATGC	58.42	34.62	3.14	AAATTGTAGCAATCAATAGTTAGACCC	58.1	33.33	4.46
2199	LG01	A	T	1	19	2472980	2472998	19	1	176	CCGCATTACCTTCTTTTTCTCTCC	59.9	45.83	3.71	CCTGTGCTTGAGAAGTGTAATGC	60.12	47.83	3.56
2200	LG01	A	T	1	10	2478962	2478971	10	1	142	GGCTTTTGGATCAGCTTAGAAGG	59.62	47.83	3.46	CATAAGAACCTCTCTCTCCCCC	59.03	54.55	5.4
2203	LG01	A	T	1	15	2486847	2486861	15	1	101	AGAACCAAAACTGGCTTTATCTGG	59.48	41.67	3.86	GCTTCTGCATGCAAGTTTAGC	58.74	47.62	3.09
2204	LG01	A	T	1	10	2489830	2489839	10	1	131	GAGAGACGAACAGGGTACGG	59.55	60	4.02	TGATAGACAGCTGAGCCAATCC	59.9	50	3.01
2207	LG01	A	T	1	10	2496433	2496442	10	1	114	AGAGATGATTAGATTAGAAGCTGATGC	58.96	37.04	3.91	GGAAGCTCAGAGTCGTCATCG	60.53	57.14	3.84
2208	LG01	AT	TA	2	18	2498939	2498974	36	1	103	TTAAGACCCAGCTTACCATGC	58	47.62	4.06	TTTTCCGCTTAAGCCACACC	59.04	50	4.16
2211	LG01	A	T	1	10	2499787	2499796	10	1	113	TTCCTTGGGGTTACTTTCTTGG	58.16	45.45	3.61	AATTATTGCAACACAAGAAAAGTTGG	58.08	30.77	3.77
2212	LG01	A	T	1	10	2500551	2500560	10	1	123	AAATTATCACGTGCAGCGCC	59.9	50	6.53	CCGGTAGCTTGGTAGAGAGC	59.61	60	4.09
2214	LG01	A	A	1	35	2501608	2501642	35	1	194	AGATAAAATGGTTATCAAACGAAGCC	58.52	34.62	4.35	CATAATCAACTGGACGCCCG	59.06	55	6.13
2215	LG01	A	T	1	12	2502066	2502077	12	1	123	TTGGATTACTAGGTCATACATAGTGC	58.33	38.46	4.4	GAGTGGAAGGGGAGTGAAGC	60.04	60	3.86
2224	LG01	A	T	1	14	2506941	2506954	14	1	178	ATGGAACCGTACATGCTCCC	59.82	55	4.3	ACTCCTTCTTTCGACTCGCC	59.76	55	5.54
2234	LG01	AT	AT	2	18	2514667	2514702	36	1	111	TTTGTTCGAGCTCCAACCCC	60.54	55	4.95	TCCAATTTGCCCATTGTTGAGG	59.7	45.45	3.86
2235	LG01	A	T	1	12	2514963	2514974	12	1	186	TCATCTTTCCTCAAACAACCCC	58.5	45.45	4.95	ACTGCAATGGAGATTGGAAAGG	58.91	45.45	3.11
2238	LG01	A	A	1	12	2516218	2516229	12	1	131	TTTGTAATATACATGCAAACCCACC	58.13	36	4.61	AGAAGAGAATGTTTCAATGATGGATGG	59.93	37.04	3.51
2239	LG01	A	A	1	12	2521926	2521937	12	1	147	ACTACTCGGCTAAGTTCAATTGC	59.07	43.48	3.56	GGATACGTCGAGGGCACG	59.97	66.67	5.34
2244	LG01	AT	AT	2	15	2525523	2525552	30	1	200	AGAATAGTTCAACTCAACTCAACCC	59	40	4.11	ATTTATCTCAACTCTATGGGGCG	58.1	43.48	6.13
2246	LG01	A	A	1	18	2527004	2527021	18	1	137	CCAATCTAAATGGGCAGCGC	59.97	55	5.92	AGGAATAATCAAGTTGGCTTTGGG	59.53	41.67	4.12
2247	LG01	A	A	1	12	2528183	2528194	12	1	139	GTCGAGGATTCCACATTAACAAGG	59.67	45.83	3.61	AAGTAGGTTCACACTGCATTCC	58.59	45.45	3.01
2249	LG01	AT	TA	2	13	2529431	2529456	26	1	186	ATTCAACACCGTCAAGAAATTATGG	58.38	36	2.74	AGCCACTAGTTATAAGTCGAAATGC	59.25	40	3.56
2252	LG01	A	T	1	17	2531092	2531108	17	1	122	TTGTTCGCTTCAAATCTTCAGC	58.11	40.91	4.26	TCGACCTTTGGTTTGTGTGG	58.62	50	4.17
2257	LG01	A	A	1	10	2535226	2535235	10	1	109	TCTAAGTAGTTTCAAATGCTTGGAGC	59.85	38.46	4.7	AGATTAAACTTGTGATAGTGGTGTCG	59.41	38.46	4.35
2258	LG01	A	A	1	11	2535702	2535712	11	1	106	CACGTCACCGCCAAATGC	60.13	61.11	3.56	ACTTCGGTTCTTGGAGTTGGG	60.2	52.38	4.12
2259	LG01	AAG	AGA	3	5	2535736	2535750	15	1	118	ACTCCCAACTCCAAGAACCG	59.6	55	4.44	TTCGAGTTCTCCGCCTATGC	59.9	55	3.14
2260	LG01	A	T	1	10	2535982	2535991	10	1	129	CGTTCCGCTCCATTTCAAGG	59.55	55	3.61	GCGGAAGTCTAGTAAACAAACGC	60.42	47.83	4.84
2261	LG01	AT	TA	2	6	2547268	2547279	12	1	163	CATGCAAGGCAAGATTGTTTGG	59.26	45.45	3.28	TTGGCTCCAAGTCCAATGCC	60.9	55	4.4
2262	LG01	A	T	1	11	2547972	2547982	11	1	181	GTTGCCGATAGATGTGATCTGG	58.94	50	3.86	GAGTGTGACAAAGCCAAGGC	59.69	55	4.35
2265	LG01	A	T	1	12	2549491	2549502	12	1	161	GGCCATTGTATTTGGAACTGATGG	60.44	45.83	3.51	GTGTCACAGGTTCGAACTCG	58.87	55	4.18
2266	LG01	A	T	1	11	2549516	2549526	11	1	161	GGCCATTGTATTTGGAACTGATGG	60.44	45.83	3.51	GTGTCACAGGTTCGAACTCG	58.87	55	4.18
2267	LG01	A	T	1	10	2550085	2550094	10	1	144	TTCTTCTTTCTTCGATGCAATTCC	58.06	37.5	3.01	AGGAACCTCGAATTGGGTCG	59.75	55	4.79
2268	LG01	A	A	1	19	2551073	2551091	19	1	147	CTCTATGGAGCACCCCTTCG	59.61	60	3.79	AAAAAGTAGTAGTCCACGTGCC	58.6	45.45	5.01
2269	LG01	A	A	1	10	2555719	2555728	10	1	127	GCCATATTTTCCTGAAACATTTCTAGG	59.08	37.04	3.02	GAGGAAGATGACGGAGCAGC	60.53	60	5.25
2270	LG01	A	T	1	12	2556043	2556054	12	1	100	GATACTCGGCTCTCACCCG	59.34	63.16	5.28	GCCGCCACAACCAAAAAGG	60.59	57.89	3.11
2279	LG01	A	A	1	10	2562858	2562867	10	1	185	TGTAAACATGAGTGTACCATTATTCGG	59.72	37.04	4.3	CAAATTGCTCGGGTCGTAGG	58.99	55	3.18
2280	LG01	AT	TA	2	34	2563257	2563324	68	1	181	GTAATAGGTTGAAGTACACTATCATGC	58.02	37.04	4.06	ACTCTATATTTTTGGGTTGGGTTGG	59.28	40	3.77
2281	LG01	A	T	1	14	2565733	2565746	14	1	134	AGGCAAAGCAAATGTAAGGACC	59.44	45.45	4.46	GGTTGAATGAAGATAACCTTTGGACC	60.35	42.31	4.46
2284	LG01	AT	AT	2	30	2567099	2567158	60	1	135	TTATGCAATTTCCCCACTCCG	58.63	47.62	4.63	TGACTCTGTCTTGCATTTCGG	58.58	47.62	4.3
2286	LG01	A	A	1	10	2567608	2567617	10	1	136	AGAGTGGCAAAACGTGTAAATGG	60	43.48	3.16	CGTAAGAATTTATGTGGAAGAGCTCC	60.02	42.31	4.7
2290	LG01	A	A	1	14	2572399	2572412	14	1	151	GTTCACCAGTCAAACTTCCCC	59.05	52.38	4.81	CCAGAAAGATTCATGCAGGTCC	59.31	50	4.46
2291	LG01	A	A	1	10	2573174	2573183	10	1	110	TAGAATCGCCTCTCCACTGC	59.25	55	4.4	TTATCTTATTTCTCCATTTCTGGTTGC	58.31	33.33	4.17
2292	LG01	A	T	1	14	2573372	2573385	14	1	126	AAGTATGATGCAGGGGCTCG	59.89	55	5.03	GTGGTAACCGGTAGGCACC	60.08	63.16	5.01
2293	LG01	AC	CA	2	6	2575276	2575287	12	1	138	TCACAGAGTTCAACCTTTTGGC	59.31	45.45	4.52	TGGGACAACTTTACATCATGTTTCC	59.76	40	3.13
2295	LG01	A	A	1	10	2577001	2577010	10	1	172	AACATCAGAATCAAGGCCACC	58.55	47.62	4.61	CTGGTGGACATGTGAATGGC	59.19	55	4.4
2296	LG01	ACG	TGC	3	7	2578971	2578991	21	1	156	GAGTGAGCTTGCTGTTGCG	59.79	57.89	4.85	ATGGATGGCGATGCAGTACC	60.25	55	3.34
2297	LG01	AG	TC	2	7	2579175	2579188	14	1	109	TGATCTTCGGAAGCCTCTCC	58.88	55	3.71	GGTCTTCCTCATTCCCACCC	59.74	60	4.61
2298	LG01	AG	AG	2	7	2579280	2579293	14	1	112	GGGTGGGAATGAGGAAGACC	59.74	60	3.85	ACCTCTTTCCCCTTTCCATATCC	59.54	47.83	2.59
2303	LG01	AT	TA	2	10	2581884	2581903	20	1	127	TCATTCAAACATCTCACAGGTGG	58.93	43.48	4.61	GGAACGGACACTTTCTTTACCC	59.19	50	3.69
2305	LG01	A	T	1	10	2582552	2582561	10	1	134	TCATCCAAATACCTCTTTTGTAGCC	59.11	40	3.93	AGATTATGAGTTTGAATTCCTCCATCC	59.28	37.04	3.51
2306	LG01	A	T	1	12	2582582	2582593	12	1	183	TCATCCAAATACCTCTTTTGTAGCC	59.11	40	3.93	CCAACAATAGTAGTTGCCATGCG	60.49	47.83	4.73
2312	LG01	A	T	1	14	2586767	2586780	14	1	111	AAAAATAAGCTCACTTGTCATCGG	58.06	37.5	4.18	GGTTCAAATCTTTCTTCCCTCCG	59.56	47.83	4.63
2316	LG01	AT	AT	2	6	2589691	2589702	12	1	143	ATTGTACTCCGATTCCCCGC	59.89	55	6.13	CGTCCCCGGAAAAATTGCC	59.79	57.89	4.52
2324	LG01	A	T	1	10	2592408	2592417	10	1	127	AGTTGTGAGAAGGAGTACAATTTTCC	59.51	38.46	3.13	AGAAGATTTCTCCATAAATTTCTTGCG	58.81	33.33	4.85
2325	LG01	A	A	1	11	2594204	2594214	11	1	166	AGTACTCAAGTGTCATACTACATCCC	59.68	42.31	3.85	AAATAGATAAATTGTGGGTGTTAGAGC	58.1	33.33	4.09
2326	LG01	AT	TA	2	7	2598305	2598318	14	1	118	ATGGCCAGATTTAATGTGGGG	58.32	47.62	4.96	AAAACTATGCATGTCTCAAAGAAGG	58.08	36	3.46
2330	LG01	A	A	1	10	2599878	2599887	10	1	120	GAACCTAATCCCCGCCGG	59.89	66.67	6.13	GAATGCCTTTCTCGTCCTCG	58.72	55	4.63
2331	LG01	A	T	1	10	2607521	2607530	10	1	159	TTTTTCCGGCCTCTGCTCC	60.3	57.89	4.7	ACCTTCCTATCCCCTAAGTTTGC	59.8	47.83	3.68
2332	LG01	A	T	1	17	2608626	2608642	17	1	183	TGGACTTCCTTTTGTTGGGC	58.59	50	5.36	CCACATGCACAATGAGAAATGC	59.07	45.45	3.56
2333	LG01	A	T	1	12	2609800	2609811	12	1	149	AATTTTGCTTACTTTTCCACCCC	58.03	39.13	4.95	TTTTACCAAGGAAAAGAGAACAAAGG	58.45	34.62	3.11
2334	LG01	AG	TC	2	6	2609989	2610000	12	1	166	TCTGACAAAAGGACGTGAACG	58.8	47.62	3.95	TCATAGATCCCGGAAAATTGCC	58.51	45.45	4.52
2335	LG01	A	T	1	10	2610760	2610769	10	1	119	AATAATTCCAAGGTGTTACCCTCC	58.48	41.67	4.3	CCTCCTTGAAAACAACACTTTGC	59.13	43.48	3.68
2336	LG01	A	T	1	11	2613350	2613360	11	1	103	CGGCAGGTTGACAAACACC	59.64	57.89	4.16	ACCGTTTGAAACTCTTGACTCG	59.14	45.45	4.18
2337	LG01	A	T	1	10	2614696	2614705	10	1	106	GGTCCTCATCTCAATCGTCGG	60.27	57.14	4.79	CCACGAGAATTATGCGCAACC	60.27	52.38	3.77
2338	LG01	A	T	1	10	2615050	2615059	10	1	100	TTCTTAAAACCCTTGGGTGGC	58.68	47.62	5.01	GTGTGCGCAAACTAGTCTGG	59.49	55	3.86
2339	LG01	A	A	1	10	2623161	2623170	10	1	121	CCCGCAAACAAGAAACAAGC	58.79	50	4.01	TGTCATATGTATACCTAGCTCGAGC	59.65	44	5.03
2343	LG01	A	A	1	19	2626346	2626364	19	1	165	ACTGTGTATGGCCTAAAAAGTCC	58.67	43.48	3.85	TCCCCTTCCTTAGGTTAAGAAAAGG	59.99	44	3.11
2344	LG01	A	A	1	10	2626577	2626586	10	1	147	ACGTGTCGTCCTTCCATTGG	60.32	55	3.16	GCATCAGGCTATCATGCGC	59.5	57.89	6.09
2347	LG01	AAT	ATA	3	5	2629079	2629093	15	1	162	CCTATCACGAATATGTTCAAGTGGG	59.53	44	4.61	AAAAACATCATGTGCGCACC	58.22	45	5.01
2350	LG01	A	A	1	10	2629870	2629879	10	1	100	GCGACTTCGACATTGAACCG	59.91	55	4.44	TGGGTTGAAACATAACTTTGGTCC	59.66	41.67	4.46
2351	LG01	A	T	1	11	2629890	2629900	11	1	100	GCGACTTCGACATTGAACCG	59.91	55	4.44	TGGGTTGAAACATAACTTTGGTCC	59.66	41.67	4.46
2353	LG01	A	A	1	10	2636901	2636910	10	1	146	TTGCTCCGATATGGTTGTTGG	58.64	47.62	3.77	AGAACTGCGAGAGAAGGAGC	59.47	55	4.7
2354	LG01	AG	TC	2	12	2637945	2637968	24	1	146	CAAGGATCGGCTAGCTCTGC	60.6	60	4.26	GAAAACCATAGCAGGTGCACC	59.8	52.38	5.01
2356	LG01	A	T	1	11	2640292	2640302	11	1	133	GTCCATTAGATTCCAATCTGTCTCC	59.01	44	3.71	CTACACCAATTGGAAAAAGACACG	58.79	41.67	4.49
2358	LG01	AAT	TAA	3	5	2643020	2643034	15	1	146	AGGTGTACATCCTCATACACTCC	59.04	47.83	3.85	GCATTGAAAATGGCAAAGGGC	59.53	47.62	5.19
2359	LG01	A	T	1	10	2644795	2644804	10	1	157	AGATTTCATTTCCAATGTAGGTTGC	58.37	36	4.17	TCCTCGAAACCACAAATTTCTCG	59.5	43.48	4.04
2360	LG01	A	T	1	16	2646745	2646760	16	1	100	TTGATATTCTGGCCTCTGGGG	59.22	52.38	4.96	AAAATGACAAAGTAAAGCGAACATGG	59.58	34.62	3.66
2361	LG01	A	A	1	11	2649773	2649783	11	1	168	AACAGAATTTGTGGGCTCGG	58.75	50	4.63	AACTCATCCTTGCCTTCCCC	59.67	55	4.81
2364	LG01	AT	TA	2	17	2650994	2651027	34	1	134	ACATGTATATGTACACATTGTGTTGGG	59.93	37.04	4.12	TGAGTTGGTCTCATTTTGGATTGG	59.48	41.67	3.16
2366	LG01	A	T	1	12	2651480	2651491	12	1	136	TGATTCACAGAGAGAATTTGCCC	58.99	43.48	5.36	TTCGCCGCTTTCTTTCTTCG	59.49	50	3.79
2368	LG01	A	A	1	11	2653590	2653600	11	1	142	ACTGTTGAATCATTCCCTGATGG	58.72	43.48	3.51	AGGTTAGATAGTAATGACCATCATGG	58.09	38.46	3.66
2369	LG01	A	A	1	10	2653862	2653871	10	1	132	GAGGTCCAAACATCGGTTGG	58.83	55	3.77	AAAATAGCAAAACTCCCATTTCCG	58.52	37.5	4.3
2370	LG01	AT	TA	2	6	2654224	2654235	12	1	109	CCCACGTCATCCTCACTACC	59.54	60	3.18	TCAATCAAACAAAACCTAATTCCACC	58.79	34.62	4.61
2371	LG01	AAT	ATT	3	6	2654554	2654571	18	1	136	GTTGAATACTTACCTACCTTCGTGG	59.19	44	4.94	ACCTCTAGTTTGGGCATCTAGC	59.56	50	3.42
2374	LG01	A	A	1	19	2657265	2657283	19	1	162	TTCTCCAGCCTGTTCTCACC	59.31	55	4.02	GTAGGAGACGACGACATGGC	60.25	60	4.4
2379	LG01	A	T	1	13	2660982	2660994	13	1	169	GGCCTATATTGAACCACATGGG	58.84	50	4	ACAGCTATTTTCTCTAGAGACATTCG	58.8	38.46	3.34
2380	LG01	A	T	1	10	2661232	2661241	10	1	134	TTCTCAATCACTTTAAAACTTCTCGG	58.14	34.62	4.63	TACCCCTAACATTGGCTCCG	59.17	55	4.63
2381	LG01	A	A	1	10	2662082	2662091	10	1	157	AAATATCACTTTTTACGTAACAAGGGG	58.48	33.33	4.79	AAAGTTAATTAGTCACTAAAGCGAACC	58.5	33.33	3.62
2382	LG01	A	T	1	10	2663366	2663375	10	1	152	ACACTTCCAAAAGAAAAAGAAGAGG	58.13	36	3.69	ACATTTTTCTTTTCCTCTCTCTGGG	59.23	40	4.45
2383	LG01	AAG	CTT	3	5	2663759	2663773	15	1	192	TGTGGGTTTGCCAATTTGAGG	59.58	47.62	3.86	GCTGCTGCTAAAATGGCGG	60.23	57.89	6.13
2384	LG01	A	T	1	12	2668538	2668549	12	1	184	CGTTTCCAATTCTATGGTCGAGG	59.44	47.83	4.63	ATGTTTGCTGAATGTTGATGCC	58.41	40.91	4.4
2392	LG01	A	A	1	10	2672277	2672286	10	1	136	AAACAAAATTGAAAAGGTTTGACTGG	58.18	30.77	4	TGACAAGTATATAGGTGTTCTTTCCC	58.44	38.46	3.97
2399	LG01	A	T	1	10	2678284	2678293	10	1	110	TCGGAAATTTAAAAGTGGTAAGACG	58.11	36	4.18	CGAACCCATGTAAAATTATTGCCC	58.95	41.67	5.36
2400	LG01	A	T	1	12	2678382	2678393	12	1	134	GGGCAATAATTTTACATGGGTTCG	58.95	41.67	3.95	CCATTTCTATTCCACGGTCACC	59.06	50	4.02
2402	LG01	A	T	1	11	2680213	2680223	11	1	167	GCACCCAAATACAGTCAAATGC	58.75	45.45	3.56	TTCATTCGGTCTTGACCACG	58.21	50	4.94
2403	LG01	A	T	1	10	2680225	2680234	10	1	167	GCACCCAAATACAGTCAAATGC	58.75	45.45	3.56	TTCATTCGGTCTTGACCACG	58.21	50	4.94
2408	LG01	A	A	1	13	2683773	2683785	13	1	180	CACAACTAAATTGGTTATTCACTACCG	59.04	37.04	4.02	ACTAATGTTTTTGAACAACTGTTAGGC	59.3	33.33	3.93
2409	LG01	AG	CT	2	7	2684238	2684251	14	1	168	TCATTTTGCCCCTCTTTTGTAGC	59.74	43.48	3.58	GACGGTGTAGCCTCTGAGC	59.86	63.16	4.26
2410	LG01	AT	TA	2	6	2684485	2684496	12	1	180	CATGTTTACAGAACGGGACCC	58.92	52.38	4.46	GGATTGGATTGAGATGAGTAATTTTGC	59.35	37.04	3.68
2411	LG01	A	A	1	14	2684725	2684738	14	1	103	GTCTGGTCTAAGAACGGGCG	60.46	60	6.13	ACTTTAAAGGTGAGTTTCGAACCC	59.42	41.67	4.11
2412	LG01	A	T	1	13	2685208	2685220	13	1	100	CCTCCTCCCGATCATTCAACC	60.2	57.14	3.77	TTGAGAGCTAAAATCCAGTTTAGAGG	58.89	38.46	3.69
2415	LG01	A	A	1	10	2686140	2686149	10	1	142	ACTTTGAGATGTGCATAGTTACCC	58.81	41.67	3.69	ACCATTGATTCCTGCCACCC	60.32	55	4.61
2420	LG01	AG	TC	2	8	2691892	2691907	16	1	129	TGCTGGAAGAGATAAGGCAAGG	60.09	50	3.61	TCTGCACAGAAATAGTACTTTTTGGG	59.79	38.46	4.12
2423	LG01	A	T	1	13	2701371	2701383	13	1	136	AGTTGTATTGGGAAACAAGTATACACC	59.61	37.04	4.16	TGCCAATAAAACAGTAGCTCAAGC	60.08	41.67	4.01
2425	LG01	A	A	1	11	2702765	2702775	11	1	100	GGGTCAATGTTGCCGTATCC	58.98	55	2.59	TGCTTCCTTATATTCAGAGCACC	58.29	43.48	5.01
2429	LG01	AT	AT	2	9	2704749	2704766	18	1	154	ACCTAAATATGTATAACAAACACCCCC	59.22	37.04	5.4	GGGTGCAATGCAAGGAAACC	60.32	55	3.27
2430	LG01	AAG	CTT	3	6	2705011	2705028	18	1	172	GGAAACTCATTTTCTCGCCGG	59.87	52.38	6.13	CGTAGTCGATCAGAGACGGC	60.04	60	5.68
2431	LG01	AAG	AGA	3	5	2705944	2705958	15	1	163	CTGGATTTGCGGTGTTGCC	60.08	57.89	4.52	AACCTTCACTGTTTTGGCGC	59.9	50	6.53
2432	LG01	A	A	1	10	2706536	2706545	10	1	151	AATGCTATAGAGGGCAAATTCCC	58.59	43.48	3.97	TGGTGTTAGTTCATTTTCTCACGC	60.02	41.67	5.34
2434	LG01	A	A	1	16	2707003	2707018	16	1	107	TCTTAGAAAAATAGCTGAGCCTTCC	58.88	40	3.46	GTACCAGATTGGGCTTTGAGC	59.25	52.38	4.26
2437	LG01	A	T	1	10	2710517	2710526	10	1	183	TGGTGTAGTACTGCTAAAACCCC	59.99	47.83	4.95	TCATTGAATTTTCCAAGTATAAGTGGC	58.75	33.33	5.01
2438	LG01	AC	AC	2	6	2710812	2710823	12	1	116	CACAGGATTAATGGTCAATTTTTGGC	59.91	38.46	4.52	AAACCCAAACATCTATCTAACCCC	58.48	41.67	4.95
2441	LG01	A	T	1	10	2720271	2720280	10	1	135	ATGTGAGTGGTATGCTGAAGC	58.36	47.62	3.86	GTGTGCACAAATTGACTAGACG	58.2	45.45	4.18
2442	LG01	AT	TA	2	9	2721743	2721760	18	1	147	TCTATTTTCTTCCCTAGCTATACCTGG	59.54	40.74	4.45	TCGTGAAATTATTCAAAGTGCACG	58.86	37.5	5.34
2443	LG01	A	T	1	12	2722844	2722855	12	1	119	CGCCCTCAAAAGCACTATGC	59.9	55	3.14	TCCTCTGCCTTTCTAAAAGTGC	58.59	45.45	4.4
2446	LG01	A	T	1	12	2727234	2727245	12	1	185	CACAGATTTCCCCATATTCGCC	59.45	50	5.54	GAAAGAAATACTCGCGGTCAGG	59.4	50	3.86
2449	LG01	A	T	1	11	2732929	2732939	11	1	188	TTTGGTCGATTTGATTTGTTCCC	58.12	39.13	3.97	TGTCACAGTTGATCTTGAAGACC	58.62	43.48	3.85
2450	LG01	A	T	1	10	2733210	2733219	10	1	148	GGTGTTTACGACGGAGACTCC	60.4	57.14	3.85	AGAGGGAGCCATAAGGAGGG	60.1	60	4.3
2451	LG01	AT	AT	2	9	2733416	2733433	18	1	148	TTTTGTGGCACCAAATGATGC	58.51	42.86	3.91	CATACTTAATTGCAACTGAGCTATGC	59.15	38.46	3.14
2452	LG01	A	A	1	11	2734284	2734294	11	1	109	AGTACCTGGCCTAGAGACGG	60.11	60	4.79	ACTATGTTGGTTAATGGGGTGC	58.64	45.45	5.01
2453	LG01	A	A	1	10	2735827	2735836	10	1	188	TCCATGTTTGCTTCAAGTATGGG	59.24	43.48	4	GCCTCCATTAGTGAAAAGTGGG	59.24	50	4.61
2454	LG01	C	C	1	13	2737316	2737328	13	1	121	TCTGAAGATACAATATTTCCCTCAACC	59.01	37.04	3.77	ACTAACTGATAGGTTTGTGGCC	58.05	45.45	5.36
2459	LG01	AG	GA	2	7	2744314	2744327	14	1	115	GCAAACCGTGAAAGACTGCG	60.66	55	5.18	GATCCCTGCCCTAGAGTTGC	59.89	60	4.17
2463	LG01	AT	TA	2	6	2746316	2746327	12	1	131	TTATTCAGTTATTCTCGAAAGTTTCCC	58.06	33.33	3.97	GTCCACATTGTATGCCTACTCC	58.53	50	3.85
2464	LG01	AAG	AAG	3	5	2749849	2749863	15	1	149	ATAAACCCCCTACTGCCAGC	59.45	55	4.85	TAGGAGGGGTTGCTAGAACC	58.12	55	3.62
2465	LG01	A	A	1	11	2756536	2756546	11	1	128	TGGGTTTGAAGGAGGGAAGC	59.89	55	3.86	GTGTTGGCGAGAGGGTTAGG	60.39	60	2.69
2466	LG01	CG	GC	2	9	2756972	2756989	18	1	170	CGTTTCGCGCCAGCCTCG	64.71	72.22	4.63	TCTAAGCGTGCCCGACAACC	62.78	60	3.77
2467	LG01	AG	GA	2	6	2761804	2761815	12	1	107	CTAGCGACGTTGGCAAATCC	59.63	55	3.01	GTCAATCCCAGAGCTACCCC	59.53	60	4.95
2468	LG01	A	A	1	12	2763528	2763539	12	1	123	TGGGTTTGAAGGAGGAAGCC	59.89	55	4.35	GTGTTGGCGAGAGGTTAGGG	60.39	60	3.53
2469	LG01	CG	CG	2	6	2763717	2763728	12	1	144	CCACGACCAACACCCACC	60.59	66.67	4.61	GTGGTGGTGTAGGTCGTGC	60.67	63.16	5.34
2470	LG01	CG	GC	2	8	2763972	2763987	16	1	153	CCGAGATCGCGACGTTCG	61.01	66.67	3.95	CAAGCAACAACAAGGCGAGC	60.94	55	5.03
2471	LG01	AT	AT	2	9	2768400	2768417	18	1	124	GAGCAGCACATGTAGCAATCG	60	52.38	3.34	CGGTTCAGGTTCGAGTTTGG	59.13	55	3.28
2481	LG01	A	T	1	16	2794862	2794877	16	1	116	TTACGGGGCTGTATGTTGGC	60.39	55	4.52	CGTGGCGAATTTTAATTGTGCC	59.66	45.45	5.01
2482	LG01	A	T	1	11	2797403	2797413	11	1	131	TCCTATACAGATAGCATTTTCAGGC	58.53	40	4.85	CCTGCGTTCTGAGAAAGACC	58.57	55	3.85
2483	LG01	A	A	1	10	2797859	2797868	10	1	113	TTTTGAACAAGTGAACTAGCTGC	58.08	39.13	5.25	GGTATAGGTACGATTTTGTTAGGGC	59.3	44	5.19
2484	LG01	A	T	1	10	2798966	2798975	10	1	111	CTGCAAAGACCTCAGATATGTCC	58.87	47.83	4.02	CTTCGATGTCTCCCAGTGCC	60.46	60	5.01
2488	LG01	A	A	1	10	2801098	2801107	10	1	161	AGATCTCAAGTTCTATGACTCATACG	58.13	38.46	3.06	TTTTATACTCTTGTATTCAGCGTTGC	58.54	34.62	4.17
2491	LG01	ACG	CTG	3	5	2804375	2804389	15	1	133	TCTTTTTCGAATAAACGGTCTTGC	58.55	37.5	4.01	GAGAAGACACTGGTATAGGGCC	59.63	54.55	5.8
2493	LG01	A	T	1	10	2805673	2805682	10	1	195	CAGGGGGAATTGACTAATCTTGC	59.37	47.83	4.01	GTCCACTTTGAATCATGGGATAACC	59.93	44	2.85
2495	LG01	A	T	1	11	2809319	2809329	11	1	155	GCGTCAAAGAACAGGACAAGC	60.33	52.38	4.01	AGGGTTAGGCGGTAAGTCCC	60.98	60	4.46
2496	LG01	A	A	1	18	2812378	2812395	18	1	100	TGCCGGTAGAGATCTCCTCG	60.54	60	4.63	GGGCCCTAACCATTTCTTTTTGG	60.31	47.83	3.28
2497	LG01	AG	TC	2	6	2812973	2812984	12	1	173	GCATTTAGGTGACGATCGGC	59.42	55	5.54	CAAACAAACACTCCGAAATCTGC	59.27	43.48	4.26
2498	LG01	A	T	1	12	2812985	2812996	12	1	109	GAAGTTGGTCTTCGAGGGCC	60.67	60	5.8	CAAACAAACACTCCGAAATCTGC	59.27	43.48	4.26
2501	LG01	A	A	1	11	2815427	2815437	11	1	138	AAGCGGCATTGTTGTACACC	59.4	50	4.16	GTGGGGATGTATTTTTGAAGAAAACG	59.64	38.46	3.6
2504	LG01	A	A	1	11	2819310	2819320	11	1	137	TCAACGATTAAACAACAAAAGATCCC	58.86	34.62	3.85	AGCTCGGGGTTACTTTCTTGG	60	52.38	3.61
2505	LG01	AT	TA	2	6	2819390	2819401	12	1	144	ACCAAGAAAGTAACCCCGAGC	60.27	52.38	5.03	AGATTATTATCTGAGGTTAGTGCACG	58.85	38.46	5.34
2509	LG01	A	A	1	10	2821732	2821741	10	1	130	AACAGATTCACAACCAAACAACG	58.58	39.13	4.1	CCCATATACTTGCCACACTTCC	58.79	50	3.46
2510	LG01	A	A	1	11	2826311	2826321	11	1	106	TAGCTATCTTCCCCTGGGCC	60.47	60	5.8	TCACTTCAACAAGGTTTTGATTATGC	59.08	34.62	3.14
2511	LG01	A	A	1	11	2828834	2828844	11	1	159	TAGCAAGACGTGGTGGATCC	59.46	55	3.36	GTTTGACTCCCGGCAAATGC	60.39	55	3.56
2512	LG01	A	T	1	13	2831963	2831975	13	1	152	CCCATTATTAGAGGCCCAAAATGG	59.72	45.83	3.16	GGTCATATGTTCAAATCTCCCACC	59.42	45.83	4.61
2517	LG01	A	A	1	10	2833314	2833323	10	1	111	CAGAAGGATTTGGCTACCATGG	59.05	50	3.66	TTTATTTCCTTCACAGCCCGG	58.56	47.62	5.73
2522	LG01	A	A	1	11	2836058	2836068	11	1	144	AGAACAATAACACCTTCGATGTAGG	58.89	40	3.18	AGGATTGTCGTAGTTACTCTATTATCG	58.28	37.04	2.92
2527	LG01	A	T	1	10	2841140	2841149	10	1	143	AGGTAGTTTGTTCGATTATTCCAGC	59.41	40	4.85	TCTGCAATGTCAGCTTCACC	58.47	50	4.02
2529	LG01	A	T	1	13	2841614	2841626	13	1	158	AGCCTTTTCTTTTCTCCTACGC	58.92	45.45	4.42	TTCGGAGTAAAACTCGATACACG	58.59	43.48	4.49
2531	LG01	A	A	1	10	2845653	2845662	10	1	120	TGCCTTTACTTCGACTCTTACTCC	60.08	45.83	3.85	TGCAGCAATTCAATGACTTTCC	58.08	40.91	3.13
2534	LG01	AT	TA	2	10	2847523	2847542	20	1	175	ATGGGGCACACTATCTTCCC	59.15	55	3.97	ACGGCATTGTAGCTTGATGG	58.62	50	3.51
2535	LG01	A	A	1	10	2849807	2849816	10	1	160	AAGAGTGAATTTAGTAACTTCAACGC	58.43	34.62	4.84	GTTGATTAGAATGCGCACAACC	58.83	45.45	3.77
2537	LG01	AT	AT	2	6	2850628	2850639	12	1	210	TTTTCTTAGCCTTTTGACCATTTAGG	58.33	34.62	2.69	ACGAAATGTATAAACTAACGTGGATGG	59.99	37.04	3.51
2538	LG01	AAT	TTA	3	6	2850809	2850826	18	1	112	AAAATGTTCATGCCGCCACC	60.04	50	4.61	GAACGTGACATGTCAGATGGG	59	52.38	4
2539	LG01	A	A	1	29	2850889	2850917	29	1	128	CCATCTGACATGTCACGTTCC	59	52.38	3.62	GAGGGGAAGGTGAAGATGGG	59.45	60	4
2540	LG01	A	T	1	15	2852243	2852257	15	1	105	AAACTTCATTTCTTGGTTCACACC	58.34	37.5	4.16	GTGAAAGTAGCTCAAGAACCCC	58.92	50	4.95
2541	LG01	A	T	1	10	2853135	2853144	10	1	141	GCGAGATGTCAAGGAGTTGG	58.64	55	3.77	TCTCTCCTTGTTAACTCTGTCAGC	60.02	45.83	4.26
2543	LG01	A	A	1	10	2859470	2859479	10	1	111	AGTATTTCTGGTCCCTTTCCCC	59.42	50	4.81	TCATATACGTGTGGAAAAATCGCC	59.73	41.67	5.54
2546	LG01	A	T	1	10	2861024	2861033	10	1	118	AGGGTAACTCATTCCTTCAATGC	58.73	43.48	3.56	ATGTCTTCTGGTGTCTGGCC	59.67	55	5.36
2547	LG01	A	A	1	13	2866748	2866760	13	1	162	ACCCCATTAATTTTCCATTTCTTCCC	60.07	38.46	3.97	TGGGGCTACAACTTTCTGGC	60.25	55	4.85
2548	LG01	A	A	1	10	2867339	2867348	10	1	100	ACCTGTATTTTGTGGGACTTTGG	59.1	43.48	3.28	CAACATCAACCTCACAAATTTGAGC	59.82	40	4.26
2553	LG01	ACC	CCA	3	6	2869398	2869415	18	1	140	GTTTTCCGATCCTCGCTTCG	59.35	55	3.79	TAAGCTCCACTACATCGCCG	59.62	55	6.46
2554	LG01	A	A	1	10	2870700	2870709	10	1	132	CTCTCTCTCTGTCTCACAGCC	59.25	57.14	4.85	GTCCGCAGTAGATCTTCAAATGC	60	47.83	3.56
2555	LG01	A	A	1	19	2872146	2872164	19	1	209	TCCTCTCATGAAACTAGTGTTCCG	60.08	45.83	4.3	AGACATCTGATGAATTCTACAAGAGC	59.01	38.46	4.09
2556	LG01	AG	CT	2	16	2873265	2873296	32	1	216	ACAACCAAATTTACCAGCGGC	60	47.62	6.53	TGATGCAGCTACCATGAGCC	60.18	55	4.7
2558	LG01	A	T	1	17	2876979	2876995	17	1	168	TGCAGTTTGGGGGAATACTCC	59.99	52.38	3.85	CCCATGATCTTAGAAACAAGATGTCG	60.02	42.31	4.35
2559	LG01	A	A	1	14	2879015	2879028	14	1	163	TCCTTTGATGTCTCGGGTGC	60.04	55	5.01	TCCAGATATTGAGTATAGCCTTTAGGG	59.6	40.74	3.53
2560	LG01	A	A	1	10	2879980	2879989	10	1	124	TTGTTATAGTCATTTGATTGTCGATCG	58.46	33.33	3.69	CTGATGATGGCCACTTGTACG	59.06	52.38	3.67
2564	LG01	A	T	1	11	2882898	2882908	11	1	125	AGAGTATGGTGTCAAGTGTTGC	58.6	45.45	4.17	ACAAATTGAAGGTGAATTTGAGGG	58.14	37.5	4.3
2567	LG01	A	T	1	12	2884091	2884102	12	1	182	CCCCTCATTCCCAATTAATTTTGAGG	60.41	42.31	3.86	GGATTCTCTCCATCTACCTGCG	60.03	54.55	5.18
2568	LG01	A	T	1	14	2889060	2889073	14	1	124	AACTTCACACACAAGGCACG	59.27	50	5.34	ACAAAAAGCAATCACGTTGTGG	58.81	40.91	4.17
2569	LG01	A	T	1	10	2893252	2893261	10	1	130	CTTCACACACAAGGCTACTGC	59.47	52.38	4.4	ACAAAAAGCAATCACGTTGTGG	58.81	40.91	4.17
2571	LG01	A	A	1	27	2897402	2897428	27	1	152	TTGTTAGTCCCCTTTCCCCC	58.92	55	5.4	CCCAAACTAACCACGTTCGC	59.76	55	4.7
2573	LG01	AT	AT	2	8	2899322	2899337	16	1	126	AATGGAGAAAGAGGAGGGGG	58.4	55	5.4	TGGTAAAAGTTCGAATCGCAGG	59.26	45.45	4.85
2574	LG01	A	T	1	11	2900431	2900441	11	1	168	TCCAGTAAGATATCGTTCTTTCTTACC	58.59	37.04	2.85	TGGAAAACGTCAAAATATATTCTCCC	58.01	34.62	4.3
2577	LG01	A	T	1	12	2906708	2906719	12	1	164	TTTGAACTCAGCTGCAACGG	59.34	50	4.44	TCTAACCTAAGGCCCATTGAGC	59.83	50	4.26
2578	LG01	AT	TA	2	17	2906786	2906819	34	1	163	ACTATTAATGTAAGGCTCAATGGGC	59.23	40	5.36	CAAAACACAACGGCATGAGC	58.87	50	4.26
2579	LG01	A	T	1	12	2906995	2907006	12	1	148	TGTTGTTATTGTCATTGCTACAAACC	59.08	34.62	3.27	TCTTTCGATGTCTCTGGTGCC	60.07	52.38	5.01
2582	LG01	A	T	1	10	2914409	2914418	10	1	178	GCTTTCCCTGTTTCTAAGTTCACG	60.32	45.83	4.35	CACTTCCTGTACAGCAAAAGTCC	59.75	47.83	3.85
2583	LG01	A	T	1	13	2918706	2918718	13	1	124	CTGTTGGTTCTCCTTCCCCC	59.96	60	5.4	TTGAATGGGTTAATGGCGCC	59.18	50	6.53
2584	LG01	A	T	1	17	2918801	2918817	17	1	148	ACTCAAACCTGTGACGCTGG	60.53	55	4.85	CCAATTTTTCTTCTCCTCGACGG	59.87	47.83	4.79
2585	LG01	A	A	1	22	2921046	2921067	22	1	129	AGTATTCGAAGTATTGGCGAGG	58.02	45.45	4.63	GCCTAACACCTTGTTTGACCC	59.39	52.38	4.46
2586	LG01	A	A	1	12	2921674	2921685	12	1	103	TGGAGATATTTAGGTAAGGTTGTTACC	58.51	37.04	2.85	TCTTGGTCCATTCAACACCG	58.11	50	4.94
2588	LG01	A	T	1	10	2925937	2925946	10	1	121	CGAGTGTATCGTTCTAGATGTGAGG	60.56	48	3.86	CCCCGTTGGCGTTTTATTAGG	59.6	52.38	2.69
2589	LG01	A	T	1	12	2926619	2926630	12	1	104	CCCCTTGGTTGGTAACTCGG	60.32	60	4.63	TCTACAAGTACAAGCGAAAGGC	58.68	45.45	4.35
2590	LG01	A	T	1	12	2926753	2926764	12	1	132	TGTAGAGCTGAAATGAGCAGGG	60.09	50	4.45	ACAGTATTCCGTAGATGCCCC	59.31	52.38	5.8
2592	LG01	A	T	1	11	2928410	2928420	11	1	137	AGGCCCTCTTGACCATTTGG	59.96	55	3.28	ATGATCAACAAAAACAGAGATCTTACC	58.27	33.33	2.85
2593	LG01	A	T	1	15	2928647	2928661	15	1	108	GTTTGGAGAGGAGTAGAGAGATGG	59.66	50	3.51	AAGTTCGAATCTGCCCACCC	60.32	55	4.61
2594	LG01	AAT	AAT	3	6	2932935	2932952	18	1	159	TCGGTTCAAAACTAATCTCACTCC	58.76	41.67	3.85	AGCATGTTTATGGGGGAAGGG	60.06	52.38	3.95
2595	LG01	AAT	AAT	3	5	2933718	2933732	15	1	133	TCTTGGGTTCGAGTTCCTCC	59.03	55	4.3	TGTTGATTTTTCCCTAACATAAGTGG	58.11	34.62	4
2597	LG01	A	T	1	10	2935136	2935145	10	1	108	CCTTTAGAAATACTGAATTCTTAGCCG	58.45	37.04	5.52	TTTATGCATGTGTTCTCTACTTTTCC	58.18	34.62	3.13
2599	LG01	AT	AT	2	6	2936647	2936658	12	1	126	GTGCCTTGCCTAGAGATGGG	60.18	60	4	AGTGCAGTTAGCTAGGGACC	58.8	55	4.46
2601	LG01	A	T	1	10	2941526	2941535	10	1	206	GACAAACAGCCTAGAGTTCGC	59.27	52.38	4.7	CACTTGTCACCCTATTGTTGCG	60.1	50	4.85
2602	LG01	A	T	1	10	2941699	2941708	10	1	188	GGGAATGATTTACGCAACAATAGGG	60.51	44	3.53	ACCGAAATCATTCCCAGTTGG	58.55	47.62	3.77
2604	LG01	A	T	1	10	2943940	2943949	10	1	128	GGTTGGTTCTTGTTGGAAGGC	59.93	52.38	4.35	TTCAACAACCACCCACAACC	58.81	50	3.77
2605	LG01	A	A	1	15	2944036	2944050	15	1	125	TGTGGGTGGTTGTTGAATGC	59.25	50	3.56	ACGGAACAAAAATAAATTCCACTTCC	59.07	34.62	3.46
2606	LG01	A	T	1	10	2945931	2945940	10	1	114	GTGCCATGAGTCGAGTGAGC	61.08	60	4.26	CAGTTTAACACCAGCGTCGC	60.11	55	5.19
2611	LG01	A	A	1	12	2948917	2948928	12	1	124	AAACTAGATAGCCTTTTTCCCTCC	58.24	41.67	4.3	ACGAGTTAAGGGATGGAGCG	59.54	55	5.03
2612	LG01	A	T	1	11	2954782	2954792	11	1	158	TGACAATGTCAATGGGTAAAGTCG	59.55	41.67	4.18	TCAAATTAAGTAGTTTAGCCTGTTTGG	58.43	33.33	3.28
2615	LG01	A	A	1	15	2957698	2957712	15	1	172	CTTCACCACTCTCTTCAACACC	58.87	50	4.16	CAAACAAACAGCCCCCAAGG	59.89	55	3.61
2616	LG01	A	A	1	10	2958261	2958270	10	1	154	AACAGCCCCTTGGTATACCC	59.08	55	3.69	CGTCTATACTTTGGGACTAAAAACCC	59.69	42.31	4.11
2617	LG01	A	A	1	10	2959072	2959081	10	1	155	TTTCTCCAACAACAAACAACCG	58.16	40.91	4.44	CATTCGGATCTAGGACCCCC	59.02	60	5.4
2618	LG01	A	T	1	10	2959421	2959430	10	1	199	AGACTTCCCACCCAATTTTAGC	58.57	45.45	3.09	CCTAAGCGCACAATCACTCC	58.99	55	3.85
2620	LG01	A	T	1	17	2960306	2960322	17	1	121	GGTGGACTCCAACCATATTTTTCG	60.14	45.83	3.46	AAGTTCGAATTACATCCACCCC	58.38	45.45	4.95
2621	LG01	A	A	1	15	2960667	2960681	15	1	138	GATGGTTTAATTGGCTTTGGGC	58.73	45.45	5.36	GTTGAGATTGCAAGCCAATTGG	59	45.45	3.16
2623	LG01	AT	TA	2	6	2962751	2962762	12	1	100	TGCCCCACTGTTTATTATAAACGG	59.36	41.67	4.44	TGAAAGGCTGGTTATGTAACAAAAGG	60.24	38.46	3.11
2624	LG01	CCG	CGG	3	6	2963487	2963504	18	1	109	GGAGGTTTACTGGTCGTGGG	60.04	60	4.61	TCAACCCCATCATTCCACCG	60.03	55	4.94
2625	LG01	A	T	1	12	2963850	2963861	12	1	102	TGGGGATCTTGTTGTTCTTTTGC	59.93	43.48	3.68	AAAAGCACCATTCACAGAAATCC	58.11	39.13	3.01
2626	LG01	ACG	AGC	3	5	2964572	2964586	15	1	178	CCGTTCAAGAAAGCCTGTGG	59.41	55	4.17	GGGATATTGAGGCTGGCTGG	60.25	60	4.85
2627	LG01	A	T	1	10	2964901	2964910	10	1	173	AAAGGCATCCTCTCCCATCC	59.15	55	3.51	ACTATGGTCCCCAAGAGTGC	59.09	55	4.4
2628	LG01	A	A	1	16	2971233	2971248	16	1	137	ACTCCTTCGATGTCTCTGGG	58.52	55	4.45	GCTAAGAGTAAGCATTGTTCGACC	59.97	45.83	4.79
2629	LG01	A	T	1	10	2971684	2971693	10	1	144	GTGCATTTCCCTCTTATACCGC	59.45	50	5.68	TAGTCGAGGTGCGTGAAAGC	60.39	55	3.51
2633	LG01	A	T	1	10	2977551	2977560	10	1	187	GTCAAACAAACAACCCTATTGTCTGC	61.44	42.31	4.26	TTGCTTGCCTCCACCCCG	62.66	66.67	5.73
2634	LG01	A	T	1	11	2977938	2977948	11	1	103	TGGTGCACTTTCTTTTAAAAAGTTCG	59.69	34.62	3.95	TGGTGTACCTTTGCTTGTCG	58.41	50	4.35
2636	LG01	A	A	1	16	2983241	2983256	16	1	100	TTGATTGGTGAAATTTGCACAACC	59.43	37.5	3.77	GTAGTCACCATAGATTGAATTCATTCC	58.22	37.04	3.01
2637	LG01	AT	TA	2	8	2983258	2983273	16	1	100	TTGATTGGTGAAATTTGCACAACC	59.43	37.5	3.77	GTAGTCACCATAGATTGAATTCATTCC	58.22	37.04	3.01
2642	LG01	A	A	1	15	2985276	2985290	15	1	110	AAGAGTGTTGGCAGATTCGC	58.84	50	4.7	CGCTAACTGTATTTCCCTCTGC	59.13	50	4.26
2643	LG01	A	T	1	15	2985779	2985793	15	1	147	TTGATTGACGTGAATAGAACAAGC	58.07	37.5	4.01	AGCCCATTCTGTTGACAGTAGG	60.03	50	3.18
2647	LG01	AAT	TTA	3	5	3001657	3001671	15	1	106	TGGGAGTGTCCTGTTAGTGC	59.31	55	4.4	TGCTAGCCTAGACACTCACG	58.9	55	4.35
2648	LG01	A	A	1	24	3004798	3004821	24	1	112	AGACAAGGGGAAAACAACAAGG	58.97	45.45	3.61	TCATCTTTTGCTAGATTGGAACCC	59.05	41.67	4.11
2649	LG01	A	A	1	11	3005567	3005577	11	1	123	CAGAGGGCTCACATCCTAGC	59.61	60	3.42	ACCATTGCCAAAACTGCTGC	60.25	50	5.25
2650	LG01	A	A	1	10	3006813	3006822	10	1	141	CACGCTAACAAGAGCAGAGC	59.28	55	4.09	CTACGTTTGCCATGAGCTTCG	59.94	52.38	3.79
2653	LG01	A	T	1	14	3009496	3009509	14	1	145	ATAACGGTAGCATTGTCCACG	58.45	47.62	4.94	AGTTCGAGCCCGGAAATCG	60.15	57.89	3.34
2655	LG01	A	A	1	18	3010899	3010916	18	1	152	CAGAACCAAGAAATTCAGAGTAAAAGC	59.41	37.04	3.51	AGCTCCTACTATTTATAAGATACGTGG	58.04	37.04	4.94
2666	LG01	A	A	1	14	3021184	3021197	14	1	139	TGATTTGTGGAACTACGATTAGAAGG	59.18	38.46	3.46	CACTAATATTGGTGAGCTTAAGGGC	59.76	44	5.19
2668	LG01	A	T	1	21	3022804	3022824	21	1	132	TGCACGAGTATATATGGTTTGCG	59.26	43.48	4.85	TGTGACGATTTATGTTTGGCCG	59.84	45.45	6.13
2669	LG01	A	T	1	18	3024808	3024825	18	1	136	TGCTAGACAAGTAGAGTCCATCC	59.05	47.83	3.51	TTGGTCAGTGGCACGATTGG	60.89	55	3.16
2673	LG01	A	T	1	10	3029614	3029623	10	1	116	CACCATGACTGTACATCCATTGG	59.37	47.83	3.16	CGAGGAAAATTGGCATTGGACG	60.73	50	4.79
2675	LG01	A	T	1	10	3031338	3031347	10	1	163	CGATGGTCACCAATTTGATCCC	59.64	50	3.85	CAATGATCAATGTCATGAGTCATTGG	59.08	38.46	3.16
2676	LG01	A	T	1	15	3031745	3031759	15	1	107	CCACATCTTTATGGCATTCCCG	59.71	50	5.14	AGCTCTCAAAGTTACCTGGTCC	59.7	50	4.46
2678	LG01	A	A	1	11	3036209	3036219	11	1	125	ACTACAAGTTCACGGTAATCGG	58.16	45.45	4.18	ATTCAACCCTACCCAACCCG	59.67	55	5.28
2685	LG01	A	A	1	10	3046827	3046836	10	1	189	TGAAGCCATTTATCCTACAACTTCC	59.11	40	3.46	AACTTAACCCCAACACTAACCC	58.16	45.45	4.11
2686	LG01	A	T	1	10	3048581	3048590	10	1	192	ACCATTCTTGTTGATTTCGTTATGC	58.91	36	3.14	TCAAGCAATATATTGTTAGAGGATCGC	59.67	37.04	4.58
2691	LG01	AT	AT	2	8	3055077	3055092	16	1	172	ATGAGCAGTTGTTCAACGGC	59.41	50	5.68	TTTACCGGTCAAAAATCGTTTCG	58.47	39.13	3.46
2692	LG01	A	T	1	11	3055117	3055127	11	1	123	AGGTTTGAATCCCCATCCCC	59.36	55	4.81	TTTACCGGTCAAAAATCGTTTCG	58.47	39.13	3.46
2694	LG01	A	A	1	11	3063716	3063726	11	1	150	GTTTGTTGGTCTCCTCCCCC	60.25	60	5.4	GCAAACGTTGACAGTGAAAGG	58.55	47.62	3.11
2696	LG01	A	T	1	11	3064371	3064381	11	1	103	GCAATGTTTCATAGACGTGTTTCG	59.45	41.67	3.46	GATGAATTCAATGATCAAAACTCTTGC	58.41	33.33	4.01
2698	LG01	A	T	1	10	3067067	3067076	10	1	142	TAGCTGCATGAGTAACGCCC	60.18	55	6.13	GGATTAATTGTGGGCATGGGC	59.93	52.38	5.36
2702	LG01	A	T	1	20	3068588	3068607	20	1	159	CCTATCAAAAGGCGAACGAGC	59.67	52.38	5.03	GCACTCCATTTTGTGAGAGTAGG	59.31	47.83	3.18
2703	LG01	AAT	TAT	3	6	3072265	3072282	18	1	100	TGTTGCTGGTTGGGTAATGG	58.37	50	3.16	TGGATTAAGGGTGAGGTTGACG	60.03	50	4.35
2704	LG01	A	T	1	16	3072370	3072385	16	1	119	AAAATCCGTCAACCTCACCC	58.09	50	4.61	TCAAGCGATATCAATGTACTTCTAACG	59.62	37.04	3.18
2706	LG01	AT	AT	2	9	3072891	3072908	18	1	153	TGGTAGTTGTGGGCGATAGG	59.17	55	2.57	TGATGAAGCATAGTCTTGCCG	58.45	47.62	5.69
2707	LG01	A	A	1	11	3072928	3072938	11	1	153	TGGTAGTTGTGGGCGATAGG	59.17	55	2.57	TGATGAAGCATAGTCTTGCCG	58.45	47.62	5.69
2708	LG01	A	T	1	22	3073001	3073022	22	1	114	GGTAATAAGAATCGGCAAGACTATGC	60.13	42.31	3.14	TCGGTGTATATAAAAAGAGGCAAAGC	59.96	38.46	3.51
2715	LG01	AT	TA	2	9	3078118	3078135	18	1	126	CCCAACCTCCCATCTAACGG	59.82	60	4.44	AGGAGCGGTATTAATGGCGG	59.97	55	6.13
2719	LG01	AT	TA	2	7	3081601	3081614	14	1	141	GGAATGGCGGATTCGAAACC	59.62	55	3.27	ACAAAGCTAGCAATAAATGTCTTGC	58.9	36	4.01
2736	LG01	A	T	1	10	3088967	3088976	10	1	127	CCCTAATCTTGAGTAGTCATTCACG	59.02	44	4.35	CCTAGGTCTTACGGTCAGGC	59.25	60	4.85
2737	LG01	A	T	1	10	3089798	3089807	10	1	131	ACCTGCAAACACACAACACC	59.47	50	4.16	ACCTAAGGATGAGTGTGGTTCC	59.43	50	3.62
2738	LG01	AAG	TTC	3	6	3091574	3091591	18	1	148	CGAATCATGAGCTCCCATTGC	59.73	52.38	3.56	GGAGCACAAAAAGAGGGTCG	59.12	55	4.79
2740	LG01	A	T	1	10	3094068	3094077	10	1	114	TCAAACGGAATCTTAGTAGCCG	58.22	45.45	5.52	TTCCAACTTTACGGCATGGC	59.11	50	4.4
2741	LG01	A	A	1	12	3094206	3094217	12	1	193	TAGTGCAAAAACCTGTGGCC	58.96	50	5.36	ACCTAAATTCTCTTTTGTTGGGCC	59.72	41.67	5.8
2746	LG01	A	A	1	10	3107310	3107319	10	1	153	TCATGTTTACACATTTTCCAGGCC	60.02	41.67	5.19	GGGAGGTGGTCTAATTGTACTGG	60.12	52.17	4
2749	LG01	AT	AT	2	6	3109930	3109941	12	1	151	CGGCTATAAAAATTGTGCTTTTGAGG	59.97	38.46	3.86	TCTTAGCTCAAAGTTATGGTGGG	58.16	43.48	4.61
2750	LG01	A	T	1	27	3110058	3110084	27	1	213	TCACCCACCATAACTTTGAGC	58.21	47.62	4.26	TGTTTGTCCAATTTTTGTCTCTCG	58.42	37.5	4.04
2759	LG01	ACC	CCA	3	7	3116808	3116828	21	1	174	TCCTCCCCGATTTACAACGC	60.11	55	4.84	AGGCTTAGAGACGACGGAGG	60.75	60	4.3
2766	LG01	AT	AT	2	19	3124900	3124937	38	1	233	CCTCCTCTTAAAACAAACACCTCC	59.48	45.83	4.3	GTAACGGTTGTGTTTGCTAATGG	58.78	43.48	3.16
2767	LG01	AT	TA	2	6	3124978	3124989	12	1	128	AAAGTAACGATTTGTGTTTGGACC	58.42	37.5	4.46	TGTCCCCATTAGTGGTTTAGCC	60.03	50	3.93
2768	LG01	A	T	1	11	3124990	3125000	11	1	149	AAAGTAACGATTTGTGTTTGGACC	58.42	37.5	4.46	CCTGTGGCATTTTTGGGGG	59.32	57.89	5.4
2770	LG01	A	A	1	10	3133962	3133971	10	1	167	CTATCGACCAAGTGAGTGAAGC	58.82	50	3.86	TCTGGAATTATCCCGCAACCC	60.13	52.38	4.11
2772	LG01	A	T	1	10	3136133	3136142	10	1	161	GTTGAGGGATAAAAATGGTATTTAGCC	58.86	37.04	3.93	AGTCCAAAAAGAAAGAGGAGCC	58.51	45.45	4.7
2776	LG01	A	T	1	10	3140172	3140181	10	1	147	TCGTGGCGGAAGAATCATCC	60.18	55	3.51	TCCCATCAGGCAGAGTCTCC	60.69	60	3.71
2778	LG01	A	T	1	15	3145099	3145113	15	1	157	TAGACTCTCGGTGCATAGGG	58.02	55	3.53	GGTTGTACCACTAAAGTTATTTTCGC	59.2	38.46	4.7
2779	LG01	A	A	1	11	3145394	3145404	11	1	125	GCAAAAATAGAGGTACGCCCC	59.33	52.38	5.8	CCTGTTACTGACGGTGGAGG	59.75	60	4.3
2782	LG01	AACCC	CAACC	5	5	3146138	3146162	25	1	156	CATGGTCTGGGTTGGGTAGG	59.74	60	3.18	AATGAGAGTAACATAACCCAACCC	58.49	41.67	4.11
2784	LG01	A	A	1	13	3151313	3151325	13	1	138	TGACAATCAAAGAGTCGATTTTGC	58.55	37.5	3.68	ATCGAGTTGCCCCTTCTGC	60.08	57.89	4.26
2786	LG01	A	A	1	14	3155992	3156005	14	1	120	TGAAAGTACAGAGCAAAGGGC	58.5	47.62	5.19	ACTAGACTCACAATCACCTCTTAGG	59.35	44	2.69
2796	LG01	AAT	AAT	3	7	3168302	3168322	21	1	180	CCTCACCCCATCTCATCTGC	59.89	60	4.26	ATAGTTTCTCCTTGCACTGGC	58.28	47.62	4.85
2798	LG01	A	A	1	10	3169822	3169831	10	1	122	ACACCATTGAATCATTGACTTGACC	60.05	40	4.02	CCATTGATCACGAGTTGTTATTTTAGG	59.09	37.04	2.69
2799	LG01	A	T	1	10	3170658	3170667	10	1	201	CTCCATTGGCTCTCATTCAGG	58.43	52.38	3.86	TCAAAGTATTGTAGGGACGTGC	58.41	45.45	5.34
2803	LG01	A	A	1	20	3172497	3172516	20	1	119	TGTGGAAAACTCAAAGCGACC	59.33	47.62	4.79	CCAAAACCTTCATTATCACAACAGG	58.84	40	4
2806	LG01	A	A	1	20	3173676	3173695	20	1	208	CGACAAACTTTCCCTTGACTGC	60.29	50	4.4	TCGGAGTAAGAAAATATAATGGGCG	59.07	40	6.13
2807	LG01	AT	TA	2	9	3173696	3173713	18	1	198	TCCCTTGACTGCAAAAGAAATACC	59.48	41.67	2.73	TCGGAGTAAGAAAATATAATGGGCG	59.07	40	6.13
2810	LG01	AAG	CTT	3	5	3178139	3178153	15	1	122	GATTCTAAACGCGCGATCTGG	59.81	52.38	3.86	GGTGAGGAGAATCGCGAAGG	60.53	60	3.46
2811	LG01	AAG	TCT	3	10	3178275	3178304	30	1	148	TCTCCTCCGGTGAGTTCTCC	60.32	60	3.71	CCGCACACAAAACCCATACC	59.76	55	2.73
2821	LG01	CG	CG	2	6	3197271	3197282	12	1	146	TAGGCTAGGCAAAGCACTGG	59.75	55	4	CCTCTCTTCCTTGCTCGCC	60.15	63.16	5.54
2822	LG01	CG	GC	2	7	3197334	3197347	14	1	194	TTCTGGTATTTGGGCAGGGC	60.32	55	5.19	CGTCCAGCGCTCTTGTCG	61.18	66.67	4.35
2823	LG01	CG	CG	2	6	3197437	3197448	12	1	109	CTGAGGGGACGCGACTTCG	62.69	68.42	3.79	GTGCCATCCTCGCTGAGC	60.89	66.67	4.26
2824	LG01	AG	GA	2	21	3197736	3197777	42	1	212	AAGGCCGATCAAGAAGACGG	60.11	55	4.79	TCCCATTTTTCCCTTTTATTTTCCC	58.21	36	3.97
2826	LG01	A	A	1	10	3207959	3207968	10	1	180	GATGGCTTGGGCACTTTTGG	60.04	55	3.28	TGGATCGAACAAAACCCCGG	60.61	55	5.73
2828	LG01	A	A	1	10	3212009	3212018	10	1	119	TGTGCAAGAAAAACGAGGGG	58.97	50	4.79	AGTTGATAATCCAAACCATTTCAAACC	59.12	33.33	3.27
2831	LG01	AT	AT	2	40	3214085	3214164	80	1	135	AGACCCCCGACTAGAAATTGC	59.79	52.38	3.56	CCGTCAGAACTTGTTTGGTACG	59.78	50	3.67
2832	LG01	A	T	1	31	3214223	3214253	31	1	125	CGTACCAAACAAGTTCTGACGG	59.78	50	4.79	CTAATTGTTTTCATTTATTCGCTGACG	58.48	33.33	4.35
2836	LG01	A	T	1	16	3220473	3220488	16	1	119	CACAGATGAGGGACAGAGGC	59.82	60	4.7	TCACCCTTTCTCTCAAATCTCCC	59.74	47.83	4.3
2837	LG01	A	T	1	12	3220875	3220886	12	1	179	AGAAGGGTTTTGGAGAAGAATCC	58.33	43.48	3.01	ACCCCCATAGCTCATAAAATCCC	59.92	47.83	3.85
2838	LG01	A	T	1	22	3221792	3221813	22	1	126	ACACAAATGAGGGACAGAGGC	60.27	52.38	4.7	TCACCCTTTCTTTCAAATCTCCC	58.59	43.48	4.3
2839	LG01	A	T	1	25	3223057	3223081	25	1	126	CACAGATGAGGGACAGAGGC	59.82	60	4.7	TCACCCTTTCTCTCAAATCTCCC	59.74	47.83	4.3
2840	LG01	AATT	AATT	4	5	3224321	3224340	20	1	129	AGGAGATGGCAGTGATGTCG	59.54	55	4.35	CCTCTGTCCCTCATTTGTGTCC	60.62	54.55	4.02
2841	LG01	A	T	1	23	3224389	3224411	23	1	126	ACACAAATGAGGGACAGAGGC	60.27	52.38	4.7	TCACCCTTCTCTCAAATCTCCC	59.16	50	4.3
2842	LG01	A	T	1	13	3224798	3224810	13	1	180	AGAAGGGTTTTGGAGAAGAATCC	58.33	43.48	3.01	ACCCCCATAGCTCATAAAATCCC	59.92	47.83	3.85
2843	LG01	A	T	1	32	3225714	3225745	32	1	135	CACAGATGAGGGACAGAGGC	59.82	60	4.7	TCACCCTTTCTCTCAAATCTCCC	59.74	47.83	4.3
2844	LG01	AATT	AATT	4	5	3226986	3227005	20	1	128	AGGAGATGGCAGTGATGTCG	59.54	55	4.35	CACTGTCCCTCATTTGTGTCC	58.85	52.38	4.02
2845	LG01	A	T	1	23	3227050	3227072	23	1	121	CACAAATGAGGGACAGTGGC	59.12	55	5.01	TCACCCTTCTCTCAAATCTCCC	59.16	50	4.3
2846	LG01	A	T	1	23	3227449	3227471	23	1	223	GGCCAAGAAGAAGAGAAGAAATCC	59.6	45.83	3.01	ACCCCCATAGCTCATAAAATCCC	59.92	47.83	3.85
2847	LG01	A	T	1	11	3228498	3228508	11	1	160	GAGCGGAGAAGAAGGGTTCC	60.11	60	3.62	CAAAAACCAGTTGTCATGAATAGAGG	58.91	38.46	3.69
2849	LG01	A	T	1	12	3229560	3229571	12	1	156	ATGTCAAACAAACAGCCCCC	58.95	50	5.4	AGGCCAATGGTAGGAAAGCC	60.03	55	4.35
2854	LG01	A	A	1	10	3234058	3234067	10	1	105	GAATTGGTATTTGTGCCTCCCC	59.57	50	4.81	ACTTATCTGCTCAACCGGGC	60.11	55	6.13
2856	LG01	A	T	1	13	3234435	3234447	13	1	199	GATGATCAACCGATGAAATTTTTATGG	58.03	33.33	2.74	ACCAAACGAGGATTAGGGGG	59.08	55	5.4
2867	LG01	A	T	1	16	3244402	3244417	16	1	134	TGAACGTGATTTGTGCGTGG	59.69	50	4.94	TCGTATTAGTGAACACCAGAGAGG	59.6	45.83	3.69
2871	LG01	A	A	1	12	3245771	3245782	12	1	163	TTGTGTGTTCTTTGTTAGAGAGCC	59.43	41.67	4.7	CCTGCAGCTGGATCTCAAGC	61.1	60	4.01
2873	LG01	A	T	1	10	3253663	3253672	10	1	137	TCAAGCTCGAACCTGTGACG	60.32	55	4.35	TCGAGAATTGATATTTGCCCCC	58.51	45.45	5.4
2874	LG01	A	A	1	15	3257540	3257554	15	1	116	TTATGTGTTCTTAAGTTGCTTGGC	58.23	37.5	4.52	CTGTCAGTTTTAAGAATCAGATCAGC	58.54	38.46	4.26
2876	LG01	A	A	1	18	3259670	3259687	18	1	101	ACAACTGGCCACCATCAACC	60.83	55	3.77	GAAACAAGTGGGTGTTGGTGG	59.86	52.38	4.61
2877	LG01	A	T	1	10	3265896	3265905	10	1	135	TGAAACACTGATTGAACATAATCCG	58.16	36	4.18	TAGTCTGCAAACCTGACCCG	59.68	55	5.28
2878	LG01	A	T	1	11	3267201	3267211	11	1	158	GGGGTGGGGTTGAGAATAGC	60.11	60	2.97	GGGGTGAGTCCTCTTCTTCG	59.47	60	3.79
2881	LG01	A	A	1	12	3269622	3269633	12	1	129	AATTAGTTCACAATGAGCCAAACC	58.22	37.5	3.27	TCTCTTCCTTTATTCTCCGTTTTGC	59.59	40	3.68
2884	LG01	A	T	1	18	3271290	3271307	18	1	161	TGATACTCAAAGTGGGGACGG	59.45	52.38	4.79	TCGCGCTTTCCGTTTTTACC	59.76	50	2.85
2885	LG01	A	T	1	10	3271318	3271327	10	1	161	TGATACTCAAAGTGGGGACGG	59.45	52.38	4.79	TCGCGCTTTCCGTTTTTACC	59.76	50	2.85
2890	LG01	A	A	1	11	3280062	3280072	11	1	112	ATTCCTCGACCCTGTCTTGC	59.75	55	4.01	TTCTCTCATCGGCTCATGGG	59.24	55	4
2891	LG01	AT	TA	2	8	3284015	3284030	16	1	137	TCTCCCAAATCTAGCACAAGC	58.01	47.62	4.01	ACTAACTTGCATGCCGTTCG	59.2	50	3.95
2892	LG01	AT	AT	2	8	3284103	3284118	16	1	104	GAACGGCATGCAAGTTAGTCC	59.87	52.38	3.85	GTCAGCTCGTATGGATGGGC	60.6	60	5.36
2893	LG01	AT	AT	2	7	3284877	3284890	14	1	116	TCTTAGTTTGGGTTGGATTGAACC	59.17	41.67	3.62	CAAGGTGTGAAGTTGGGTTGG	59.59	52.38	3.77
2894	LG01	AATCAG	ATCAGA	6	5	3287331	3287360	30	1	170	TCTCTACAAAGGAACAGAATCGGG	60.08	45.83	5.14	CGGAAAACACCATCGAACTCG	59.87	52.38	4.18
2895	LG01	A	A	1	10	3287497	3287506	10	1	114	ATCTCTACCAAAAAGGCCGC	58.25	50	6.53	GCATGTGAGTGATCGTTGCG	60.25	55	4.85
2896	LG01	A	A	1	10	3289690	3289699	10	1	117	GGATTCTATTTGAAGTGTGACCCC	59.36	45.83	4.95	TGCTTGAACATATAACTCATTTCCACC	60.15	37.04	4.61
2898	LG01	A	A	1	10	3290359	3290368	10	1	145	ACTATGTTAAAGTGTGGCATAAGGG	59.11	40	3.95	TCTCGTAAGCCACACTTTAAGG	58.08	45.45	2.69
2899	LG01	A	A	1	10	3290478	3290487	10	1	106	ACGATTTTACCCTTAAGTCATAACCC	59.17	38.46	4.11	TTCCCTTAAGCCACACTTTAAGG	58.6	43.48	2.69
2903	LG01	A	T	1	11	3291957	3291967	11	1	121	GAGAGCTTTGACGAGACAACC	58.94	52.38	3.77	CAGTACAACTCCGCAATATAACTCC	59.54	44	3.85
2909	LG01	AAT	AAT	3	5	3295701	3295715	15	1	131	AGGGTTTATATTCGTAACCAGCG	58.63	43.48	5.18	GTCACACGAGTTCGAATCCG	59.02	55	4.18
2914	LG01	A	T	1	10	3297253	3297262	10	1	123	AACTACGCCATTGACCCTCG	60.11	55	4.63	GTCCATCCATTCGTGACACG	59	55	4.49
2922	LG01	A	T	1	10	3302249	3302258	10	1	147	ATTATGAAAACCTGTGTTAACGATCG	58.54	34.62	3.69	CACCCCACCTCGCAATCC	60.44	66.67	3.01
2923	LG01	A	T	1	10	3303244	3303253	10	1	152	TCTATCAAATCCAAACACACCCC	58.66	43.48	4.95	AACCCAAATGGCCCTTTTCC	58.94	50	3.13
2925	LG01	A	A	1	12	3303794	3303805	12	1	185	GCTTCTGAGAGTGAGGCTGG	60.11	60	4.85	TGCCCATAGACACCAGAATTCC	60.09	50	3.01
2926	LG01	A	A	1	10	3307625	3307634	10	1	171	TCTAGGTGTTTGGCCTTGGG	59.6	55	4.12	GCAGTCAATTCTTCAGTGAATAACG	58.98	40	3.18
2927	LG01	AAT	TAA	3	9	3309481	3309507	27	1	135	TGTCGTAACAGACCTTAGAGTCG	59.57	47.83	4.18	TGCTACTATTTTACTTGCAATCATCCC	59.99	37.04	3.85
2931	LG01	A	A	1	10	3314738	3314747	10	1	152	GCATTGACTGATGCCCATGC	60.25	55	4.06	GACCTAGGTTTCAGCCCAGC	60.39	60	4.85
2932	LG01	A	T	1	17	3316494	3316510	17	1	137	CGATGTATGATGCACAAATACTCTGG	60.35	42.31	3.86	TCTAGCACCAGATCAGATGAACC	59.61	47.83	3.62
2934	LG01	A	A	1	10	3320669	3320678	10	1	142	GTGCTCTAATACCAACGCTACC	58.88	50	3.18	TCATGCCATCTTCGGTTACTCC	60.16	50	3.85
2935	LG01	A	A	1	10	3330889	3330898	10	1	134	GTACAAAGGCCGGAATGACG	59.27	55	4.35	AGCCGATTCCCTTAGTTAAGCC	60.16	50	4.35
2936	LG01	A	T	1	14	3332576	3332589	14	1	107	TGTGGCTTTTGCTTTATCCTTTAGG	60.05	40	2.69	AAGATACAAAAGGACAGCCTAGC	58.48	43.48	3.42
2937	LG01	A	A	1	11	3341298	3341308	11	1	113	CCTTTAGGTGTTAGAGGTCATGC	58.81	47.83	4.06	GCTAGAGTGTGTTGAACTATTTCCC	59.65	44	3.97
2938	LG01	A	T	1	19	3346817	3346835	19	1	197	AACACTTCGTAATCCAGTTCCC	58.33	45.45	3.97	TCAGTGGTTGACTTCTTGTAGC	58.27	45.45	3.58
2939	LG01	A	T	1	13	3347347	3347359	13	1	140	TGCTGAAGCTAAGGAAGGGG	59.38	55	4.79	AGATCAATATTTCTTTCCAACAAGGGG	59.88	37.04	4.79
2940	LG01	A	T	1	15	3348467	3348481	15	1	140	GCTAGCTTGGAGAATTGCCC	58.97	55	5.36	ACCCTCTACATAGAATTTGTGGTCC	60.1	44	4.46
2943	LG01	AT	AT	2	8	3350903	3350918	16	1	130	AATTCAACTGCGGAATCGGC	59.55	50	5.54	AGTATCAACAAAGGTCTATTCTGAAGG	58.96	37.04	3.46
2946	LG01	A	A	1	10	3355756	3355765	10	1	119	TCAAATCATCATTAGTGTGCAACC	58.05	37.5	3.77	CAATGAAGATCCAACATTCAACTTCG	59.47	38.46	3.79
2950	LG01	A	T	1	18	3360544	3360561	18	1	105	CTAAAAGTTTACAGATTTAGTCCAGGC	58.55	37.04	4.85	TGTTCTAGGGAAGGTCAGTTATCC	59.28	45.83	2.59
2952	LG01	A	A	1	10	3361201	3361210	10	1	125	TCCCTATTTAACCTTCGTCGCC	60.16	50	5.54	TTGTTGCAAAGCTTCCACGG	59.9	50	4.94
2953	LG01	AT	AT	2	7	3363220	3363233	14	1	152	ACCATGACGTTAAATTAGTTTACAACC	58.71	33.33	3.77	CGGTAGATGTAACGTAGGCCC	60	57.14	5.8
2956	LG01	A	T	1	11	3366304	3366314	11	1	186	GTTGCATAAGTTAGGCATTGTTGG	59.14	41.67	3.77	TGCATGTGCTTAATTTTGAGCC	58.41	40.91	4.7
2957	LG01	A	T	1	12	3367257	3367268	12	1	140	AAGTTCATGACAAAGTATTCATGTCC	58.18	34.62	4.02	TTAAAGGTGTTTGTGAAATATACTGGG	58.2	33.33	4.45
2958	LG01	A	T	1	10	3368659	3368668	10	1	104	ATCTGCTATGGGATTGGATTTCC	58.33	43.48	3.13	TTTTCATTATTCCATAATCACCGTAGC	58.44	33.33	3.58
2960	LG01	A	A	1	11	3377776	3377786	11	1	187	CCCTTAAGGTCCCAGGTTCG	59.75	60	3.95	TCCATAGATGTGGATGGACTAACG	59.72	45.83	3.18
2961	LG01	A	A	1	11	3378743	3378753	11	1	156	ATGTCAAAGGCTGCCCTCC	60	57.89	4.3	GTGCTCTGCAATATTTCTCTTCCC	59.96	45.83	3.97
2962	LG01	A	A	1	10	3385087	3385096	10	1	167	GTCCACTTGGCTCAGTTTTAGC	59.77	50	3.09	TGTTCCTCTTTTTGCTTTATTCCG	58.23	37.5	4.3
2964	LG01	A	T	1	10	3386246	3386255	10	1	108	GCAAACAAATTGTGATGGAGCC	59.26	45.45	4.7	GTAGGGTTTGTTGGTCCCCC	60.25	60	5.4
2970	LG01	AAT	ATT	3	5	3388770	3388784	15	1	133	TCAAAGCCCATGAAAACCAAGG	59.63	45.45	3.61	GGGACTTTGAGGGTGATGGG	60.03	60	4
2971	LG01	A	T	1	13	3390155	3390167	13	1	127	ACTACATTGAACAAGTTTTCAAGAGC	58.8	34.62	4.09	AAAAATTTGGCAAGATGGGAGC	58.32	40.91	4.7
2973	LG01	A	T	1	11	3395744	3395754	11	1	169	AGATTTGTCTCCTTGCTTTGCC	59.44	45.45	4.52	TCTGTTTCTCTGTTTTTCATTCATTCC	58.86	33.33	3.01
2975	LG01	A	T	1	13	3397123	3397135	13	1	163	CTGTCAAATGTCACCCACACC	59.39	52.38	4.16	ACCTTTCATCTATCATAACCTTTCACC	59.22	37.04	4.02
2976	LG01	AT	TA	2	26	3397734	3397785	52	1	130	TCGAGCTCAATAACATTTCGGG	58.81	45.45	5.14	CGTACAACCTAGAAACCAACAACC	60.02	45.83	3.77
2980	LG01	A	A	1	10	3401952	3401961	10	1	145	GCCGGGGTTCAAAATTCACC	60.04	55	4.02	CCTAATCCTTTGTGGCCATGG	58.97	52.38	3.66
2981	LG01	A	T	1	12	3403538	3403549	12	1	110	CATTATTCCACTCTTCACTCCGC	59.44	47.83	5.54	GAAATACATACGGAGATTGTCTTATGG	58.07	37.04	2.74
2982	LG01	A	T	1	10	3404641	3404650	10	1	126	GAGTTCCTCTACCCCTTGCC	59.46	60	4.52	ACGAGCCAGAACCTACAACG	60.04	55	4.1
2984	LG01	A	T	1	10	3405116	3405125	10	1	170	ACAAAACAAAACACATCATCCAACG	59.71	36	4.1	CCTCGACTGGTAACCGAAGC	60.46	60	3.86
2985	LG01	A	T	1	10	3406702	3406711	10	1	146	CCATTCTCCTCGTTCGACCC	60.18	60	4.46	ACGATTAGCCCTAAATTGCGC	59.4	47.62	6.09
2987	LG01	A	T	1	11	3407867	3407877	11	1	104	GGAGTTGCATGTTGTAAAGCCC	60.35	50	5.19	TTTTTCCATTGGGTTGGCGG	59.61	50	6.13
2989	LG01	A	T	1	10	3409561	3409570	10	1	157	TGTTTCCTGAAGCTGACTGC	58.4	50	4.4	TGTCCTCTATGAACAAGTACATAGC	58.19	40	2.97
2990	LG01	A	T	1	10	3410996	3411005	10	1	135	TTCTCTCCTCTCCTCTGCCC	60.03	60	5.36	CCACAATTTTCCTCATATAATTTTGCC	58.17	33.33	4.52
2991	LG01	A	T	1	10	3411361	3411370	10	1	111	TGGGCTTTGGAGGTATGTCC	59.38	55	4.02	AGGTTGATGTATAGGGTTTGGGG	59.8	47.83	4.96
2993	LG01	AAG	TTC	3	6	3415556	3415573	18	1	122	TCGAATTCATTGTTCCGTGAAGC	60.12	43.48	3.86	TCCCGCCACAAACAAAAACG	60.18	50	3.6
2994	LG01	A	T	1	12	3421036	3421047	12	1	130	TGCAGACCAAGTCACAAATTCC	59.38	45.45	3.01	GAGAAATATTTGCATGCTACCTGC	58.78	41.67	4.85
2996	LG01	AT	TA	2	8	3425844	3425859	16	1	159	AGGAGGAAGAGTGAGGTTCC	58.05	55	3.62	ATATACACGTAGACCCGGCG	59.12	55	6.46
2997	LG01	AT	AT	2	11	3425984	3426005	22	1	156	ATTAGAGCATGCATCGCACG	59.14	50	5.34	CGCATAATATTGTGTGATTGATTGGC	59.91	38.46	4.52
2999	LG01	A	A	1	12	3433101	3433112	12	1	121	AGTCATATGTTCAATCTTGAGAATTGG	58.1	33.33	3.16	CAACTTTTTGGTGGTGCATGC	59.4	47.62	4.06
3008	LG01	A	T	1	10	3437057	3437066	10	1	106	CCAAATTTGAATTCTCGTATCGGC	59.03	41.67	5.54	ACACCATTGTTAAGGTTCGATTCC	59.54	41.67	3.01
3011	LG01	A	T	1	18	3446611	3446628	18	1	189	GCTCTTCAGAGACAGGAGTGG	59.8	57.14	4	GCGTTTGTTTCTCGACCAGG	59.77	55	4.45
3014	LG01	AT	AT	2	13	3448943	3448968	26	1	171	CACCAGGTCCCATAAGTCGG	59.82	60	4.79	CCTTCCTACCCCAGATTACTATGG	59.47	50	2.74
3015	LG01	A	T	1	12	3448974	3448985	12	1	180	CACCAGGTCCCATAAGTCGG	59.82	60	4.79	CTCAACCTTCCTTCCTACCCC	59.44	57.14	4.95
3017	LG01	A	A	1	12	3454443	3454454	12	1	101	AGTGCGCACAAATTGACTCG	59.76	50	4.18	ACTAGGAGGTAGCTTAGATGAGC	58.6	47.83	4.26
3018	LG01	AT	AT	2	8	3455751	3455766	16	1	153	ACCCATACTTCAATCATTATGCACG	59.76	40	5.34	TTAGCTCAACATTCTACTCCTTCC	58.02	41.67	3.46
3020	LG01	A	A	1	14	3456664	3456677	14	1	100	CCTCTACCATTGCTCACATGC	59.05	52.38	4.06	ATGCAAGGAAAGTGGATGACC	58.55	47.62	4.02
3022	LG01	A	T	1	10	3458449	3458458	10	1	131	TGAAGAAATCAACCGATCTTTCCG	59.61	41.67	4.3	TCTATGGTCGCCCCTCTTCC	60.76	60	3.46
3024	LG01	AAG	AGA	3	5	3464272	3464286	15	1	156	CTCTCATGGCGAAATTGTGGG	59.6	52.38	4.61	GTATCCAGATCTTGCAGCGC	59.14	55	5.92
3025	LG01	AG	TC	2	11	3464399	3464420	22	1	197	CTTTAGCGCTGCAAGATCTGG	59.67	52.38	3.86	TGTCATAATACAGAAAAGCAGCGC	60.2	41.67	5.92
3028	LG01	AG	CT	2	8	3467198	3467213	16	1	104	GCTTTGGTGTAAATTGATTTCTCACC	59.63	38.46	4.02	AAGGATGGGAAGTTGGGACC	59.3	55	4.46
3035	LG01	A	T	1	10	3470729	3470738	10	1	139	ATGTGCGAAGGAGTGACACC	60.32	55	4.16	ATTTCGGCTTGATCCAACGG	58.91	50	4.44
3036	LG01	A	T	1	10	3473897	3473906	10	1	168	GTTGTGGTTTGTTGGTCCCC	59.54	55	4.81	AGTATTGCTGGTGTGAAAAATGGG	60.02	41.67	4
3039	LG01	A	A	1	13	3475420	3475432	13	1	133	TGTTAATTTGCCCTAAAGTTAAATGCC	59.4	33.33	4.4	TTCCAAAGTGTCGACCAAGC	58.69	50	4.01
3041	LG01	A	A	1	11	3477071	3477081	11	1	105	ACTAAAAGTTTATTGGCTCGAGTCC	59.36	40	3.85	TCTCCCTTTGATTTTCAACGGC	59.44	45.45	5.68
3045	LG01	AAAG	GAAA	4	5	3478866	3478885	20	1	165	GTTTCCCTTGACTTGATAGGCG	59.32	50	5.52	TTTCGAGACAATGGCACCC	58.06	52.63	4.61
3052	LG01	A	A	1	10	3487521	3487530	10	1	175	ACGCCTCATTGATAAGCCCC	60.18	55	5.8	TGGCATCTCACTACAAAGTTTTAGC	59.82	40	3.09
3053	LG01	A	A	1	13	3488747	3488759	13	1	157	TCCTACGAACAAGCAGAAAATGG	59.25	43.48	3.16	ACACACTAAAGGTCTCCAGTTCG	60.24	47.83	3.95
3055	LG01	A	A	1	11	3490232	3490242	11	1	144	TGCAAAAAGACATACAAAATTTCTCCC	59.56	33.33	4.3	AGAGTTCTTATCCAGATTAAAGCCG	58.72	40	5.52
3056	LG01	A	A	1	14	3491082	3491095	14	1	112	CCCAATAGCAAATACCAAGTCTCC	59.42	45.83	3.71	TCTCTGGATACCTGGATTTTCGG	59.61	47.83	4.3
3058	LG01	A	A	1	13	3492770	3492782	13	1	131	TGTCCATTCATGCAGATTATCACC	59.18	41.67	4.02	TCCTTGCACTTAATCATGTTGCC	59.81	43.48	4.52
3059	LG01	A	T	1	16	3505150	3505165	16	1	176	CTCAGCTAGCTCTTGTTGGC	58.63	55	4.52	CGAGCGGTATACCCACATCC	60.04	60	3.51
3060	LG01	A	T	1	11	3506102	3506112	11	1	137	ACCTATTGGTGCCCCTTTCC	59.66	55	3.13	TGTTTGAGAATTATTGTTTGTAGGGG	58.11	34.62	4.79
3065	LG01	A	A	1	11	3508261	3508271	11	1	134	AGGAAACTGAATTTGACATTTTCTTCC	59.07	33.33	3.46	ATCAGCGGTTTTGAGTCCCC	60.32	55	4.81
3070	LG01	AT	AT	2	9	3509802	3509819	18	1	198	TTTCACTTTTATCTTGAACTACGTGG	58.14	34.62	4.94	TTAAAAATACTAGAACTTTGGAACGGG	58.21	33.33	5.28
3071	LG01	A	A	1	10	3511445	3511454	10	1	125	GAAGCAAACATATTTCTGTGTCGG	58.91	41.67	4.79	GCCCCTTCTTTGTCTCAACC	58.75	55	3.77
3072	LG01	A	A	1	10	3511654	3511663	10	1	169	CCACCTTTGAAAGAGAGTCTTCC	58.93	47.83	3.46	TCCACCATGGCTTTCATACCC	60.06	52.38	3.69
3073	LG01	A	T	1	11	3513078	3513088	11	1	141	TCAGACCCACCAATTCCTCC	59.01	55	4.3	AGAATTAGAGACAAGCTTGAACAAGG	59.57	38.46	3.61
3074	LG01	ACG	TCG	3	5	3513318	3513332	15	1	155	CAGCCACAACCTGAAGAATGC	60.07	52.38	3.56	GTAGTACTAGCGGTGGTGGC	59.9	60	5.01
3076	LG01	A	A	1	13	3517932	3517944	13	1	147	CTAGCGTCACAGGTTCATGC	59	55	4.06	ACGATATTTCAACCCTTGAGTGC	59.31	43.48	4.4
3077	LG01	A	T	1	11	3520767	3520777	11	1	131	AAAGAGGTCAAGAGGGCTCC	59.01	55	4.7	AGAATTCACCCATCCACAATCC	58.36	45.45	3.01
3078	LG01	A	A	1	10	3527635	3527644	10	1	134	ACTTCTTCGATGTCTCCCGG	59.18	55	5.73	GCGGAAAGGAACACACTTTGC	60.86	52.38	3.68
3081	LG01	A	A	1	11	3531281	3531291	11	1	145	TGATTTTCTCCTTAAGCCACGC	59.25	45.45	5.34	TGAGTTTTGAGGGTACATTCTCG	58.43	43.48	4.04
3083	LG01	A	A	1	10	3533514	3533523	10	1	134	CTCAAACTAACTTCTTTTATTCTCCCC	58.27	37.04	4.81	CTCATCCGATCTGCCCTTCC	59.97	60	3.46
3088	LG01	A	T	1	13	3535888	3535900	13	1	131	TTGGTTTGGCATTTTACGATAATGG	58.9	36	3.16	TCTGTTTTCCTTCCGTGCCC	60.54	55	5.36
3089	LG01	A	A	1	17	3536149	3536165	17	1	202	GAAGGGAAATAAGCAGAGCAGC	59.64	50	5.25	TGGACAGCCAAGTTGTACCG	60.25	55	4.02
3090	LG01	A	T	1	18	3536401	3536418	18	1	156	TGTGATATTGGCGGTGGTGG	60.39	55	4.61	CGCTTGTTCGGTCAGAAATTCC	60.41	50	3.01
3094	LG01	A	T	1	14	3538616	3538629	14	1	136	TGACCGAGTAACTTTAAGGTTCG	58.45	43.48	3.95	CACTCTCTAACTTCTTGGTTAAGGC	59.36	44	4.35
3096	LG01	A	T	1	10	3539542	3539551	10	1	159	GTCGTCGGAGGTCTGAAAGC	60.73	60	3.51	GAAAGATGACGTGGACCAACC	59.2	52.38	3.77
3097	LG01	A	T	1	17	3539660	3539676	17	1	102	TGACTTTGGTTTTGGTTGGTCC	59.5	45.45	4.46	AAAGAAAGAGAGATGAAAGGAGACC	58.53	40	3.85
3098	LG01	A	T	1	13	3539804	3539816	13	1	154	GTGCAACCCCCACTAAATTATCC	59.62	47.83	2.59	TGCCAACAAAGAATTATAACTAGCCG	60.18	38.46	5.52
3099	LG01	A	A	1	11	3554242	3554252	11	1	129	GTTATACCCCGTATGCACAAGC	59.45	50	4.01	TGCTCGGTTTATGAGTATTCTGG	58.31	43.48	3.86
3102	LG01	A	A	1	11	3555453	3555463	11	1	171	GTGCAATTTAGACATTCCATGAAGG	58.96	40	3.46	ACACACACACAAACATAGCCC	59.05	47.62	5.19
3103	LG01	AT	TA	2	8	3558111	3558126	16	1	110	CAGTAGAGGATGTTCCACAATATGC	59.53	44	3.14	AGATTGAACGTAGGTTTTGGAAGG	59.24	41.67	3.46
3106	LG01	A	A	1	10	3561657	3561666	10	1	203	AGGTGAGCTTTTCTTTCACTACC	58.61	43.48	3.18	TTCCATAGGAAAGTCCTCAAAGC	58.41	43.48	3.51
3107	LG01	A	A	1	11	3562979	3562989	11	1	120	ACTCTATTGCTAGAAATTGGTATGCG	59.57	38.46	4.73	AAATGCCCTTTAAATTGGTGCC	58.32	40.91	5.01
3108	LG01	AT	AT	2	36	3563204	3563275	72	1	163	TTTTTCAATTCATTTGCAGCAAAGG	58.5	32	3.11	CACTCAAAATGTTGTTTGTGAGGC	59.73	41.67	4.7
3109	LG01	A	T	1	20	3563781	3563800	20	1	164	TCTATACTAAAGATGCACTACCTTTGC	59.07	37.04	3.68	GTCTAATGTCCCAGCATAAGCC	58.86	50	4.35
3110	LG01	A	A	1	10	3564063	3564072	10	1	147	TGTTTGAGCCATTCTAATTCCAACC	60.05	40	3.77	TGCCTCTCATGAACATATAATGCC	58.99	41.67	4.4
3112	LG01	A	A	1	10	3565009	3565018	10	1	177	TGTTTAGGACTTTCAAAGAAACTTACC	58.32	33.33	2.85	CAATTGGTTTTGAGATGGATGTCC	58.59	41.67	4.02
3113	LG01	AAT	AAT	3	8	3567050	3567073	24	1	158	TGCCAAAGCCACCAAAATGC	60.53	50	3.56	TCCCTTGGACACTAACAGAAGC	59.96	50	3.86
3114	LG01	A	A	1	10	3567128	3567137	10	1	100	TTGCATGCTTCTGTTAGTGTCC	59.19	45.45	4.02	AGTAGAAGCCTATTTAAGTCCAAGG	58.11	40	3.61
3123	LG01	ACG	TCG	3	5	3572880	3572894	15	1	159	GTCGATTTGGGGAAAACGCC	60.11	55	5.68	TCCCATATACTCCCCGACCC	59.88	60	4.46
3126	LG01	A	A	1	15	3581544	3581558	15	1	215	CAAAACAGATGGATCACTCCCC	58.98	50	4.81	TGGTTTCTACATTGTAGGAATGTCG	59.13	40	4.35
3127	LG01	A	A	1	10	3581732	3581741	10	1	152	ACATTCCTACAATGTAGAAACCACG	59.36	40	4.94	ACATCTTCAATATCCCAAACACCC	59.04	41.67	4.61
3130	LG01	A	T	1	17	3583977	3583993	17	1	158	TCATGTGACTTTACCCTCAAAACG	59.49	41.67	3.6	CAACTTGGGCCTTACTTTGGG	59.38	52.38	4.12
3131	LG01	A	T	1	10	3584700	3584709	10	1	101	TGGGTACAAGTAATAATTTTTGTGAGC	58.7	33.33	4.26	TTCAAAACCTATTAAATCACTCCACG	58.19	34.62	4.94
3133	LG01	A	T	1	11	3585897	3585907	11	1	117	TGTAGTAATGGAACCGACATCCC	59.87	47.83	3.85	GGCCGAACTTTGGTTTGTCC	59.97	55	4.02
3136	LG01	A	A	1	11	3589104	3589114	11	1	100	CAATAAGAAAGGGTCTGTGTCTGC	59.85	45.83	4.26	AGCCATTTTGTATATGCCTTCGC	60	43.48	4.7
3137	LG01	A	A	1	11	3590187	3590197	11	1	115	ATTGCAGCAACCCGAATTCG	59.83	50	3.34	AAGACTAACTAATCTGTTACTGGCC	58.36	40	5.36
3138	LG01	A	A	1	12	3597743	3597754	12	1	138	CACTGCATCTTTCCTGCACC	59.48	55	5.01	TCATGAAGCCAAACCTTCTGG	58.48	47.62	3.86
3142	LG01	A	A	1	10	3604948	3604957	10	1	170	GATGTTTCCCAATGCCTGGC	59.82	55	4.85	ACAGTAATAACGGAACACTGATGG	58.82	41.67	3.51
3143	LG01	A	A	1	13	3606303	3606315	13	1	137	AGCCGTCACAACTTATCCCC	59.75	55	4.81	AGTCGGCCATGGAAATCTCG	60.18	55	4.04
3144	LG01	A	T	1	10	3609732	3609741	10	1	155	TACGCTCTAGGGCATTGTGC	60.18	55	4.57	CTCTCGGGCCTTGAGACAGG	61.95	65	4
3145	LG01	A	A	1	17	3610000	3610016	17	1	116	CTCTCAGCGCGTCTGTATCG	60.66	60	2.92	GGTTCTGTTTGTTTCTATTTCCCCC	60.28	44	5.4
3146	LG01	A	T	1	20	3610343	3610362	20	1	125	TGATAACAGAAGAAGAAGCACACC	59	41.67	4.16	CGCAAAGAAGAAATCGAAACAGG	59.09	43.48	4
3149	LG01	AT	AT	2	8	3614190	3614205	16	1	182	AAAATCCAACCAATTCCATCTGC	58.16	39.13	4.26	TTCTTGGCACCATACCGACC	60.04	55	4.79
3151	LG01	A	A	1	10	3618224	3618233	10	1	134	TTGTCGTACCTACCGCAACC	60.04	55	3.77	AATATGCAGAAATGAAGATGAATGGG	58.33	34.62	4
3152	LG01	A	A	1	11	3619216	3619226	11	1	146	ACAAAGTATATCAGTTGGCCAGG	58.47	43.48	4.45	AGAGAATGAAGGGGGATGCG	59.53	55	4.73
3153	LG01	A	A	1	15	3623756	3623770	15	1	185	TGTCCAACATGTGTCGGAGG	59.97	55	4.3	CCACCAAATCTAGCTCAAAGGC	59.58	50	4.35
3154	LG01	A	A	1	14	3628772	3628785	14	1	100	ACTAACTTAAGCATCGGCATCG	58.88	45.45	3.84	CATTATATCCGTTGGCCGATGC	59.9	50	3.91
3155	LG01	A	A	1	14	3631777	3631790	14	1	167	TCTTTCGATGTCTCCGGTGC	60.11	55	5.01	TCAGCTTCAAGTCCTGAAAATATCC	59.12	40	2.59
3156	LG01	A	T	1	10	3632647	3632656	10	1	114	TCTCATTCACACACATACAAGGC	59	43.48	4.35	TTCTGCCCCCGCTATAATGG	59.6	55	3.16
3168	LG01	AAC	ACA	3	5	3643462	3643476	15	1	100	GTCCACACTCCTCCTCAACG	60.04	60	4.1	GGGGAAGAAGGGGATTGGC	60.08	63.16	4.52
3172	LG01	A	T	1	10	3646043	3646052	10	1	207	GATCCATGAAATCGGTATTTGTAATCC	58.76	37.04	3.01	TTAAACTGGTTTCTCGTATAGGTCC	58.37	40	4.46
3176	LG01	A	A	1	12	3650081	3650092	12	1	118	TGGGTGCGAATCTTCCATCC	60.11	55	3.51	GGTCGATTCTCTTCCTCTAGTGG	59.68	52.17	4
3188	LG01	A	A	1	21	3654383	3654403	21	1	141	GGCTTTTGAGGGATTGGAAGC	59.79	52.38	3.86	TGTTCTTTTTCATCTCAAAAGCAGC	59.25	36	5.25
3189	LG01	A	T	1	11	3656031	3656041	11	1	102	TGCCTTGAAACCCATGAATCC	58.82	47.62	3.01	CCATGTATGTTGACGCCACG	59.63	55	4.94
3190	LG01	A	T	1	36	3656282	3656317	36	1	152	TGGAGCGATGATGTATCCCC	59.02	55	4.81	AGATTTGGCTGCATCATGGG	58.59	50	4
3197	LG01	AAT	ATA	3	18	3659492	3659545	54	1	247	ACTTCATTTCAAAACCCCTCTCC	58.85	43.48	3.71	CGTTCGATGGGCATAATTTTCG	58.71	45.45	3.46
3198	LG01	A	A	1	13	3659942	3659954	13	1	154	AAAGTTTGCTTCCTTTTCATCTCC	58.15	37.5	3.71	TCTCTAGGCTAGGTACCCGG	59.23	60	5.73
3200	LG01	A	T	1	10	3661328	3661337	10	1	128	AATCTCAGTGTGGGCCATGG	60.03	55	3.66	AATCGATCAAATTGGAAAAAGGGG	58.27	37.5	4.79
3214	LG01	AAT	AAT	3	6	3664954	3664971	18	1	184	CTTCACTATTACTGGTTCGATCCG	59.02	45.83	4.18	GCCATATGCACGAGGTAAATGC	60.35	50	3.56
3220	LG01	AT	TA	2	10	3668366	3668385	20	1	102	AAAAATTATCACGTGAACGCCG	58.52	40.91	6.46	AATACGAGCACATCAACCGC	58.99	50	5.68
3223	LG01	A	T	1	16	3668779	3668794	16	1	114	TCAAATGACTGTTAAAATGAGTTGTGC	59.57	33.33	4.57	ATGCCACAGTCTAGGAACGG	59.46	55	4.44
3224	LG01	A	T	1	20	3669029	3669048	20	1	150	AGAACCCAAACAGCCGAACC	60.82	55	3.62	GTTCGGTTTGGGTTCAACCG	59.97	55	4.44
3229	LG01	AT	AT	2	7	3670390	3670403	14	1	130	GAGCACTCGAGAAACTCTAAGC	58.82	50	3.09	AAGTCTTCAACCGTTGTGCC	58.98	50	5.01
3230	LG01	A	A	1	10	3670568	3670577	10	1	129	TCTCTGGTGTCTGGCCTAGG	60.32	60	3.02	AGGACAGATTAGGTAGTACTCTCG	58.39	45.83	4.04
3233	LG01	AC	CA	2	7	3672005	3672018	14	1	200	AAAGCGCACACCAATTTGGG	60.25	50	4.12	TCGAAAAGTTCAAACCCGTGC	59.94	47.62	5.34
3234	LG01	A	A	1	10	3672079	3672088	10	1	133	AAGCCCTGAGTTATAAAGTGTCC	58.16	43.48	4.02	TCGAAAAGTTCAAACCCGTGC	59.94	47.62	5.34
3236	LG01	AAG	TTC	3	7	3672740	3672760	21	1	123	TCCTCCATCATCACTTTGCCC	60.06	52.38	5.36	TTTCTAGGGTTTTTGAAGGGGG	58.15	45.45	5.4
3239	LG01	A	A	1	10	3673302	3673311	10	1	135	CTTGGTTCTGTCGGATTCTTGG	59.26	50	3.61	GGTGTTGTAGTCCCGACTGG	60.04	60	4
3241	LG01	A	T	1	11	3673672	3673682	11	1	131	TCGCAAACCCTCTTTCTCCC	59.96	55	4.3	CGATGAGAATTAGCATTGAAATGACG	59.43	38.46	4.35
3242	LG01	A	T	1	11	3673938	3673948	11	1	192	TTAAGGGTTTTGGTTTTGGTTGG	58.16	39.13	3.77	GTGAGTGAAGCACAAGAGAGC	59.2	52.38	4.09
3243	LG01	AAAAG	TTCTT	5	5	3674571	3674595	25	1	175	AACAAACGCACTCAAATGAAGG	58.29	40.91	3.46	GCGCTCATGCTGATTCTGC	60.01	57.89	4.26
3245	LG01	A	T	1	13	3676937	3676949	13	1	163	GCCATGGCAACCAACATACC	59.82	55	2.73	CCCTCAAGGTCTCAGGTTCG	59.75	60	3.95
3246	LG01	A	A	1	15	3680657	3680671	15	1	158	ACTGATCAATGGTGCCCTCG	60.11	55	4.63	ACAATATTTGAACTATTACGAAACCCG	58.61	33.33	5.28
3247	LG01	A	A	1	11	3680828	3680838	11	1	103	CGAAATCTATGCAAGCGGGC	60.04	55	6.13	TGAAACTATATTTTGATGCAACTGGC	58.96	34.62	4.85
3248	LG01	A	T	1	12	3680897	3680908	12	1	124	GCTGCATTCTAGCCAGTTGC	59.9	55	4.17	CAAAAGGTTCTGGGACTGTCC	58.77	52.38	4.02
3249	LG01	ACG	AGC	3	5	3683629	3683643	15	1	125	CAGGCCATGAATGTTGTGGG	59.47	55	4.61	AGCGTAAAACATGTCGGATGG	58.99	47.62	3.51
3253	LG01	AAT	TTA	3	5	3685614	3685628	15	1	133	AATTTCAAACTTACACAACCGACC	58.42	37.5	4.79	AGAAACAAATCGAGAAAGATAAGAGGG	59.45	37.04	4.3
3254	LG01	A	A	1	10	3686087	3686096	10	1	101	CCTAATTAGTTTTGGAAATGGAAAGCG	59.72	37.04	4.68	CGTGTGTTATGATCCTTCACAGC	59.94	47.83	4.4
3255	LG01	A	T	1	10	3688214	3688223	10	1	142	CGGCAACAAACTCTCACTCC	59.13	55	3.85	TCATGGTATCAGAGCCAGCC	59.24	55	4.85
3257	LG01	AAT	AAT	3	9	3694378	3694404	27	1	193	CACTTTGTTTTAGTTGCCACTTTGG	59.94	40	3.28	CACTAAGCATGAAGGCTGCC	59.26	55	4.85
3260	LG01	A	A	1	13	3695847	3695859	13	1	134	CACATTTATCGTTCACACCTTTGC	59.38	41.67	3.68	AAAGATGTTTTTCGCAAGCCG	58.61	42.86	5.52
3265	LG01	AT	TA	2	19	3699927	3699964	38	1	188	CCGATTGAAACGAATAAAATGAAATGG	58.68	33.33	3.16	AGGTTTAAGGAGTACATTTGTTGTCG	59.8	38.46	4.35
3268	LG01	A	A	1	12	3700766	3700777	12	1	159	GCCTGATTTGTCACTCTTCTTCC	59.56	47.83	3.46	TTTTTGATACCCATGACAACAATGG	58.54	36	3.16
3274	LG01	A	A	1	11	3704915	3704925	11	1	180	GGTTCGATTGAGGAAACGTCG	59.61	52.38	5.12	GCAAGAAACATAGGAAGTCAAAATCC	59.19	38.46	3.01
3277	LG01	A	A	1	11	3707184	3707194	11	1	129	TTTTGTGACCTCCAACGTCC	58.33	50	4.79	ACAAGTTGTTGATTCAAATCTAATGGC	59.4	33.33	4.4
3278	LG01	A	A	1	10	3707826	3707835	10	1	153	AAACAGGAGAGAGAAAAGAATCCC	58.43	41.67	3.85	ACGATTACTGGAGTATTGTTTAATTGG	58.11	33.33	3.16
3279	LG01	A	A	1	10	3708845	3708854	10	1	154	AGTCAAAAAGTTAGTAGAGTTGTGCG	60.02	38.46	5.34	GTTTGGATGGAAACTCAAGGGG	59.44	50	4.79
3280	LG01	A	T	1	13	3710231	3710243	13	1	166	GTCCTAAATGCCCCCTTAATGC	59.37	50	3.56	AAGGGATGAGCGTGGTTACC	59.75	55	2.85
3282	LG01	A	A	1	11	3711812	3711822	11	1	145	TTCAATTGCACCACGAAGCC	59.69	50	4.35	TCAAATTGGAGTTTCCCATGTTCG	60.02	41.67	3.95
3286	LG01	A	A	1	10	3717525	3717534	10	1	133	GACATCAACTTGAAACAACGCC	58.96	45.45	5.68	CCGAACAATGAATCCAACATACTACC	60.24	42.31	3.18
3289	LG01	A	A	1	11	3721349	3721359	11	1	106	CCCTATGCTGGATTTCTAGGCC	60.29	54.55	5.19	ACGTTTTCAACTAAATTTGGCGG	58.95	39.13	6.13
3293	LG01	AT	TA	2	12	3722243	3722266	24	1	132	TTTATCGGGAGGCTGCTACC	59.24	55	3.18	AATTAAGTGGCGAGGACGGG	60.11	55	5.28
3294	LG01	A	T	1	12	3722373	3722384	12	1	140	TGTAGAGATGTCCATGGGGC	58.87	55	5.8	GCAAAAATAGCTGTTGGGACTCG	60.67	47.83	4.18
3298	LG01	A	A	1	17	3723816	3723832	17	1	126	TTCAGCAACAAAAGATCAGAAACC	58.41	37.5	3.27	AAGGAGGGTGGAATTGTGGG	59.59	55	4.61
3299	LG01	AT	AT	2	14	3724700	3724727	28	1	190	ACGCCCTGTTACAAATTGTGC	60	47.62	4.57	TCCCACTTGCTATTTTACTATAAACCC	59.22	37.04	4.11
3301	LG01	A	T	1	11	3725860	3725870	11	1	141	ATGCTCCTAACACATGGGGG	59.45	55	5.4	ACTTTAAATTTCCCAAGATCTTCAAGG	58.41	33.33	3.61
3304	LG01	AG	TC	2	10	3726762	3726781	20	1	151	TGCTTATCTCACTCCACGCG	60.18	55	6.01	GGAATGAATCTCTCTCTGTTTCTTCG	59.74	42.31	3.79
3305	LG01	A	T	1	13	3727856	3727868	13	1	125	TGATTCTTCCATCTGAGCCTAGC	59.93	47.83	3.42	GTTTAATCTCCAAAGTTGTTGAATTGG	58.24	33.33	3.16
3311	LG01	A	T	1	16	3730221	3730236	16	1	102	AACCATAACTAAATTGTACGAAAAGGG	58.48	33.33	3.95	TCCAGTTGTGCCCCTTAAGG	59.6	55	2.69
3314	LG01	A	A	1	23	3730878	3730900	23	1	100	TACACGTCTTACTAATCAACCGC	58.59	43.48	5.68	AGTTCGACTTAGTTTCGATTTCGC	59.91	41.67	4.7
3315	LG01	AT	AT	2	6	3733810	3733821	12	1	170	TAAGCCTTTTGGGGGAGAGG	59	55	3.69	ATTGATAGGTCTAGGCTTTGTTCC	58.31	41.67	3.62
3317	LG01	A	A	1	12	3734610	3734621	12	1	100	CATTCAATGAGTGAGAGCCTGC	59.64	50	4.85	TGTTTTACGCAACATCAGTGC	58.01	42.86	4.4
3318	LG01	A	T	1	10	3735079	3735088	10	1	181	CATCGGTTATGTTTCAATTTAGTTTGG	58.14	33.33	3.28	GATGAAAACCCAACTTAGATATGAAGC	58.87	37.04	3.86
3319	LG01	A	A	1	15	3735547	3735561	15	1	170	GGTAGCTAAAATATCATTCCCAACGG	60.07	42.31	4.44	AGTGTTGGGATGCATTTAGGC	58.9	47.62	3.93
3321	LG01	A	T	1	15	3737142	3737156	15	1	146	GCTACTTTTGAATTGGTGCAATGC	60.14	41.67	3.56	TGGTCATAGAGGGCCTTGGG	60.99	60	4.12
3322	LG01	A	A	1	14	3737768	3737781	14	1	144	CTCCACAGTGTCACGAATTCG	59.28	52.38	3.34	TTATTGTGGAAAATAAGAAGATCGACG	58.4	33.33	5.12
3324	LG01	A	T	1	11	3739989	3739999	11	1	126	ACCACGAACACCTACTATGGC	59.79	52.38	4.4	TGGACTGATTTTGATTGTTCGGG	59.49	43.48	5.14
3325	LG01	A	T	1	12	3741849	3741860	12	1	139	AGTAGTTGCCACACAGGTACC	59.65	52.38	3.34	ATTCGAATCCCCCTTCCTGC	59.82	55	4.85
3326	LG01	A	A	1	12	3743416	3743427	12	1	174	TGATATAGGGACGAGCGTGG	58.76	55	4.94	TTACGGAATGAACCCATCACC	58.01	47.62	4.02
3331	LG01	A	A	1	10	3751160	3751169	10	1	117	GGCCTGGTGAAGTTCAATGC	59.76	55	3.56	TCTTTTTCTCTGGTTTTGTTTTGTTCG	59.88	33.33	3.95
3332	LG01	A	T	1	12	3754768	3754779	12	1	118	GATCGGAGACTCTGCTGTGG	59.9	60	4.17	TGGCAAGTTCTAGGTTTTCCC	58.13	47.62	3.97
3333	LG01	A	T	1	10	3757388	3757397	10	1	156	GGGGGAAATTGAAAGGGTAAAGG	59.48	47.83	3.11	ACCTAGGAAACAGTACAGTGGC	59.7	50	5.01
3334	LG01	A	T	1	15	3757641	3757655	15	1	149	ATGTCTTCTCTCTTCAATCTGCC	58.23	43.48	4.85	ATCCAGTTAGCATGGGCAGG	59.82	55	4.85
3336	LG01	A	A	1	17	3763161	3763177	17	1	148	ATTTCCCATCACAACAGTCCC	58.19	47.62	4.46	TGGATGTGACTTTTGATCCTAAAAAGG	60.04	37.04	3.11
3338	LG01	AAT	AAT	3	6	3764249	3764266	18	1	122	TGACAATAGAATGAGCGAAGGG	58.2	45.45	3.95	TGGGCATAGATCATGACAAGC	58.15	47.62	4.01
3343	LG01	A	T	1	10	3766469	3766478	10	1	102	AATGACGGCGTGAGTATCCC	59.9	55	3.85	TGTATTTGTCCTCCTCCTGCC	59.44	52.38	4.85
3344	LG01	A	A	1	11	3768347	3768357	11	1	120	AGAGTCATTTTGTTCAACAATTTGGG	59.24	34.62	4.12	ATCTACTTGACTTACTACTTTGGCC	58.36	40	5.36
3347	LG01	A	T	1	11	3771004	3771014	11	1	132	CCATGATAGTGTTTTCGGGTTAGG	59.43	45.83	2.69	TCCTTCGAAGTATCTCGGTGC	59.6	52.38	5.01
3348	LG01	A	A	1	20	3771833	3771852	20	1	114	GTAAAGTCGGGCCACTGAGG	60.39	60	3.86	TTTGTGGTGGGGAAGAAGCG	60.82	55	4.68
3349	LG01	A	A	1	10	3774680	3774689	10	1	109	ACGCAAAGATTTCACATCTCTCC	59.31	43.48	3.71	AGGGTGAAAAAGACGACAAACC	59.31	45.45	3.27
3353	LG01	AT	AT	2	10	3778580	3778599	20	1	115	TTGTGGTTGTTTGTTGCCCC	59.75	50	5.8	ACCCACCCTTACCTAAGTATTGC	59.8	47.83	3.56
3354	LG01	A	T	1	10	3778694	3778703	10	1	168	AGCAATACTTAGGTAAGGGTGGG	59.54	47.83	4.61	AAGCTATACTTAAGTAAGGGTGGC	58.07	41.67	5.01
3355	LG01	A	A	1	10	3778781	3778790	10	1	144	CTTAGCCACCCTTACTTAAGTATAGC	58.85	42.31	2.97	TGGTTATTTAACAGGCCATCCC	58.36	45.45	3.85
3359	LG01	A	T	1	13	3781136	3781148	13	1	138	GTGGAGTTTCGTAAGTTGTGTAGG	59.55	45.83	3.18	GCTAGGGACAGACATGGTTACC	60.16	54.55	2.85
3360	LG01	A	A	1	14	3781676	3781689	14	1	150	CCTTCCTCCCAAATATTGTGACC	59.05	47.83	4.02	ACATGTTCGAGCTTAAGAATCGG	59.13	43.48	4.18
3363	LG01	A	T	1	10	3784479	3784488	10	1	158	TGAGACTTTCTTGGGTAACATAGC	58.51	41.67	2.97	TTTTCGTTTCATCATTTATTTGTGGC	58.21	30.77	5.01
3365	LG01	A	A	1	11	3789100	3789110	11	1	125	TGGTGTAAAAATGACTTAATTGGGGG	60.01	38.46	5.4	GCACACAATCCTTAATGCAAGC	59.07	45.45	4.01
3368	LG01	A	T	1	14	3791309	3791322	14	1	137	TCCCTCACACGCAAATCACG	60.95	55	4.35	TGGTTTACTTCCTACCGCCC	59.39	55	6.13
3374	LG01	A	A	1	10	3795692	3795701	10	1	126	TCCTCTTTTAGAGTTGTAACCTTACC	58.33	38.46	2.85	TGGAACAACCATAGGCCAGG	59.67	55	4.45
3375	LG01	A	A	1	18	3796038	3796055	18	1	126	ACACTAAACGGATATTTTGGAAGGC	59.88	40	4.35	TTCGTTTGTTTCTGATTCATGTACC	58.34	36	3.34
3384	LG01	A	T	1	10	3801108	3801117	10	1	178	TCCCGATCGTCTCCTTAAACG	59.6	52.38	3.6	ACATGTCAAACAAGATACGACACC	59.55	41.67	4.16
3385	LG01	A	T	1	12	3801548	3801559	12	1	163	TCAACTTTATCTTAGGCTCAAAGGC	59.35	40	4.35	CACAATATTTAATAAATGAGGGGAGGG	58.19	37.04	4.3
3391	LG01	A	A	1	10	3803459	3803468	10	1	202	TGGGGCAATGAACGTTTTGG	59.61	50	3.28	GCAACAACTTGATTCAAACATCTTGG	60.29	38.46	3.61
3392	LG01	A	A	1	11	3804142	3804152	11	1	169	TGTATGGTCAATCTCCCGATGG	59.63	50	3.51	ACTCCACCATCTCTTAAGGAGC	59.23	50	4.7
3394	LG01	A	A	1	14	3804492	3804505	14	1	107	GTGTTTGGTTTAGGAATGGACCC	59.74	47.83	4.46	TGGGACCATTGATTTTAATTGAATCC	58.44	34.62	3.01
3398	LG01	A	T	1	20	3806641	3806660	20	1	140	TAGGAATTCTAACGGGCGGC	59.89	55	6.53	GCGACCAACAAGAGCAATAGG	59.6	52.38	2.57
3399	LG01	A	T	1	17	3808100	3808116	17	1	109	TGAAAAATGAGAAAGTGAGTAAGAACG	58.66	33.33	3.95	TGAATACATTCATAATCCTCATCCCC	58.59	38.46	4.81
3401	LG01	A	T	1	10	3810330	3810339	10	1	127	TGGTCATTATCAACGCACCC	58.25	50	4.61	TGGACTAGTCAAGATTCCTCCC	58.62	50	4.3
3402	LG01	A	T	1	12	3813276	3813287	12	1	104	CCAATGGATTGTCATGATGGAGG	59.43	47.83	4.3	AGGATTAAGCGAAATGTCCCG	58.44	47.62	5.14
3403	LG01	A	T	1	18	3813467	3813484	18	1	157	TGGCCAATATGGATTGAACCC	58.32	47.62	4.11	ACAGTCCCTTGAATTCCTGCC	60.27	52.38	4.85
3404	LG01	A	A	1	11	3815834	3815844	11	1	131	AGGTTTGTTGGTCCATTTTTCCC	59.86	43.48	3.97	TGGCAAGCATAACTTATTGACAGC	60.14	41.67	4.4
3405	LG01	A	T	1	20	3815872	3815891	20	1	131	AGGTTTGTTGGTCCATTTTTCCC	59.86	43.48	3.97	TGGCAAGCATAACTTATTGACAGC	60.14	41.67	4.4
3406	LG01	A	A	1	10	3815988	3815997	10	1	136	TGCTGTCAATAAGTTATGCTTGCC	60.14	41.67	4.52	ACTAAAGTTTGTCAAATAAGCCTAGC	58.18	34.62	3.42
3407	LG01	A	T	1	12	3816178	3816189	12	1	152	AATCAGGAGTTTTAACGTACCCC	58.42	43.48	4.95	TGTCCATTTCCACTCCACCG	59.96	55	4.94
3408	LG01	A	T	1	15	3816885	3816899	15	1	154	TGCATTGGCCCATTTTCTGC	60.04	50	4.26	CCATAGTCACGAGTTCGATCCC	60.29	54.55	3.85
3411	LG01	A	A	1	15	3818913	3818927	15	1	189	CCTAACCTAGCAAACTTAATCCACC	59.41	44	4.61	GACATTGACGGCATGCACG	60.23	57.89	5.34
3418	LG01	A	T	1	10	3823994	3824003	10	1	115	TCTTTTGAAAACCCTAGAAAAGTGC	58.43	36	4.4	TACGCAGGCCCTTGAATTCC	60.39	55	3.01
3420	LG01	AC	GT	2	7	3827596	3827609	14	1	177	ACTTGTGTCACAGCTACAGC	58.13	50	4.4	ATGCCGTTGATGTCCATTGC	59.54	50	3.56
3425	LG01	A	A	1	13	3834906	3834918	13	1	105	ACATCCCTCCTGCATGATGG	59.52	55	3.51	CGGGTTTCTGGTTTGCAGC	60.01	57.89	5.25
3429	LG01	A	T	1	14	3844981	3844994	14	1	166	AGGAAAATCACTATTTGAATGATGGC	58.5	34.62	4.4	CCCAAAATAAATTGGTGATGAGACG	58.96	40	4.18
3434	LG01	A	T	1	10	3848668	3848677	10	1	177	GATTGGATTTACCTTTCTTCAAGTCC	58.46	38.46	3.85	AAATGTTGGACGCAAACCGG	59.97	50	5.28
3435	LG01	A	A	1	25	3849230	3849254	25	1	113	ATGCCAACACGAGCAATTGC	60.39	50	3.56	AGATGGATTGTTAGTTGATGTAGGC	58.94	40	3.93
3437	LG01	A	A	1	10	3852345	3852354	10	1	163	GAAGAAGGCATCGTTGAGAGG	58.72	52.38	3.69	GGTTAAACTCACTTTGGACAATGC	59.02	41.67	3.56
3438	LG01	A	T	1	10	3852512	3852521	10	1	127	GCATTGTCCAAAGTGAGTTTAACC	59.02	41.67	2.85	TCTTATGCATAGTAGTAGTGTACGCC	60.07	42.31	5.68
3439	LG01	CCG	GCG	3	5	3853631	3853645	15	1	139	CTCAGGAGAATCAGGAGGCG	59.61	60	5.52	AGAGAGCCACAATTGGGACC	59.67	55	4.46
3443	LG01	AT	AT	2	46	3857680	3857771	92	1	213	ATCATCAAGGTGTTCGTGCG	58.92	50	5.34	TTGGTTCGGGTTGGTTGGG	60.46	57.89	4.12
3445	LG01	A	A	1	11	3860140	3860150	11	1	149	AAACATAAATTGAAAACGGGAGGG	58.21	37.5	4.3	GTCTAGAGGAGCGGATGTGC	59.97	60	4.57
3446	LG01	A	T	1	10	3863402	3863411	10	1	180	CAATTTTGCATCCCCTCTGCC	60.13	52.38	4.85	GGAAGATCGAGCGAGATGGG	60.04	60	4
3447	LG01	A	T	1	11	3863532	3863542	11	1	123	CCATCTCGCTCGATCTTCCC	60.04	60	3.97	GTTGTGAATGCAGAGGACCC	58.83	55	4.46
3448	LG01	CCG	GCC	3	6	3876215	3876232	18	1	153	ATCGATTCTCCAAGGCGAGG	59.61	55	4.63	CCATCTACGCTCCAACCTCC	59.89	60	4.3
3454	LG01	A	A	1	10	3887046	3887055	10	1	121	CAGATTTTGAAAGATTCATGTGCCG	59.71	40	5.69	CCACAAAATTTCAAGGCTTCGC	59.52	45.45	4.7
3456	LG01	AT	TA	2	13	3887790	3887815	26	1	155	AATAATCGAGTGGTCCTATATGAAGG	58.16	38.46	3.46	CATCCTCCATGTTACACTATTGTCC	59.24	44	4.02
3459	LG01	A	A	1	15	3888997	3889011	15	1	123	ATGGAAGTTCACCCAATCGC	58.54	50	4.58	AAGGTTGGCGTTGTTTGTGG	59.83	50	4.17
3460	LG01	A	T	1	11	3889198	3889208	11	1	189	TTTGGGTCGAGCCTTAACCG	60.32	55	4.44	TGCCAAAAGAAGTACGAGTTTCG	59.75	43.48	3.46
3461	LG01	A	T	1	12	3890475	3890486	12	1	101	GTGCGGATTGTCTGTTTGCC	60.39	55	4.52	TGTATGAAAAAGGGTGCTTTCTGG	59.72	41.67	3.86
3462	LG01	CG	GC	2	8	3892153	3892168	16	1	131	CAGAACCGGAAGAGGAGAGC	59.83	60	4.09	TCTGCGCCCAACAATTTTCG	60.04	50	3.46
3463	LG01	AT	TA	2	6	3895585	3895596	12	1	108	TAGTCACACGGGAAGATGCC	59.46	55	4.4	AGTGCGTGTAAGTTGATCCG	58.29	50	4.18
3465	LG01	A	T	1	10	3905593	3905602	10	1	138	TTTCTTTGGTGCTTGCACGC	60.53	50	5.34	GCAAACTCATGCTTCTTCTCTCC	59.87	47.83	3.71
3471	LG01	A	T	1	14	3910700	3910713	14	1	165	CGAAGGGTTGATGCTTTTATACTTCC	60.46	42.31	3.46	GCTCCCACAAACTTCCCACC	61.18	60	4.61
3472	LG01	AAT	TAT	3	8	3911937	3911960	24	1	157	GCGTGTCACAAAACAAATGGG	59.14	47.62	4	ACGAGGGTTGATTTTGTGGG	58.38	50	4.61
3473	LG01	AC	AC	2	7	3912587	3912600	14	1	135	GCCAAGAACGGGAAAACTTTGG	60.8	50	3.28	CCGGACACAATTCAAGAACCG	59.8	52.38	4.44
3474	LG01	A	T	1	25	3914378	3914402	25	1	118	TGTTAAGGATGTGAGTTTGGTGG	58.86	43.48	4.61	TGGACATGCCACTCCAAGG	59.62	57.89	3.61
3476	LG01	A	A	1	17	3920334	3920350	17	1	186	AAAAATCTTCGGTTCAAATTCAAACC	58.08	30.77	3.27	ACAACAGGGCCTAAACTTGC	58.67	50	4.01
3477	LG01	A	A	1	12	3923778	3923789	12	1	178	TGGTTTTAGTCCTTCAATCTCATATGG	59.22	37.04	2.74	TGCAAATGTTACATCATCAACGC	58.83	39.13	4.84
3479	LG01	A	A	1	13	3926490	3926502	13	1	155	AACTGCCGTTGATGCCTAGC	61.03	55	3.42	CGATATGGGATTGCTTGGTGC	59.73	52.38	5.01
3480	LG01	AAT	TTA	3	6	3926950	3926967	18	1	170	GGGGCTTGGATAGAGTCATGG	59.93	57.14	3.66	AGTGTAGCGTTGTAAATTGGGG	58.92	45.45	4.96
3483	LG01	A	T	1	10	3928688	3928697	10	1	121	AGTCACATGAGAAGATTCCTTTGC	59.3	41.67	3.68	GCCACCTAATTCAATTTGGTTTAGC	59.42	40	3.09
3488	LG01	A	T	1	11	3933341	3933351	11	1	141	AGTAGAGTGACTCTATCGGTTGC	59.37	47.83	4.17	TCTACTCGTTGCTTATGTGGC	58.11	47.62	5.01
3489	LG01	A	A	1	16	3934075	3934090	16	1	101	AGTTCTCTGTTAGATACCATGTCGG	59.93	44	4.79	GAGTGGAAGAAGATAGGAATATTTTGC	58.44	37.04	3.68
3490	LG01	A	T	1	10	3935789	3935798	10	1	133	GGGATGTCGAACGCATTGC	59.94	57.89	3.56	TTTAGTCTTTAGCTGCTTCAATTCG	58.17	36	3.34
3492	LG01	A	A	1	11	3936109	3936119	11	1	180	TCGGGTCGAATTTCACACCC	60.32	55	4.61	AACTCCAGCTCTTCGTGTCC	59.68	55	4.02
3494	LG01	A	T	1	26	3936496	3936521	26	1	103	TTGAGTGGAGAAGAGGCTACC	58.82	52.38	3.18	CCCCCAAGCTTTATCTACACTCC	60.43	52.17	3.85
3495	LG01	A	A	1	10	3936618	3936627	10	1	183	TCAGGTTTGATGTCACTGTGG	58.15	47.62	4.17	GGAGTTGGTTGGCACTTGC	59.64	57.89	4.01
3496	LG01	A	T	1	15	3936883	3936897	15	1	124	GTTATGAATGCTTTAAATCTACCTGCC	59.14	37.04	4.85	TTGTAGTTTTTGATCAAGTTCTACGG	58.14	34.62	4.02
3497	LG01	A	A	1	10	3939436	3939445	10	1	106	AGAGTCGGAGCATTTGACCC	59.75	55	4.46	ATAGCATGTGGTTTATTTTGGTAGC	58.19	36	3.58
3498	LG01	A	A	1	10	3939549	3939558	10	1	168	GAGCTACCAAAATAAACCACATGC	58.9	41.67	4.06	GCCAGAATTGAGCTTATGGGG	59.04	52.38	4.96
3500	LG01	A	T	1	11	3942144	3942154	11	1	137	AGGCCCCAAAAATGATCTTGC	59.44	47.62	4.01	GGTCTAACTTGCGTGTGATCC	59	52.38	3.36
3501	LG01	A	T	1	16	3943479	3943494	16	1	101	TCTTCAACCATTGTGTTACCCC	58.51	45.45	4.95	CTCGATGGGCTTAAGGACGG	60.25	60	4.79
3503	LG01	AT	AT	2	6	3944866	3944877	12	1	110	TAAGAACCCCAATGGCCTGC	60.32	55	4.85	CAATTCACCCGCCAAAGTGG	60.04	55	4
3504	LG01	AT	AT	2	40	3946830	3946909	80	1	196	TTCTCCACACATTCATTTACATGC	58.05	37.5	4.06	TTCTCCACACATTCATTTACATGC	58.05	37.5	4.06
3505	LG01	AT	AT	2	6	3948838	3948849	12	1	128	CATCATATTGAAGGGCGGCC	59.12	55	6.13	CTCCCAATGGTTCGCAATCG	59.62	55	3.34
3507	LG01	A	A	1	11	3950197	3950207	11	1	114	AAGGCGGCGTGTGTTATACC	60.74	55	2.73	CCTTAGAGAGAGTACACACATCACC	60.16	48	4.02
3509	LG01	A	T	1	15	3954192	3954206	15	1	112	ATAGCATGTGGTTTATTTTGGTAGC	58.19	36	3.58	TCGATCATGAGAGTCGGAGC	59.05	55	4.7
3510	LG01	A	A	1	10	3956738	3956747	10	1	103	TTCTACGGAGAGAACTCGACC	58.65	52.38	4.79	GTTATGAATGCTTTAAATCTACCTGCC	59.14	37.04	4.85
3511	LG01	A	T	1	10	3957003	3957012	10	1	183	GGAGTTGGTTGGCACTTGC	59.64	57.89	4.01	TCAGGTTTGATGTCACTGTGG	58.15	47.62	4.17
3512	LG01	A	A	1	22	3957109	3957130	22	1	100	CCCCCAAGCTTTATCTACACTCC	60.43	52.17	3.85	ATTGAGTGGAGAAGAGGCTACC	59.23	50	3.18
3515	LG01	A	A	1	10	3957822	3957831	10	1	133	TTTAGTCTTTAGCTGCTTCAATTCG	58.17	36	3.34	GGGATGTCGAACGCATTGC	59.94	57.89	3.56
3516	LG01	A	T	1	13	3959529	3959541	13	1	132	GAGTGGAAGAAGATAGGAATATTTTGC	58.44	37.04	3.68	ACATAAAAGGTTATTACAACAAGCACC	58.91	33.33	5.01
3517	LG01	A	A	1	11	3960267	3960277	11	1	141	TCTACTCGTTGCTTATGTGGC	58.11	47.62	5.01	AAGTAGAGTGACTTATCGGTTGC	58.25	43.48	4.17
3522	LG01	A	A	1	10	3964919	3964928	10	1	121	GCCACCTAATTCAATTTGGTTTAGC	59.42	40	3.09	AGTCACATGAGAAGATTCCTTTGC	59.3	41.67	3.68
3525	LG01	AAT	AAT	3	6	3966651	3966668	18	1	120	AGTGTAGCGTTGTAAATTGGGG	58.92	45.45	4.96	ATTTTGAAACAAGCTGGCGC	58.5	45	6.53
3526	LG01	A	T	1	13	3967119	3967131	13	1	176	CGATATGGGATTGCTTGGTGC	59.73	52.38	5.01	CAGTCTCCGCGTAATTTGCC	59.63	55	4.52
3528	LG01	A	T	1	24	3969818	3969841	24	1	181	TGCAAATGTTACATCATCAACGC	58.83	39.13	4.84	TGGTTTTAGTCCTTCAATCTCATATGG	59.22	37.04	2.74
3529	LG01	A	T	1	17	3973257	3973273	17	1	186	ACAACAGGGCCTAAACTTGC	58.67	50	4.01	AAAAATCTTCGGTTCAAATTCAAACC	58.08	30.77	3.27
3531	LG01	A	A	1	23	3979206	3979228	23	1	116	TGGACATGCCACTCCAAGG	59.62	57.89	3.61	TGTTAAGGATGTGAGTTTGGTGG	58.86	43.48	4.61
3532	LG01	AC	TG	2	6	3981002	3981013	12	1	135	CCGGACACAATTCAAGAACCG	59.8	52.38	4.44	GCCAAGAACGGGAAAACTTTGG	60.8	50	3.28
3533	LG01	A	T	1	11	3981014	3981024	11	1	135	CCGGACACAATTCAAGAACCG	59.8	52.38	4.44	GCCAAGAACGGGAAAACTTTGG	60.8	50	3.28
3534	LG01	AAT	ATA	3	8	3981641	3981664	24	1	157	ACGAGGGTTGATTTTGTGGG	58.38	50	4.61	GCGTGTCACAAAACAAATGGG	59.14	47.62	4
3535	LG01	A	A	1	14	3982889	3982902	14	1	165	GCTCCCACAAACTTCCCACC	61.18	60	4.61	CGAAGGGTTGATGCTTTTATACTTCC	60.46	42.31	3.46
3536	LG01	A	T	1	16	3985890	3985905	16	1	101	TCTTCAACCATTGTGTTACCCC	58.51	45.45	4.95	CTCGATGGGCTTAAGGACGG	60.25	60	4.79
3538	LG01	AT	AT	2	6	3987281	3987292	12	1	112	TAAGAACCCCAATGGCCTGC	60.32	55	4.85	CAATTCACCCGCCAAAGTGG	60.04	55	4
3541	LG01	AT	AT	2	78	3989269	3989424	156	1	253	TTCTCCACACATTCATTTACATGC	58.05	37.5	4.06	GAAATTGCTCATGTTCAAGGGC	58.74	45.45	5.19
3542	LG01	AT	AT	2	8	3990345	3990360	16	1	154	GTGTCCACTTTAAGCATAAGCCC	59.87	47.83	5.19	GACATGCATGGACAAGAGTGG	59.26	52.38	4
3544	LG01	A	T	1	10	3991565	3991574	10	1	157	ATAATCACCCAATCCTAACCGC	58.25	45.45	5.68	TTCTGGTGCCACAGTCTAGG	59.02	55	3.02
3553	LG01	A	A	1	10	3999107	3999116	10	1	113	ATCGGGTGTACACTGATGCC	59.82	55	4.4	TGTTTGACATCCTTGATTTAATCACG	58.7	34.62	4.35
3556	LG01	A	T	1	11	4002325	4002335	11	1	131	AGTACCTCGTGACATGAAAAAGG	58.68	43.48	3.11	TTGGCACTACACATTCCAGC	58.47	50	4.85
3557	LG01	A	A	1	10	4004558	4004567	10	1	124	CCCTAATCCAGTTCATACAAGGC	58.86	47.83	4.35	TTGTGATTCTAGGGTTCATGGC	58.38	45.45	4.4
3558	LG01	A	A	1	17	4005167	4005183	17	1	162	ATGTATGGATCACGGGCTCG	59.68	55	5.03	GGAGTGCTTTCGGAATAACCC	58.99	52.38	4.11
3559	LG01	A	A	1	10	4007270	4007279	10	1	124	ATCCGTAATCCTCTTGCCCC	59.23	55	5.8	CAACCCCATCTTTATGAAGTAGTGG	59.41	44	4
3560	LG01	A	A	1	10	4008798	4008807	10	1	154	TGCAGGGTTAAGGTTAGGGC	59.67	55	5.19	AACATTCATGTAAGATAGAAGCATGC	58.35	34.62	4.06
3562	LG01	A	T	1	12	4014529	4014540	12	1	145	ACAGGAAATCAACTCCCTTTCC	58.23	45.45	3.13	GACGAAAATAGGGGAGATGTGC	59.13	50	4.57
3563	LG01	A	T	1	19	4016313	4016331	19	1	119	GGTACTGCTGTTCTTGCTGC	59.48	55	5.25	CCTCCCCCATAACTTCTCCC	58.86	60	4.3
3564	LG01	AT	AT	2	9	4016597	4016614	18	1	123	AGATTATGATAAACGGTGTTTGAGGG	59.46	38.46	4.3	TTACCTAAACCTGCGTGCCC	60.32	55	5.36
3566	LG01	A	T	1	13	4019832	4019844	13	1	100	ATAGGTAAGGAATCTTTCTAGCTTCG	58.34	38.46	3.79	CGGTGAGAATAGTCAAACTGTGC	59.88	47.83	4.57
3567	LG01	A	T	1	13	4021555	4021567	13	1	172	CTATGCTGTTCGTGGATGCC	59.06	55	4.4	CCTTTCAACTGCTTTTGTGTTTCC	59.67	41.67	3.13
3568	LG01	A	T	1	10	4024083	4024092	10	1	166	CTTGCTTGAAGGTGTAGGCC	58.83	55	5.19	AGCACTTTGGCACTTTCAGC	59.61	50	4.26
3569	LG01	A	A	1	10	4024376	4024385	10	1	113	TGAGTTGAGACACCTACGGC	59.4	55	5.68	TTGCCTGGTTCTGGGTTAGG	59.6	55	2.69
3571	LG01	A	A	1	18	4026619	4026636	18	1	164	TTTCTACAATCCAAGAGTCGTCG	58.52	43.48	5.12	CTAACTTGTCTGCACAGCCG	59.21	55	5.52
3575	LG01	AGG	GAG	3	5	4028438	4028452	15	1	183	AGTAAACCTGTCAGCCTTTTGC	59.38	45.45	3.68	AACTCGAAATCATCCCGGCG	60.81	55	6.46
3579	LG01	A	T	1	10	4030985	4030994	10	1	165	ACGATCTGTTGATGCGTTAGG	58.46	47.62	2.69	TTCGATGACTAGTTATATGAAAAACGC	58.46	33.33	4.84
3580	LG01	A	T	1	10	4031787	4031796	10	1	208	GTGAGTGGCTGTGACTTAGC	58.57	55	3.09	AACAGATCCCTCCACCTTCC	58.71	55	3.46
3582	LG01	AT	AT	2	7	4034724	4034737	14	1	202	TCAATGTATGTAAATCTGGGATAGGC	58.83	38.46	3.93	CGAACAATTATTGAGTTGGTGACG	58.92	41.67	4.35
3583	LG01	A	T	1	11	4035041	4035051	11	1	161	ATTTCTCGCCTTGGATCCCC	59.82	55	4.81	CAGCCAACCCAAAAGCGC	60.36	61.11	5.92
3585	LG01	A	A	1	11	4037868	4037878	11	1	111	TCAATGTCTCTCGGTCTGGC	59.47	55	4.85	AAAAGGGACATGAATTTGTCTGC	58.11	39.13	4.26
3586	LG01	A	T	1	10	4038297	4038306	10	1	122	TGAGGTAATGTGCTTTTTGCTGG	59.99	43.48	4.85	CACGTTTCACAAAGCAAACAAGG	59.94	43.48	3.61
3589	LG01	A	A	1	16	4040197	4040212	16	1	100	CAAAAGCAATGGAGTACTAACTTTCC	58.92	38.46	3.13	ATAATTAAGATGTGCACACAAACCC	58.37	36	4.11
3590	LG01	A	A	1	14	4040219	4040232	14	1	100	CAAAAGCAATGGAGTACTAACTTTCC	58.92	38.46	3.13	ATAATTAAGATGTGCACACAAACCC	58.37	36	4.11
3591	LG01	A	T	1	15	4040503	4040517	15	1	108	CTTACCATGGCGATGTGTGG	58.98	55	4.17	ACGTCATGGATTCGAACCCG	60.46	55	5.28
3592	LG01	A	T	1	10	4041657	4041666	10	1	188	GCTTAGCTGGATTTCATCAACCC	59.93	47.83	4.11	TCAACTAAATCTAACATTCCACCAACC	59.82	37.04	3.77
3593	LG01	A	T	1	17	4041915	4041931	17	1	148	TTTATGTAGAGTTTGTGCCTCCC	58.41	43.48	4.3	AGCTTAGAGATGAATGTGATTACCC	58.47	40	3.69
3597	LG01	A	T	1	13	4043581	4043593	13	1	130	AATGGCTAATTTCTATACACCCTCC	58.46	40	4.3	AGAGCTATTGTCACTCCTACTCC	58.79	47.83	3.85
3601	LG01	A	A	1	14	4052949	4052962	14	1	129	ATGATCCCCACCGTCCATCC	61.42	60	3.51	ACTTGGCTCCTTGAAGAGTTACC	60.24	47.83	2.85
3605	LG01	A	A	1	10	4054864	4054873	10	1	110	AGATTGATGAAAAGATGTGAAGCCC	59.87	40	5.19	TCTCAAAGCCTTTGCAACTTGG	59.9	45.45	3.61
3606	LG01	A	A	1	12	4055971	4055982	12	1	170	CACGTGTGATGCATTCCACC	59.83	55	4.61	GTTATTCCCAGTCCCACCCC	59.74	60	4.95
3609	LG01	A	A	1	14	4060958	4060971	14	1	141	ACCCACCTCACATTTGTCCC	59.89	55	4.46	AAAATTGGAGGGTTGAGCCG	58.74	50	5.52
3613	LG01	A	A	1	10	4066839	4066848	10	1	109	CCCGCCCTTTAGATAACTATTGC	59.25	47.83	3.56	GGCCAGTGGACATCATTTTCC	59.52	52.38	3.13
3614	LG01	A	T	1	10	4067575	4067584	10	1	139	TGTTTGCTGCTATTTTGATAACTTGG	59.13	34.62	3.61	GAGACCTTGAGATGGGCACG	60.46	60	5.34
3615	LG01	A	A	1	13	4072103	4072115	13	1	167	GGAGAGATGGTGAGCTCAACC	60.13	57.14	3.77	ACTGGGGAATGCATTGGACC	60.32	55	4.46
3616	LG01	A	T	1	11	4075552	4075562	11	1	115	TCAAACGTTCTCATTTGCTTGC	58.63	40.91	4.01	TGGAGTGTGCAAGTCGTAGG	59.68	55	3.18
3619	LG01	A	T	1	12	4078937	4078948	12	1	132	GGCTCGACATTCTTACTCCCC	60.2	57.14	4.81	CCAATAGAAACAACCGCCTCC	59.26	52.38	4.3
3620	LG01	A	T	1	12	4079075	4079086	12	1	152	GGTTGTGAACTTGTGTAACCAGC	60.49	47.83	4.85	TGCACCCAATTCAATGACCG	59.11	50	4.79
3621	LG01	AT	TA	2	6	4079385	4079396	12	1	171	AAATCCTATTAAGTGAGAGTTCGGG	58.42	40	5.14	GCTTCCATATCTCTCACGTTACG	59.02	47.83	3.18
3622	LG01	A	A	1	10	4080514	4080523	10	1	129	GTCATTGACAACGTCGCTATCC	59.72	50	2.59	AGGGCATTTTGGAGTTGTTTCC	59.63	45.45	3.13
3623	LG01	A	A	1	16	4080911	4080926	16	1	101	TGTCCGTCATCAAAGCTTGC	59.13	50	4.01	GTTTGACTTGGATTCGCATGC	58.75	47.62	4.06
3624	LG01	A	A	1	10	4081577	4081586	10	1	103	ACATGCCCCTAAAATAGTTTGTGC	60.08	41.67	4.57	TGAGTGACTAATGAGTTGCTGC	58.67	45.45	5.25
3625	LG01	A	A	1	10	4082976	4082985	10	1	167	ACCTTACCACTAACACCAATATTGC	59.35	40	3.56	ACGGCCCTTGATAGTACACG	59.54	55	4.49
3628	LG01	A	T	1	13	4083936	4083948	13	1	170	GATCATCTTGACCCGACCCG	60.25	60	5.28	AATCAGTTAAATGACTCAATCCAAACC	58.69	33.33	3.27
3632	LG01	A	T	1	10	4084958	4084967	10	1	112	CCATTATACCCTTTTTCTCCACGG	59.42	45.83	4.94	TGCCACATAGCCACCATACC	59.82	55	2.73
3641	LG01	AT	TA	2	6	4090769	4090780	12	1	118	CAGTCGTGTATTTCCTCGAATTAGG	59.54	44	2.69	CAAATATTTGATTAATCAAGCCCCACC	59.56	37.04	4.61
3644	LG01	A	T	1	11	4092622	4092632	11	1	127	GAATCCCCGTCTCGATCCC	59.33	63.16	3.85	AGTAGAGATGTTCACGCGGC	60.18	55	6.53
3646	LG01	AT	TA	2	14	4093521	4093548	28	1	163	AGGGGACGATTCATCCAAATAGG	59.93	47.83	2.57	GAGACCGACTATTGGTGCCC	60.18	60	5.36
3647	LG01	AT	AT	2	8	4093549	4093564	16	1	163	AGGGGACGATTCATCCAAATAGG	59.93	47.83	2.57	GAGACCGACTATTGGTGCCC	60.18	60	5.36
3650	LG01	A	A	1	11	4094521	4094531	11	1	175	ACCTGTAAACTAGTGTTGAACTGG	58.63	41.67	4	TTTTAGTTCAAAATATCTGAGGGAAGC	58.26	33.33	3.86
3652	LG01	A	A	1	12	4094607	4094618	12	1	168	AAATTCTAATCGAAGCATATTCTCAGG	58	33.33	3.86	ACAAGCAAATGAACATGCCCC	60	47.62	5.8
3653	LG01	A	A	1	12	4094626	4094637	12	1	168	AAATTCTAATCGAAGCATATTCTCAGG	58	33.33	3.86	ACAAGCAAATGAACATGCCCC	60	47.62	5.8
3656	LG01	AACCC	GGGTT	5	5	4098923	4098947	25	1	128	TAACCCAACCCAACCCAACC	60.11	55	3.77	TCGTCGAATTTGTAATCTCGCC	59.14	45.45	5.54
3657	LG01	AT	TA	2	7	4103107	4103120	14	1	128	CGCAATAATGTTAATTCGGAACTACC	59.15	38.46	3.18	CGATTTGAGTTTCCAACTGAGGG	59.81	47.83	4.3
3658	LG01	A	T	1	10	4105023	4105032	10	1	135	ACAACCTCACCAAAGGCACC	60.76	55	5.01	TCTGTTGCTGTGGTGTGTAGG	60.2	52.38	3.18
3659	LG01	A	T	1	18	4106130	4106147	18	1	171	GTTTAGCCATATGAACTTTGAAACTGG	59.46	37.04	4	TGCCTCACATTATGCACCCC	60.4	55	4.95
3660	LG01	AT	AT	2	31	4106776	4106837	62	1	192	GTTGTGAACGAGTGTCACAGG	59.41	52.38	4	TTTCGCTAATTTATGCACATCTCG	58.26	37.5	4.04
3661	LG01	AAG	AAG	3	6	4108875	4108892	18	1	203	TCGTTGTGCTCAATTCGACG	59.22	50	5.12	TCTACCCTTTCCAAATCCAGACC	59.73	47.83	3.85
3667	LG01	A	T	1	10	4112684	4112693	10	1	107	CGATTCACATTTCTTTTTGGGTTCC	59.59	40	3.62	CACTTCCACCACACACAAACC	59.87	52.38	3.27
3668	LG01	A	T	1	14	4113044	4113057	14	1	116	AGGTTTTGGTGAGAGAAAATGGC	59.68	43.48	4.4	CACACATTAAGGTTGAGAGGAAGC	59.85	45.83	3.86
3669	LG01	A	A	1	11	4113938	4113948	11	1	168	AACGGTGGGGCAAATATCGG	60.75	55	4.18	GGTTTTGAAAATTTGGAGGGAAGG	58.94	41.67	3.46
3670	LG01	A	T	1	20	4114437	4114456	20	1	140	CTGCTCTGCATGTGCTTTGG	60.11	55	3.28	GCCAATTCAACAATACAAGAATTTAGG	58.13	33.33	2.69
3672	LG01	A	A	1	13	4115614	4115626	13	1	133	CAACTCAACCCATCACCTTGG	59.11	52.38	3.61	CCCACAAAAATATGATCCAATTCCG	59.02	40	4.3
3673	LG01	A	A	1	10	4120676	4120685	10	1	139	TGAAGATTTACCTCGGCGGC	60.46	55	6.53	ATAGAAGATGGTCCCTGCCG	58.95	55	5.69
3678	LG01	A	A	1	10	4127038	4127047	10	1	197	ATCCGCAAGTTTCCCTGACG	60.67	55	4.35	GGTCGCTGGATTCAAAGTCC	58.91	55	3.85
3680	LG01	A	A	1	13	4133803	4133815	13	1	173	ACTTTGATTTGACTTTTTCTTCCGC	59.25	36	5.54	TGGTTATTTTTGGCTCTCATTTGG	58.21	37.5	3.28
3683	LG01	AAT	ATT	3	5	4135186	4135200	15	1	150	GTGGGGAGAGATGTTAACTATTGC	59.18	45.83	3.56	AACCAATCACACTACCAACCC	58.13	47.62	4.11
3686	LG01	AT	TA	2	13	4135846	4135871	26	1	194	GGTAACGAAGAGATATCTTGTGCG	59.56	45.83	5.34	ATTTAGTGTCCAAACTGAAACTAAGC	58.35	34.62	3.09
3696	LG01	A	A	1	11	4141359	4141369	11	1	163	GAGGTATTGTTGATCCATATAACTTCG	58.07	37.04	3.79	TTCAATCTTGGTGCTATGATTTTCC	58.13	36	3.13
3697	LG01	A	T	1	11	4141781	4141791	11	1	147	ACAATTATTATTAACAGCTTCAACCCC	58.53	33.33	4.95	ATTTGTAGGCTGAAATGCATATTCC	58.25	36	3.01
3699	LG01	A	T	1	10	4143868	4143877	10	1	134	AATTGTATGCTATGCTTTTAACCTAGG	58.15	33.33	3.02	AAAGGTCCCACTCGTTACCC	59.31	55	3.69
3700	LG01	A	A	1	10	4153645	4153654	10	1	160	AATTTTAGCATGCCTGTAGTTAAGC	58.44	36	3.09	GTTTCCCATGAGATCAGAACACC	59.31	47.83	4.16
3701	LG01	A	A	1	10	4153725	4153734	10	1	107	TCTCATGGGAAACTGTTGCC	58.09	50	4.52	ACACTTCTTTCAATATTCTATCCACCC	59.22	37.04	4.61
3702	LG01	A	T	1	11	4158200	4158210	11	1	140	CCCAGAAGTTGTTTTACTCTAACACC	60.02	42.31	4.16	CCCTCTCCTTTCCCTTTCCC	59.37	60	3.97
3703	LG01	A	A	1	11	4158390	4158400	11	1	163	GAAAGGGAAAGGAGAGGGGG	59.37	60	5.4	AGAGAACAAAAGAGAGAGAGGGG	59.16	47.83	4.79
3704	LG01	A	A	1	22	4158407	4158428	22	1	146	ACTGGAATCAATGATCAGATAGTGG	58.47	40	4	TTTTGCTTAACGTTCTTCACTGG	58.08	39.13	4
3705	LG01	A	T	1	14	4158736	4158749	14	1	112	CAAGCCGCTTTCAGTCATCC	59.55	55	3.51	AGCAGTCTCTTTCAAGAAGGGG	59.96	50	4.79
3707	LG01	AACCC	GGGTT	5	5	4159999	4160023	25	1	107	TAACCCAACCCAACCCAACC	60.11	55	3.77	TTTCGTCGAATTTGTAATCTCGC	58.12	39.13	5.03
3708	LG01	A	A	1	10	4160295	4160304	10	1	120	GTTTGAGAAAGATTGAAGTTTACTTGC	58.25	33.33	4.01	GGAGTGTAAAGTCGTTGATAGCC	59.14	47.83	3.93
3713	LG01	A	T	1	13	4162782	4162794	13	1	152	TTGTGTGGGGCAATTTTGGG	59.53	50	4.12	TCCTGGTGTTTGGCTTAGGG	59.6	55	3.53
3714	LG01	AC	AC	2	7	4163310	4163323	14	1	195	CGTAACCATCTCAAGCAGTAACC	59.38	47.83	2.85	AGCCGACAAGATGGTCAACG	60.67	55	4.1
3715	LG01	A	A	1	10	4165352	4165361	10	1	100	AATAGTTGTGCCTTCTATGTAGGG	58.07	41.67	3.53	TGGTAGGAGAATTTGAAACCACG	58.93	43.48	4.94
3727	LG01	AT	TA	2	19	4168533	4168570	38	1	225	TGATGGAGTTGTGGGCGG	59.65	61.11	6.13	ACTTCAAACCTGCCATTAGTTGC	59.99	43.48	4.17
3728	LG01	A	T	1	12	4173080	4173091	12	1	100	AATGCTAATGAGACACAACCTACC	58.81	41.67	3.18	CATTTTGGGAGGGAATTGGGG	59.16	52.38	4.96
3730	LG01	AG	AG	2	6	4174432	4174443	12	1	178	AGTTGCTTTTAAATGCAAGTACAGC	59.31	36	4.4	AAACAGATAATCACAATAATGTCCAGG	58.09	33.33	4.45
3731	LG01	A	T	1	10	4176749	4176758	10	1	143	TGGTCGGCACACACTATAGG	59.18	55	2.57	ATATACTCAATGCTCATTTTTGCCC	58.25	36	5.36
3732	LG01	A	T	1	14	4178702	4178715	14	1	167	CGCCTCCAACTATCATAACTTCC	58.94	47.83	3.46	TCACGTTTTGATTCAACAATCGG	58.47	39.13	4.18
3735	LG01	A	A	1	13	4180250	4180262	13	1	199	ACTCACCAAGGTCTAATGACTCC	59.48	47.83	3.85	ACCATCAGGGGTTAAATTAGAACC	58.48	41.67	3.62
3738	LG01	A	A	1	11	4185503	4185513	11	1	121	AAATATGCCAAACAAACAACCCC	58.61	39.13	4.95	TGGACACCCCTATTAAAATTTTAAACC	58.4	33.33	3.27
3739	LG01	A	T	1	14	4188515	4188528	14	1	131	GTAGATAGAAGCAGATACAAATTGTGC	58.72	37.04	4.57	TGGTGCTTGGCTTAGAGACG	60.04	55	4.18
3741	LG01	A	A	1	11	4193664	4193674	11	1	169	CTGTCCAAACGCGAAAAGGC	60.66	55	4.35	ACTGTCCTGAAATGAAGCATCG	58.99	45.45	3.84
3742	LG01	AAT	ATT	3	6	4194135	4194152	18	1	100	AGAAGGTTCTGGACGAGATGAGG	61.44	52.17	3.86	GCATATTGCAGACGTGGCACG	62.81	57.14	5.34
3743	LG01	A	T	1	10	4195228	4195237	10	1	187	TGGTGTTACTCCATTTTCATTACACG	60.07	38.46	4.49	ACAAGTCGTGTTGTTGGTGC	59.55	50	5.01
3744	LG01	A	T	1	12	4195239	4195250	12	1	172	TTCATTACACGATTATGGATTTGAAGG	58.38	33.33	3.46	ACAAGTCGTGTTGTTGGTGC	59.55	50	5.01
3745	LG01	A	A	1	10	4198017	4198026	10	1	120	CTTGGGTTCGAGTCATCCCC	60.11	60	4.81	GTCTTAAGCAATGGTACCCGC	59.33	52.38	6.13
3747	LG01	AC	AC	2	6	4201251	4201262	12	1	176	TGAAGGGATTGAATCTACCTCTACC	59.4	44	3.18	AGATTTTTGTCCCCCACCTCC	59.92	52.38	4.3
3750	LG01	AT	AT	2	10	4201447	4201466	20	1	154	ACAATTAGTGTTGGACTCTGTCC	58.36	43.48	4.02	ATTATAGCTAGCGGGTCAAACG	58.35	45.45	3.6
3753	LG01	A	T	1	12	4205590	4205601	12	1	117	TGAAGCAACCAAGATCTTGTTGC	60.24	43.48	4.17	AGGCAGTCCAGACAATCACG	60.04	55	4.35
3754	LG01	A	A	1	10	4207641	4207650	10	1	152	TCAAATGGTTGTGAAGTGAAGGG	59.36	43.48	3.95	CACCCTTCACGTTGTAATGAGC	59.84	50	4.26
3756	LG01	A	T	1	11	4215589	4215599	11	1	107	TGTAATCGTTGACAAATCAAGTACG	58.19	36	3.67	TCCTTTGATGTCGACTGGAGC	60.07	52.38	4.7
3758	LG01	A	A	1	10	4218334	4218343	10	1	105	TGATCCTCGCCAATTCCTCG	59.9	55	4.63	GTCGTAGAGATGTCCACGGG	59.62	60	5.28
3760	LG01	A	T	1	10	4221715	4221724	10	1	119	ACAAAGGGTTCTTTATACAAAAGTTCC	58.58	33.33	3.62	CCAACGACTGTCTGACAAAAGG	59.71	50	3.11
3761	LG01	A	A	1	16	4222430	4222445	16	1	120	CACCGAACTCTCATTAACAAAATCC	58.69	40	3.01	TGGTAGACTCCGGAGACAGG	60.03	60	4
3763	LG01	AGG	GGA	3	6	4224567	4224584	18	1	208	GTGCTTCCACAAATGGCTCC	59.76	55	4.7	TCTTTATCCAAACCTTTTTGTCTTTCC	58.8	33.33	3.13
3764	LG01	A	T	1	10	4225644	4225653	10	1	108	GGAGCCCAAAAGATGCACC	59.11	57.89	5.01	TTTGTCGAAGTGTGCAAAAGC	58.47	42.86	3.51
3768	LG01	A	A	1	14	4230505	4230518	14	1	130	GGTTTGAATTCTCCTTCTCCAGC	59.56	47.83	4.85	TGTGAGACAAACATCTGTTGGG	58.79	45.45	4.12
3770	LG01	A	A	1	10	4231511	4231520	10	1	169	ACAATTTGGAGCAAAACTAAAGATGG	59.07	34.62	3.51	TTCGTCGGTTTCATTTTGATATGG	58.13	37.5	2.74
3771	LG01	A	A	1	11	4231534	4231544	11	1	100	GAAGAATTCCTTGAAAATTAGAGGGGG	60.15	40.74	5.4	CATTTCGTCGGTTTCATTTTGATATGG	60.04	37.04	2.74
3773	LG01	A	T	1	10	4234417	4234426	10	1	203	GCTCCATCAAATTGTCACTCCC	59.58	50	4.3	TGAGAGTGCCACGTCATTGG	60.32	55	3.16
3776	LG01	A	T	1	10	4235741	4235750	10	1	185	TGTCTTGCAACAATAATCGAGACG	59.91	41.67	4.18	CGTCCAAAAATGATTTTCTTCTTAAGC	58.57	33.33	3.09
3786	LG01	AT	AT	2	6	4238027	4238038	12	1	111	GGTGTCTTTCATTACTTAACCAGCC	60.11	44	4.85	AATTATCTTGAACATTCACATACCTGC	58.59	33.33	4.85
3788	LG01	A	A	1	11	4238503	4238513	11	1	162	TTGTGCAAATTGACTCAAACGG	58.56	40.91	4.44	AACGGATAAGTTTCAAAACCTGC	58.13	39.13	4.85
3789	LG01	A	T	1	10	4242451	4242460	10	1	135	TCTATGGTCTCTCTAAGCACTAAGC	59.47	44	3.09	TTTCACACGCAGGGATAGGC	60.39	55	3.93
3792	LG01	A	T	1	10	4245498	4245507	10	1	137	TGGATAGTTTGAGTTAGTGGAAATGG	59.12	38.46	3.16	TCATTCACCCAACCAACCCC	60.18	55	4.95
3794	LG01	A	A	1	11	4250717	4250727	11	1	124	ACCAGAACTCACATCAAATGGC	59.18	45.45	4.4	GGCTTCCTTGTGTGATGTATGC	59.9	50	3.14
3795	LG01	A	A	1	20	4251516	4251535	20	1	159	TTTGGAAGATACCTGGGGCG	59.75	55	6.13	GACGTGGAGACATCTGATTGG	58.46	52.38	3.16
3797	LG01	A	A	1	10	4252646	4252655	10	1	152	CCTTTCACCCATGCATGTGG	59.47	55	4.17	TGAGAGTTCAAATTCTTCACCTTCC	59.23	40	3.46
3800	LG01	A	A	1	10	4253916	4253925	10	1	197	AGATTGTAGGACCAAATTGAGAACG	59.36	40	3.95	TGTTTCCCTACCGACCAACC	59.6	55	3.77
3805	LG01	AAT	AAT	3	12	4255594	4255629	36	1	129	AGTGAGTTCATCTTCCTAGAACCC	59.53	45.83	4.11	AGATAGTGTTCGTGGAGCTTGG	60.09	50	3.61
3809	LG01	AAT	TTA	3	6	4256615	4256632	18	1	101	ACATTCCTAGTCACAATCCCCC	59.49	50	5.4	CCTCAACCAAAATTTCATCTAAACACC	59.62	37.04	4.16
3810	LG01	A	T	1	11	4257267	4257277	11	1	168	CGACAAGTGGCCTCAACTCC	60.95	60	3.85	GGAAGAGTAAGACGTCGAATTTGG	59.67	45.83	3.28
3811	LG01	A	T	1	15	4257403	4257417	15	1	173	CCAAATTCGACGTCTTACTCTTCC	59.67	45.83	3.46	GTCATAGCTTACGGACGGGC	60.6	60	6.13
3812	LG01	A	A	1	12	4259089	4259100	12	1	155	TTTCTCAAACCTCTATGCTCTCG	58.25	43.48	4.04	TGCTGGTGAACTCATTATGTACC	58.49	43.48	3.34
3814	LG01	A	A	1	11	4260719	4260729	11	1	122	AGAAACAAATTGGTGAAAGTTTTGGG	59.63	34.62	4.12	GTGGGTTTTGTGAAGTGGTGG	59.86	52.38	4.61
3815	LG01	A	A	1	13	4260807	4260819	13	1	154	ACCACCACTTCACAAAACCC	58.52	50	4.11	AGATTAAAAGAAATCAAGGCTCAACC	58.39	34.62	3.77
3827	LG01	AAG	AGA	3	9	4270951	4270977	27	1	151	AAATTACCTCGACTCGGCCG	60.18	55	6.13	ATTCAGCCGAGCTTCTCTCC	59.54	55	3.71
3833	LG01	AAG	TCT	3	8	4274929	4274952	24	1	158	CTCCGACCAGTCCTTCATCG	59.9	60	3.84	AACGCGAACGGAGAAGAACC	60.94	55	3.62
3835	LG01	A	A	1	11	4277550	4277560	11	1	120	TGGTCTAGAAAGTGGGTATTTACG	58.03	41.67	3.18	AGAGGTCGGTTATATCTAGTTAAACG	58.13	38.46	3.6
3837	LG01	A	T	1	10	4279543	4279552	10	1	119	AGAAAATGCACGTTAATGTGATGC	59.14	37.5	3.91	TTGTGTGTTTGATGAAAATAGTTTGC	58.1	30.77	3.68
3838	LG01	A	T	1	15	4280233	4280247	15	1	154	TCCTTTCCCGACCCTAGTCC	60.33	60	3.85	GTAAACGTCCGGATTTGGCG	59.9	55	5.69
3844	LG01	A	T	1	11	4290450	4290460	11	1	184	ACCCCCAAAGTTCAAGAAATCG	59.11	45.45	3.34	GGGGGCTCAAACACACCG	60.98	66.67	4.94
3845	LG01	A	T	1	14	4291146	4291159	14	1	184	CCCCTCCAAATATGCCATTGG	59.03	52.38	3.16	AGAAGTGGAGAGTGGGACCC	60.55	60	4.46
3848	LG01	CCG	CGG	3	5	4295467	4295481	15	1	116	CTCCAAAAATGGCGGACTGC	60.11	55	4.4	GTCGTCCAGTCACTTCCTCC	59.76	60	4.3
3849	LG01	A	T	1	15	4300558	4300572	15	1	134	TGATTGTGGTTGGGACGAGC	60.61	55	5.03	TTGTGCATACAATGGCGTGG	59.47	50	4.94
3851	LG01	A	T	1	17	4304098	4304114	17	1	104	CGTGGAAGCATCTTGTGAGC	59.55	55	4.26	AGTCAAAAGCGAAGAGAAAAGGC	60	43.48	4.35
3852	LG01	A	A	1	11	4308762	4308772	11	1	104	GGCATCGTAAGCTGACTCGG	60.87	60	4.63	TGGTTAAGCTTACTTGCATCGG	58.99	45.45	4.18
3853	LG01	A	A	1	14	4308843	4308856	14	1	101	GCACATATTGTCTGTCCGATGC	60.03	50	3.91	AGTGTGTGTTTGATGATTGTAGGG	59.24	41.67	3.53
3854	LG01	AT	TA	2	8	4311251	4311266	16	1	102	ACCAACCTAAAGTGATTCTTTCAGC	59.76	40	4.26	TCCGTTACTTCTCTTTCAAACCC	58.62	43.48	4.11
3856	LG01	A	T	1	10	4313360	4313369	10	1	113	GTGGCAGCAATTTGGAACCC	60.32	55	4.11	ATACCAGCTGACACGTGTGG	60.04	55	4.17
3857	LG01	A	A	1	16	4313562	4313577	16	1	178	ATCTCACCATGATTGACGACG	58.19	47.62	5.12	GTTGAGATGAACACAAATTGACTCG	59.15	40	4.18
3858	LG01	A	T	1	10	4313626	4313635	10	1	139	TCCTCCATATTTTGAGTTTGGGG	58.39	43.48	4.96	GTTGAGATGAACACAAATTGACTCG	59.15	40	4.18
3860	LG01	A	A	1	12	4314343	4314354	12	1	168	TTTTGGCTTCCCCACTGAGC	60.83	55	4.26	CGTCAAGATAAGTCTTTTTCCCGC	60.44	45.83	6.13
3865	LG01	A	T	1	10	4317693	4317702	10	1	142	CTTCCAGGCAAGCAAACACC	59.97	55	4.16	ACTCTCCTCAAGATCTCGAATTCG	59.96	45.83	3.34
3868	LG01	A	A	1	10	4324030	4324039	10	1	158	ACAGATCAAACAACAAAAAGTGGC	59.13	37.5	5.01	CCTTCTTCAGCTGATCATTTTCTCC	59.93	44	3.71
3870	LG01	A	A	1	12	4325706	4325717	12	1	112	ACGCATTTTGGTGTTTCAAGG	58.18	42.86	3.61	ACGATTATGAGCCTAGAGAGCC	59.18	50	4.7
3874	LG01	A	A	1	10	4329470	4329479	10	1	146	AGCAGTCCACTCCTAAAGCC	59.38	55	4.35	AGCCGACTTTACCTAAATTTTAATCC	58.01	34.62	3.01
3875	LG01	A	T	1	10	4329846	4329855	10	1	171	TGACCAACCCACACCAAACC	60.68	55	3.27	GTCAGTGGTGTCTTGAATTTAGAGG	59.59	44	3.69
3876	LG01	A	A	1	11	4332921	4332931	11	1	145	GCAAGCCCCAATCGAAACG	60.15	57.89	3.6	TCATCAGGTGGTCCTTGAGC	59.38	55	4.26
3877	LG01	A	A	1	11	4334135	4334145	11	1	185	TGGAGCAGACATCGATTGGG	59.82	55	4.12	CCTTGCCCTCTTTCCTGTGC	61.25	60	4.57
3881	LG01	A	A	1	10	4343551	4343560	10	1	172	CAAGAGGTAGAAAATGTTGTTGATGG	58.91	38.46	3.51	GGTTTAGAATGAGAGATGTGAATTTGG	58.81	37.04	3.28
3882	LG01	A	A	1	11	4345585	4345595	11	1	134	TGCTTAATACTAGTACCCCCGG	58.77	50	5.73	TCTGTAAGCAATCACATTCCATGC	59.9	41.67	4.06
3883	LG01	A	T	1	10	4348978	4348987	10	1	109	AGTGTCAGAATGTCTTACGGGG	59.77	50	5.73	AGGAAAAGAGCCAAAGATGACG	58.92	45.45	4.35
3885	LG01	A	A	1	20	4352981	4353000	20	1	192	CAACAACTGAACGAGGAGGC	59.13	55	4.7	GGTGTTCAAAAACTGGCATGC	59.13	47.62	4.06
3886	LG01	A	A	1	10	4353307	4353316	10	1	153	AGCTATTTAAGTTCATGCACCAGC	59.9	41.67	4.85	AGGCCCAATCGAGCTCTAGG	61.12	60	3.02
3887	LG01	A	A	1	23	4354114	4354136	23	1	128	ATCGCTGCTTCCACCACC	60.05	61.11	4.61	ACCTTATCAATACCCGCCCC	59.23	55	5.8
3888	LG01	A	T	1	10	4356126	4356135	10	1	132	ACTTGTGGAATTAAAGATGATGAAGC	58.46	34.62	3.86	CAGTAAAAATATTTTAGGGTCAGACGG	58.6	37.04	4.79
3889	LG01	AT	TA	2	6	4356739	4356750	12	1	101	ACTGTTCACAAGAAACGGTTCC	59.32	45.45	3.62	CGGGATCATACTTGCAGTTTGC	60.22	50	3.68
3890	LG01	A	A	1	13	4360627	4360639	13	1	176	AGGGGTATCATAGTTCCAGGC	58.66	52.38	4.85	CTGTTTGCTTGCACCCTAGC	59.76	55	3.42
3891	LG01	A	A	1	10	4361298	4361307	10	1	199	TTCCTCTTTGGTATCAATCTCAGC	58.57	41.67	4.26	CCTGTTTTGAAGGACACTGCC	59.66	52.38	4.85
3892	LG01	AAAT	AAAT	4	5	4363979	4363998	20	1	127	AATGACAACAGCCTTGCAGC	59.68	50	5.25	CAGATATTCTGTTGTTGTCGGGC	59.94	47.83	6.13
3895	LG01	A	A	1	20	4372140	4372159	20	1	163	ATATCATGGGTGTGGGTGGG	59.15	55	4.61	TCTGGGGTTTTCAGGATGGG	59.3	55	4
3897	LG01	A	T	1	20	4373476	4373495	20	1	152	GATCTCCCCAACCTATTCTCTCC	59.42	52.17	3.71	TGTCTAATCACAGTTATTCGGTCC	58.34	41.67	4.46
3898	LG01	A	A	1	15	4373554	4373568	15	1	141	AGCTTAAGAGTTATTGGTAAGAGTGG	58.67	38.46	4	TTTTAAACGTGGGACGAGCC	58.77	50	4.7
3900	LG01	A	T	1	10	4374541	4374550	10	1	134	TTCACAGTCACTCCCATGGC	59.96	55	4.4	GCGTCAATCTAGGATGAAGAATACG	59.66	44	3.06
3901	LG01	A	T	1	14	4374606	4374619	14	1	207	TGTCGCTGCTGGTAATTTCC	58.55	50	3.13	ACATTCCTATAAACCATCCAAAACCC	59.62	38.46	4.11
3902	LG01	A	T	1	13	4380631	4380643	13	1	111	TGTACTTGGTCACCTAGGCC	58.73	55	5.19	ATCCGGATTTTAGGACGGGC	59.89	55	6.13
3905	LG01	A	T	1	15	4387539	4387553	15	1	126	TTGATTGCAAGGGGTGTTCG	59.04	50	3.95	TCTGATTACGAGAAAGTAAATGAAGCC	59.72	37.04	4.35
3907	LG01	A	T	1	14	4388260	4388273	14	1	160	GGCAAAAATGTCATGGCATCC	58.72	47.62	3.51	GATTTTCATGAAATGGGCATCTGG	58.95	41.67	3.86
3909	LG01	AT	AT	2	20	4396946	4396985	40	1	148	GCTAGCCCAGACACTCATGG	60.18	60	3.66	ACTTCCAGTTCCATAACGTCCC	60.03	50	4.46
3910	LG01	A	T	1	11	4397275	4397285	11	1	178	TTCGAGGTGAGTTCGGTTCC	59.68	55	3.62	GCTTCCCTCAAGGTTCTGGG	60.32	60	4.45
3911	LG01	A	A	1	10	4398240	4398249	10	1	143	CAACACCAACGATAACTTACTTCG	58.39	41.67	3.79	GGAAGGAATTGATGAACGGCG	59.94	52.38	6.46
3913	LG01	A	A	1	12	4398818	4398829	12	1	135	AATGTTCTCGTTTCTTGTTTCTCG	58.26	37.5	4.04	ACTCCAACTCACTTTCCAGCC	60.2	52.38	4.85
3914	LG01	A	T	1	13	4399044	4399056	13	1	135	CTGTGGCATGATGGTTAGTGG	58.98	52.38	4	ACCAATTAGAATGAAAAAGGTGATGC	58.9	34.62	3.91
3924	LG01	A	T	1	10	4414429	4414438	10	1	128	GCAGTAGATGTATGTCATGCACC	59.5	47.83	5.01	TGTTCCTACCGGCAGTTTCG	60.32	55	3.46
3925	LG01	A	T	1	15	4415015	4415029	15	1	152	CTTCTTGGGACGAAACTGCG	59.49	55	5.18	GCTCCCCTTAAGGTCTCAGG	59.17	60	3.86
3926	LG01	A	T	1	12	4417257	4417268	12	1	107	TTTCTGACTGTCCACTGCGC	60.88	55	6.09	AAGTCGAGAGGAACTTCCGG	59.11	55	5.14
3928	LG01	AT	TA	2	7	4424923	4424936	14	1	133	AGAGGTAGAATATGCTAGCTGATGG	59.58	44	3.51	TCATTGTGTTTGCCTTGTTGC	58.45	42.86	4.17
3930	LG01	A	A	1	10	4426049	4426058	10	1	146	CCATTTATGTGGATAACAATGTATGGC	59.19	37.04	4.4	TGTTGCACCCCTACTTTCCG	60.25	55	4.3
3931	LG01	CCG	CCG	3	5	4427363	4427377	15	1	169	CGAACACATCTCCTCCTCCG	59.9	60	4.63	CCCGCTCCTTCGTCTTAAGG	60.18	60	2.69
3932	LG01	A	A	1	14	4434966	4434979	14	1	187	GTCTTCTTCAATCAAACGTTGAATCG	59.7	38.46	3.34	AGAAAATGTCTTCGACTCTTCAAAGG	59.8	38.46	3.11
3935	LG01	A	A	1	10	4441547	4441556	10	1	118	GGGAGAACACAAGAATCTTATGTGG	59.64	44	4.17	AGATTAGGGAAATTTTGTGCAATTGC	59.63	34.62	3.56
3937	LG01	A	T	1	10	4442766	4442775	10	1	176	TACGACAAACCAACACCCCC	60.18	55	5.4	GTTCCGATCGCTGCCACC	61.2	66.67	4.61
3938	LG01	A	T	1	11	4445475	4445485	11	1	181	CGATGATTCAGACAACTCTGGG	58.81	50	4.45	GTTCAATGAATACAGCACAACCG	58.84	43.48	4.44
3939	LG01	A	T	1	16	4445578	4445593	16	1	136	TGTGCTGTATTCATTGAACCTCG	59.32	43.48	4.63	AGAAAGCTAGAATTGTAGTAATGGACC	59.01	37.04	4.46
3943	LG01	A	A	1	10	4449820	4449829	10	1	111	TGCTACTTCAACTTGTCGCC	58.49	50	5.54	TTCTTCCCTTTACCTTGTTTCCC	58.52	43.48	3.97
3944	LG01	A	A	1	25	4450281	4450305	25	1	105	CCCAACTTTACATGAGTTCTAAAATGC	59.46	37.04	3.56	TCCCAAACAAACAGTTAAGGCC	59.3	45.45	5.19
3951	LG01	AT	AT	2	10	4454296	4454315	20	1	175	GGCTTGAACGTAAATGTGAAACG	59.34	43.48	3.6	ATGGCCACACTCATTAGGGC	60.11	55	5.19
3952	LG01	AT	TA	2	7	4455703	4455716	14	1	178	ACAACACAGAAAGGAAGAGAAACC	59.36	41.67	3.27	ACAGTCAACCACAGAACAAAAAGG	60.08	41.67	3.11
3953	LG01	ATC	ATG	3	9	4457884	4457910	27	1	159	AGTGTAAAGAAAGCGGCATTGG	59.77	45.45	3.16	ACAACCGGTGAGATCCATGG	59.75	55	3.66
3956	LG01	AAT	AAT	3	5	4459490	4459504	15	1	152	TGTGGACTTTGAAATTTGGTCCC	59.61	43.48	4.46	AGAGGACAAATTGACGTTACGG	58.68	45.45	4.02
3957	LG01	AAT	AAT	3	7	4459591	4459611	21	1	105	TGTAAACCAGTTGACCGTAACG	58.88	45.45	3.18	AGGTTGGAAGAAAGGGTGGG	59.52	55	4.61
3958	LG01	A	A	1	11	4460026	4460036	11	1	147	GAGAATAATTTGGGTGCATGTATTCC	58.85	38.46	3.01	CAATCTGGGTGTACCGGTGG	60.39	60	4.61
3962	LG01	A	A	1	11	4462974	4462984	11	1	144	GGAATTTATAAATAGGGTGGTAGGTGG	59.33	40.74	4.61	TGGCAAGTAATCCACACAAATCG	59.81	43.48	3.34
3966	LG01	A	A	1	14	4464214	4464227	14	1	147	AACTCACAGGTTCGAGTCCG	59.69	55	4.79	TGTTTCATCAACTCACTCTCATGC	59.55	41.67	4.06
3972	LG01	A	T	1	22	4469042	4469063	22	1	139	CGTGTTGGCTGGTCTTTTGG	59.97	55	3.28	GATTTGAACTTGGCCGTGGC	60.39	55	5.01
3974	LG01	AT	TA	2	7	4470898	4470911	14	1	134	ACGAAGTTCTAGAGCTTACATTGC	59.13	41.67	3.56	TCTAGCTGGGAATAGCATAAACTCC	59.99	44	3.85
3975	LG01	A	A	1	10	4470924	4470933	10	1	134	ACGAAGTTCTAGAGCTTACATTGC	59.13	41.67	3.56	TCTAGCTGGGAATAGCATAAACTCC	59.99	44	3.85
3977	LG01	AT	TA	2	8	4472428	4472443	16	1	123	TGAATTCTTCAGTTTCAAAAGTTGGG	58.96	34.62	4.12	AACCAAGTAAGGTAACCTCAAGC	58.6	43.48	4.01
3984	LG01	A	A	1	11	4473690	4473700	11	1	182	ATCTCATCTCACCTGCAGCC	59.53	55	4.85	CGCAGGATGAAAATGAGGCC	59.62	55	5.19
3988	LG01	A	A	1	10	4477342	4477351	10	1	121	TCCACATGGGGAATTCTCACC	59.72	52.38	4.02	TTACAACTTAGGGTGGGCCG	59.67	55	6.13
3989	LG01	A	A	1	10	4477933	4477942	10	1	147	CAAGAAAACGAAATGCAAGAGAAGG	59.6	40	3.46	CGTTATTTCAATCATTTCTCTCTCGC	59.16	38.46	5.03
3990	LG01	A	A	1	12	4477950	4477961	12	1	147	CAAGAAAACGAAATGCAAGAGAAGG	59.6	40	3.46	CGTTATTTCAATCATTTCTCTCTCGC	59.16	38.46	5.03
3991	LG01	A	A	1	10	4478414	4478423	10	1	145	GGCACCATATTATTGAGCCACC	59.44	50	4.61	AGGTAAGAAATTTACGGGATTTTTCG	58.47	34.62	3.46
3996	LG01	A	T	1	10	4480617	4480626	10	1	113	ACAATATGGCCACTAATGAAAGTAACC	59.93	37.04	2.85	TGTTTCTCTACCTTTTTCTCTGGG	58.38	41.67	4.45
3997	LG01	A	T	1	25	4481409	4481433	25	1	129	GGGCTGCTTCTAAGTTCTTGC	59.53	52.38	4.01	ATGAAGCTCCAGCCAAAAGC	59.11	50	3.51
3999	LG01	A	A	1	10	4482677	4482686	10	1	192	CACATAAATGCCAACCGAATGG	58.55	45.45	3.16	ACATGACTCATATACACTCGTGC	58.39	43.48	5.34
4001	LG01	AAG	GAA	3	5	4483570	4483584	15	1	134	TTTGTTCTTTCATCGGACATTTGC	59.02	37.5	3.68	CGGCTGTGGAGATTGTGAGG	60.74	60	3.86
4002	LG01	A	T	1	10	4484781	4484790	10	1	120	GTACGGTCTCTCAGATGGGC	59.61	60	5.36	ACACCCTATAATTCTCACCCGG	59.3	50	5.73
4003	LG01	A	T	1	10	4488069	4488078	10	1	100	CCAAAATGTACATAGCTATGACTTTGC	59.35	37.04	3.68	CAATAGCCCAATTCCGTCCC	58.68	55	4.46
4007	LG01	A	T	1	12	4492375	4492386	12	1	100	TTGCATATTTATGTATTTGGGGAGGG	59.5	38.46	4.3	GGCGATTTCCCTTGTTTCTCG	59.87	52.38	4.04
4008	LG01	A	T	1	13	4493271	4493283	13	1	121	ACATGGCTTCCGATTCAAATTCG	60.18	43.48	3.34	TCCATTCATTCAACATCTCTTAGTGC	59.68	38.46	4.4
4009	LG01	AT	AT	2	9	4495804	4495821	18	1	197	TTGTAGGGTCAAGATTGTTGTCC	58.61	43.48	4.02	TGAGCTTAGAAGTCGCTGTGG	60.07	52.38	4.17
4010	LG01	AC	GT	2	15	4495822	4495851	30	1	201	TTGTAGGGTCAAGATTGTTGTCC	58.61	43.48	4.02	TGGCTGAGCTTAGAAGTCGC	60.11	55	5.19
4015	LG01	A	T	1	11	4500411	4500421	11	1	116	TACCAAAGACACCACACCCC	59.52	55	4.95	AACCCTAACCTGTTTCGGGG	59.6	55	5.73
4016	LG01	A	A	1	19	4500434	4500452	19	1	167	TACCAAAGACACCACACCCC	59.52	55	4.95	CTTTGATCCCAGCAATGCCG	59.9	55	5.69
4017	LG01	A	T	1	12	4500734	4500745	12	1	173	TGCATGGTATCGGTGGATGC	60.53	55	3.91	AAGCCAAAAGGAGGAATGCG	59.11	50	4.73
4018	LG01	A	T	1	15	4501061	4501075	15	1	114	ATCGCCTTATTTAATAACTGGTTGC	58.26	36	4.17	GCTAACTATTGCAATCAATCTCATGG	58.92	38.46	3.66
4019	LG01	A	T	1	10	4501215	4501224	10	1	189	AGCAGAAGTATAAAGATTGATGGATCG	59.4	37.04	3.69	AGTTCTTTCCTCCCAAATACACC	58.34	43.48	4.16
4022	LG01	A	A	1	10	4503326	4503335	10	1	128	GTTCACGATATATGCCAAAATCAGC	59.15	40	4.26	AATAATTGTTATTCTGGCGTGGCC	60.2	41.67	5.36
4026	LG01	AT	AT	2	7	4511546	4511559	14	1	162	AAGAGTGATCAAACAAAACAACCC	58.34	37.5	4.11	TTTTGTATTTGTGAGTATCCAATCTCG	58.34	33.33	4.04
4029	LG01	AC	TG	2	6	4514048	4514059	12	1	163	TGTTCCTTTTCTCGATGATTGTGC	60.08	41.67	4.57	AGATAGATCAGCCTCCCCTCC	59.92	57.14	4.3
4031	LG01	A	A	1	10	4518871	4518880	10	1	176	GAACCAATGCGCCATCAAGG	60.18	55	3.61	GCGAGCATTGCTAAGGAAACC	60.2	52.38	3.27
4032	LG01	A	A	1	13	4519152	4519164	13	1	135	TCCTCAAGGTCTTGGGTTCG	59.31	55	3.95	CGACATTCTATGTTGCCTAAGGC	59.75	47.83	4.35
4034	LG01	AG	CT	2	7	4524139	4524152	14	1	115	ATTTACGATGGTCACATTTTCTTCC	58.15	36	3.46	CCAACACCATGCATCTTGCC	60.11	55	4.52
4035	LG01	A	A	1	10	4525969	4525978	10	1	154	AGACCCCTGTACCGAAAAGC	59.68	55	3.51	AGGGATGAGCTTCCTTATCACC	59.29	50	4.02
4036	LG01	A	A	1	10	4527154	4527163	10	1	131	CACCCTCCATTTTCTCATGGC	59.25	52.38	4.4	GGCAATCCCATGTAAGCTATGC	59.77	50	3.14
4037	LG01	A	A	1	14	4527388	4527401	14	1	130	AAATCTCATCTCAATCCTCTTTTTGC	58.45	34.62	3.68	GCAGCGCTTCTAATGTATAGGC	59.59	50	3.93
4040	LG01	A	A	1	13	4535174	4535186	13	1	130	TGGGGAAGAGAAAACCTCGC	59.96	55	5.03	ACGTTTTCATGATGGACACCC	58.84	47.62	4.61
4044	LG01	A	T	1	20	4540022	4540041	20	1	121	TTGCTAAACGACTTTACATTTACCC	58.1	36	3.69	TTGAAGTAAGAAGGGCAATAGGG	58.14	43.48	3.53
4045	LG01	CCG	CGG	3	5	4540814	4540828	15	1	156	ATGACCAGAACTGCTTCCCG	60.04	55	5.14	CCAAGCTCATCAAATCGCCG	59.97	55	6.46
4046	LG01	A	T	1	25	4541153	4541177	25	1	148	GGAGCTCTGGTTTTTGTAGCC	59.19	52.38	3.93	TGGCCAACATTTAACCACCC	58.66	50	4.61
4048	LG01	AT	TA	2	11	4542731	4542752	22	1	126	GCCCATTTATACTTCTTTCACAAAACC	59.67	37.04	3.27	TCGCTATGCTCAAATTGGTGG	58.98	47.62	4.61
4049	LG01	AT	AT	2	29	4542868	4542925	58	1	225	TCCACCAATTTGAGCATAGCG	58.98	47.62	4.26	CATTTCATGCGACCACTAGGC	59.67	52.38	3.93
4050	LG01	AAT	AAT	3	5	4543460	4543474	15	1	140	GTGGTGGAACTGAGAGAAATGG	58.92	50	3.16	TAATTCAGGTGAGGCACGGC	60.39	55	5.68
4051	LG01	A	A	1	10	4549532	4549541	10	1	192	ACGAGTATCTTGCTCCTGGC	59.54	55	4.85	TGTAATATGGACTCTTCTGCTTCG	58.41	41.67	3.79
4052	LG01	A	A	1	11	4554877	4554887	11	1	191	TGATCGTGCTCTGACTTGTGG	60.34	52.38	4.17	TTTCAAAGTCCAGGCTTAGTGG	58.51	45.45	4
4053	LG01	AT	AT	2	6	4554972	4554983	12	1	100	AGACACTTTTCCACTAAGCCTGG	60.5	47.83	4.45	TCTCATAACGGTTTTTGTGAAGGC	60.02	41.67	4.35
4056	LG01	A	T	1	12	4558957	4558968	12	1	135	TCGGTAAATTGAAACCTACCTTTGC	60.05	40	3.68	GCGTCTTCTTCACTCACTTCC	58.94	52.38	3.46
4061	LG01	AT	TA	2	7	4562063	4562076	14	1	134	AGAAACCAAGAAAGGTAATTCAAGC	58.25	36	4.01	AGTGCATCAGTTTCAAAAGTTTGG	58.89	37.5	3.28
4063	LG01	A	T	1	14	4564920	4564933	14	1	138	AAGCAAGTTGAAATCTTTGACCC	58.05	39.13	4.46	TCATCTCTCCCAATTATTGCGC	58.86	45.45	6.09
4065	LG01	A	A	1	10	4565819	4565828	10	1	106	GTTGAAATAATGAATGCAAAAGAGAGC	58.62	33.33	4.09	TATGAGGTGGGGGAGACTCG	60.11	60	4.18
4066	LG01	A	A	1	10	4565905	4565914	10	1	112	ATGATCGAGTCTCCCCCACC	60.76	60	4.61	GGTATGCACAAACTAGCTCGG	59.07	52.38	4.63
4067	LG01	AT	TA	2	6	4567461	4567472	12	1	175	TCTTGAAATGAGATGGATCATGACG	59.24	40	4.35	ACTCACACAAACTTCATGCATGG	59.99	43.48	3.66
4068	LG01	A	T	1	10	4568158	4568167	10	1	113	ACGTCACATGTTCGATTCCG	58.65	50	4.3	AACTTTCTATAGTTAATGTTTGAGGCG	58.33	33.33	5.52
4071	LG01	A	A	1	10	4573510	4573519	10	1	151	TTGTACAATTTCTAAACACGAGCC	58.01	37.5	4.7	CAAATAAAACAATGCTCAAAATGGCG	59.48	34.62	5.69
4072	LG01	A	T	1	12	4577029	4577040	12	1	110	GGATATAGATTTTTGTGGAGGAGTTGC	60.26	40.74	4.17	TCTATTTCAAATTCACATTCGTAGGC	58.31	34.62	3.93
4078	LG01	A	A	1	13	4586864	4586876	13	1	185	TGGGACGAGCTAGTTTGTGG	59.68	55	4.17	AGTCCGAATTGCTCAGATTATCG	58.7	43.48	2.92
4079	LG01	A	A	1	10	4587301	4587310	10	1	125	ACATATTTTATGGGTTATGGTTGAACC	58.3	33.33	3.62	GTTGGATTGAATTCTCCAGCGG	59.9	50	5.52
4082	LG01	A	T	1	11	4589016	4589026	11	1	131	AGGAGCCTGTTGAATTTTGGG	58.75	47.62	4.12	GCCGTTGTCCCTCTATGTAGG	59.93	57.14	3.18
4098	LG01	A	A	1	21	4598231	4598251	21	1	130	GAAACAATAAATTCCGAAATTTGAGGG	58.34	33.33	4.3	TACGGAAGCGTAAACACCCC	60.04	55	4.95
4104	LG01	AACGG	TTCCG	5	11	4601056	4601110	55	1	186	CTTCCCTTCCCACCAACACC	60.54	60	4.16	TGGGCTCTCAACAGAAATCCC	60	52.38	3.85
4107	LG01	A	T	1	10	4603913	4603922	10	1	185	GCCAAAATTTAGCCAATCCAACC	59.31	43.48	3.77	TGTAAGGTGTGTCCGTGTCC	59.61	55	4.02
4108	LG01	A	A	1	14	4604812	4604825	14	1	191	TCCATTACAATTTCCCTTTTTCCCC	59.75	40	4.81	CACCAGCTCCTACACATCCC	59.82	60	3.85
4109	LG01	A	T	1	17	4605472	4605488	17	1	138	TCCTCGCTCTGCTTCTTTCC	59.75	55	3.13	AAGTGTGTGCAAATTGGCCC	59.89	50	5.8
4110	LG01	A	A	1	12	4605885	4605896	12	1	111	GTTGCAAGGACATAGTCGCG	59.63	55	5.87	TGTCTTTCCCAAATTTGCCCC	59.3	47.62	5.8
4111	LG01	A	T	1	10	4607460	4607469	10	1	137	TCATTTAGTCTCTTTTCCAGCTCG	58.83	41.67	5.03	GTTGTGGTCCCTCATCCTCC	59.75	60	4.3
4112	LG01	A	T	1	11	4607935	4607945	11	1	159	TCTTCTACCAATAAGCACAAAATGAGG	59.88	37.04	3.86	GGGATTCTACATGTACTTGATTCTTCC	59.56	40.74	3.46
4113	LG01	A	A	1	10	4608520	4608529	10	1	110	CCCTTCAGATTATGCCTCCCC	59.93	57.14	4.81	AGGAAGATGGGTAATGGAGCC	59.22	52.38	4.7
4117	LG01	A	A	1	10	4612993	4613002	10	1	120	ACAAAGAGTTATGACCTTGTACTCC	58.53	40	3.85	ACCAAGTCTTGTTTTATCTCATGACC	59.57	38.46	4.02
4119	LG01	A	T	1	10	4613753	4613762	10	1	130	GTGCACAATATTGGAATGCAGC	59.14	45.45	5.25	ACCTTACTAGGAAAAACCCAGTGG	60.2	45.83	4
4132	LG01	A	A	1	10	4623624	4623633	10	1	116	AGTTCTGGACTTGTACTCCATACC	59.53	45.83	2.73	ACCAAGTCTTGTTTTATCTCATGACC	59.57	38.46	4.02
4137	LG01	A	T	1	12	4628289	4628300	12	1	152	ATTATAAACGTGCACAGAAACATAGG	58.31	34.62	2.57	GCGTGGGTTTCTGAACTAACG	59.81	52.38	3.18
4138	LG01	AT	TA	2	7	4629875	4629888	14	1	103	CCAAAAATCTGGCTTTAGTTTCCG	59.08	41.67	4.3	TGAACCCTTCACCAAGTCGG	59.89	55	4.79
4139	LG01	A	A	1	19	4632623	4632641	19	1	165	TGAGAAAGAATACAGGTCTACACAGG	60.07	42.31	4	CAAATGTAGCCTAGCCTAGAATGC	59.55	45.83	3.56
4142	LG01	A	T	1	11	4642138	4642148	11	1	129	ACTACAGACAAAATCTATTGTATTGGC	58.11	33.33	4.52	TGTAGCCTTAAAACAACCAGTGG	59.11	43.48	4
4143	LG01	A	A	1	11	4643048	4643058	11	1	112	GTCCTAATAAAAAGTACTTACAGGCCC	59.72	40.74	5.8	AAAGAAAAGAAAAGAGGGTTGTAAGG	58.22	34.62	2.69
4147	LG01	A	T	1	12	4643968	4643979	12	1	142	TGACAAATCTCGTAGTTTTCAATCG	58.18	36	3.34	GCCTTACTCTCCCTCTTACCC	58.96	57.14	3.69
4148	LG01	A	T	1	19	4644586	4644604	19	1	119	GTTTTACCTTTGCTGCTTGGC	58.86	47.62	4.52	TGAGGGAACGAGTAAAATGTCC	58.07	45.45	4.02
4151	LG01	A	T	1	10	4646088	4646097	10	1	139	TCACAAGTTTATGCATTTAGGAGGG	59.35	40	4.3	TCTCAAACCCACAAAATAGTCATGG	59.52	40	3.66
4152	LG01	A	A	1	11	4646367	4646377	11	1	128	ACCAAATTAAGTACACAAAAAGTTCGC	59.78	33.33	4.7	TGTTCTCCTCTTTTCTTTCTAAACTGG	59.5	37.04	4
4153	LG01	AT	AT	2	13	4646473	4646498	26	1	133	GAGTTTAAGAAATGATTGATAGTGGGG	58.38	37.04	4.96	ATACATGGTGGTTTATCAACTAAACG	58.02	34.62	3.6
4155	LG01	AT	TA	2	7	4646923	4646936	14	1	121	GCATTGACGAATTAAATATACGTGACG	59.74	37.04	4.35	TGTATATTGATGCCGCTTGAGC	59.19	45.45	4.26
4161	LG01	A	T	1	19	4648287	4648305	19	1	173	CACAAAGAAAATCTATACCTATGTCGG	58.23	37.04	4.79	GCAGCATCAATGTATACCTAGCG	59.63	47.83	4.26
4165	LG01	AT	AT	2	14	4651575	4651602	28	1	155	TGATATCAAACAATAGTGAGTCGAGC	59.3	38.46	5.03	TTCTGGCTAATGCTGCACCC	60.68	55	4.61
4166	LG01	AAG	TCT	3	7	4653175	4653195	21	1	153	TGCCGGTTAATTCAGAGAGGG	59.79	52.38	4.3	CATAACCACCGCCGTACCC	60.52	63.16	3.69
4170	LG01	AT	AT	2	7	4658058	4658071	14	1	178	GGTCCGCGGAATAGTTTTATGG	59.45	50	2.74	TCGCACCACCAACCTATTCG	60.39	55	3.34
4175	LG01	A	A	1	10	4660998	4661007	10	1	115	ACCTAACTCTTCAAGACTTCTAGACG	59.85	42.31	4.18	GCTTGTTTTACTAATAGTGGGAGATGC	60.47	40.74	3.91
4177	LG01	A	T	1	17	4661791	4661807	17	1	140	AGTGACTCCCCAAAAACCCC	59.81	55	4.95	GTTTGCTCGGATTTGGCTGG	60.11	55	4.85
4180	LG01	A	A	1	10	4667781	4667790	10	1	132	GTACCATGGTTTACTTGGGGC	58.9	52.38	5.8	TCTCCTTTCATACGACAATTGGC	59.06	43.48	4.52
4184	LG01	A	T	1	18	4669268	4669285	18	1	111	TCTTCAAATTCTTTCATGAACTTACCC	58.42	33.33	3.69	GTCACGAGTTCCATCCCTGG	60.11	60	4.45
4185	LG01	A	T	1	10	4669790	4669799	10	1	138	CCAAATGCACTTGGGGACG	59.41	57.89	4.79	AGTGACCTTAGTACTATGTGAAGAGG	59.4	42.31	3.69
4193	LG01	A	A	1	14	4677202	4677215	14	1	161	CCTCTATCAAGGACAAGTTTGCC	59.31	47.83	4.52	TGTCCATTGCTTCTCTTTTCATCC	59.54	41.67	3.51
4195	LG01	A	A	1	16	4681842	4681857	16	1	100	ATAGTCAAAGGTTCCATCATGCC	58.79	43.48	4.4	GCTTGTGGAATGATTTATCTTCTCTCC	60.26	40.74	3.71
4199	LG01	A	A	1	11	4683548	4683558	11	1	142	TCTCTCTCACCATTCTTCGCC	59.52	52.38	5.54	CGACCCTTGGGATTTACCTGG	60.41	57.14	4.45
4200	LG01	A	T	1	15	4684372	4684386	15	1	121	CCAACTGGATGAAACTCGTTTCC	60.06	47.83	3.13	GGACTGACACACCTAGCACC	60.04	60	5.01
4202	LG01	A	T	1	17	4687448	4687464	17	1	109	CCACCGAACTTAAATCTGCCC	59.26	52.38	5.36	TTGAAAAATGTTCGATATACAGCCC	58.21	36	5.19
4203	LG01	A	T	1	13	4687726	4687738	13	1	172	CATTGCTGGCACTCTAAGTGG	59.26	52.38	4	ACAATGTGAACTTACAATTTCGAGG	58.33	36	4.63
4204	LG01	AT	TA	2	11	4689204	4689225	22	1	181	GGACTAAAATCAAAGTTGAGGGACC	59.82	44	4.46	CTCTGTAACAGCTGTGCTTCC	58.93	52.38	3.46
4208	LG01	A	A	1	10	4692535	4692544	10	1	172	TCAACTCCTATATCAACTCAATTGGC	59.23	38.46	4.52	TGTTTGGGTTTACTCCGAAGC	58.78	47.62	3.86
4209	LG01	A	T	1	10	4693349	4693358	10	1	144	TCCTCCGTTTAGTAGGTTCACC	59.17	50	4.02	ACTTTTGGGACTTTGCACTTCC	59.57	45.45	3.46
4211	LG01	A	T	1	10	4694265	4694274	10	1	178	ACATGAGGTGGCTCTTGTGG	59.96	55	4.17	CCCTTTGTTATCCCTCTCCCC	59.5	57.14	4.81
4219	LG01	A	T	1	10	4699899	4699908	10	1	100	ACACAACTTATTCTTCCTCTACAGC	58.83	40	4.4	TGAATGAAACTCTCAACACATTTGG	58.49	36	3.28
4221	LG01	A	T	1	12	4709425	4709436	12	1	126	GTGATGTTTTTGTGAAGTTAAAGTGC	58.61	34.62	4.4	GTTTGTTGGTCTCCCTCCCC	60.25	60	4.81
4228	LG01	AAT	ATT	3	6	4712547	4712564	18	1	139	GCTTAGTTTTGAGCTAGCCGG	59.33	52.38	6.13	AGTATTGTGGAGTGAAGCTTCG	58.41	45.45	3.79
4229	LG01	AT	AT	2	8	4712577	4712592	16	1	176	GCTTAGTTTTGAGCTAGCCGG	59.33	52.38	6.13	CCTTCGACGTCTCTTGGTGC	61.01	60	5.01
4230	LG01	A	A	1	10	4713013	4713022	10	1	100	TCCTTGTTGTTAGGTGCGGG	60.25	55	6.13	TGCCACTCTCACTTCCTTCC	59.31	55	3.46
4231	LG01	A	A	1	20	4714795	4714814	20	1	179	GTTCCCTTCAAGGTCCTGGG	59.96	60	4.45	ATCTTTTCAACATCACGACATTGG	58.3	37.5	3.16
4232	LG01	A	T	1	10	4716054	4716063	10	1	170	TTGGCCCCTTCTCTTGTTGC	60.83	55	4.17	CCCATAGACACGTTGACCTGG	60.41	57.14	4.45
4233	LG01	A	T	1	10	4721592	4721601	10	1	160	ATGCTGAAGGATATCTACAACCG	58.11	43.48	4.44	CGAACCTAGGACCCTTGAGG	59.18	60	3.86
4238	LG01	AT	AT	2	16	4725877	4725908	32	1	153	AACCAATTCAATTCCAAGAACATAGG	58.39	34.62	2.57	ACTAGAATGAATGATTGATGACCCG	59.01	40	5.28
4239	LG01	A	A	1	10	4725994	4726003	10	1	166	GGGTCATCAATCATTCATTCTAGTCC	59.57	42.31	3.85	CCGCCATTAAATGCAGAGAGC	60	52.38	4.09
4242	LG01	AAGGG	GGAAG	5	7	4729749	4729783	35	1	212	AAAGATGCCCTGTCAAGTGG	58.08	50	4	CATCCCTTCCCAACCCACC	60	63.16	4.61
4247	LG01	A	A	1	12	4730864	4730875	12	1	133	AAAGAAAAGAAGCAGGCCCG	59.04	50	6.13	CCATATCAGCCCGGGAAGG	59.62	63.16	3.46
4248	LG01	A	T	1	12	4733909	4733920	12	1	135	GGTCTCTTTTGTCAGCCTTGG	59.12	52.38	3.61	CATTTTTCACGTGGGGTCTCG	59.8	52.38	4.04
4249	LG01	A	A	1	25	4734543	4734567	25	1	143	CATCTCATCTTCCCCACCCC	59.52	60	4.95	CGTATGTTGGGAACAGAATCTTTGG	60.39	44	3.28
4256	LG01	A	A	1	11	4739813	4739823	11	1	129	GAATGCATCTAAAGGGGCCG	59.05	55	6.13	TCCACACAAAAACTATATCCAAACG	58.1	36	3.6
4257	LG01	A	T	1	10	4742498	4742507	10	1	115	TTTGGGTTGCCGGGTTTACC	61.11	55	2.85	AAAAGAAAAGAAGCAGGCCGG	59.66	47.62	6.13
4260	LG01	A	T	1	10	4743700	4743709	10	1	155	TTTTCCTTTCCCTTCCCGCC	60.54	55	6.13	AGTTAGAATTGTATTTCTTCGGTCGG	59.47	38.46	4.79
4261	LG01	AT	TA	2	8	4743857	4743872	16	1	114	TCTTTCCCTCAATCATTTCACTTCG	59.59	40	3.79	TGATTGAGGAAAAGATAGCGCG	59.13	45.45	6.86
4262	LG01	A	T	1	16	4744797	4744812	16	1	198	CCTCTCAACGGATGGCACC	60.45	63.16	5.01	TTGCAGCTTGGATGGTTTGC	59.97	50	3.68
4263	LG01	AT	AT	2	11	4746194	4746215	22	1	200	TGGACAAAATCTAGCTGAATTATCGC	60.02	38.46	4.58	CCTAGGTCAGACTCACTTAAACTCG	60.39	48	4.18
4266	LG01	A	A	1	18	4748921	4748938	18	1	118	CGCAATTCTTTTATTAACTGCGCC	60.03	41.67	6.53	TTAGGAACGACGCTCCTTGG	59.75	55	3.61
4267	LG01	A	T	1	13	4749482	4749494	13	1	193	ATGGTAAAGTAGTTGTCGTAGGC	58.25	43.48	3.93	ACCGTTACTCAATAAATAACCACATCC	59.72	37.04	3.51
4269	LG01	A	T	1	10	4750282	4750291	10	1	100	TACTACGCCTGTCATGCAGC	60.18	55	5.25	TTGCCACGTGTCATGACAAGC	62	52.38	4.01
4274	LG01	A	A	1	19	4753671	4753689	19	1	106	GCGATAAAGAACTGCCCACC	59.27	55	4.61	GTGTTTGTGGAGCTGTTGGG	59.61	55	4.12
4275	LG01	A	T	1	10	4754066	4754075	10	1	196	ACCTTCAAGCTTGAAATGGTATCG	59.6	41.67	2.92	TCATCTCCGCTCACTCTCCC	60.75	60	4.3
4277	LG01	A	T	1	10	4754714	4754723	10	1	147	CTTCCAAACCTGTGAATGTTGC	58.62	45.45	4.17	AGGAGAAAGATTTTTGGAGGTTGG	59.16	41.67	3.77
4278	LG01	A	T	1	10	4755346	4755355	10	1	184	TCACGGTTGTTATCACGAGC	58.29	50	5.03	AGTACGGTAACAACTAAAATGACTCC	59.13	38.46	3.85
4280	LG01	A	A	1	16	4757012	4757027	16	1	103	AGCTCAATCGGTCAAATAGAGC	58.54	45.45	4.09	CGTGTAGAGTCAATTTGAGGAGG	58.82	47.83	4.3
4291	LG01	A	T	1	12	4763160	4763171	12	1	150	AGAAAAATGGGCCATTGTCGG	59.45	47.62	4.79	TGGCTTTAGTAACACTTTTTCGTCC	59.99	40	4.79
4293	LG01	A	T	1	11	4763752	4763762	11	1	106	TTGAGGAAGGTACCTTTTTAGCC	58.34	43.48	3.93	AGACTTCGAGCCCAAAATCG	58.27	50	3.34
4297	LG01	A	A	1	13	4765679	4765691	13	1	127	TCCTAAACAAGTTCCCAAAATTAAGGG	59.98	37.04	3.95	TCTACCCAAAAATTACATCCAAACG	58.08	36	3.6
4300	LG01	AT	AT	2	6	4770507	4770518	12	1	142	CGATGCAACGAAAAGAAAATGTCC	59.91	41.67	4.02	GATGATTTGTGGATGTACATGATTGG	58.86	38.46	3.16
4301	LG01	AAT	TAA	3	6	4770690	4770707	18	1	145	TCATCCCCACTGAAAAATAAAGGG	58.98	41.67	3.95	GGGAGTGATTGGAGAGGTGC	60.11	60	5.01
4302	LG01	AT	TA	2	6	4771768	4771779	12	1	116	TGGGTCAATCGATGATAATCACG	58.69	43.48	4.35	GACGTGACATGTATTGGGGC	58.99	55	5.8
4304	LG01	A	A	1	10	4771899	4771908	10	1	188	TTGCCCCAATACATGTCACG	58.54	50	4.35	TGGTTTTTCAAACATCTTTTAACGC	58.01	32	4.84
4307	LG01	A	A	1	10	4774122	4774131	10	1	120	CGTACCAACTCGAGCAATAGC	59.15	52.38	2.97	CATTCAGAGGTGGAAGGATTGG	58.71	50	3.16
4309	LG01	AG	CT	2	7	4774548	4774561	14	1	182	GCTCATGAAAAATAAAGGGTACTATCC	58.43	37.04	2.59	GTACCTCATCGGACAGTCACC	59.87	57.14	4.02
4313	LG01	A	A	1	12	4775208	4775219	12	1	109	GTTGAGGATAGGTCTTGCTTTTGG	59.84	45.83	3.28	GAGGTGACCTAAGTTCGGCG	60.46	60	6.46
4315	LG01	A	T	1	10	4776092	4776101	10	1	105	AGGTGAAGAGTCGTCACTACC	58.84	52.38	3.18	CGGGTTTGAGTCCCATCTCC	60.11	60	3.71
4317	LG01	A	A	1	13	4782733	4782745	13	1	105	ATTTGAACTCAACTCTCATGTTTGG	58.26	36	3.28	CAAAATTAAGATGGTAACGCGATGG	59.32	40	3.51
4318	LG01	A	A	1	32	4809479	4809510	32	1	165	TTTTATTTTAAAGGTACGTAGGCAGC	58.47	34.62	5.25	TTCATTGTCATTCCTTTTGCCG	58.09	40.91	5.69
4327	LG01	A	A	1	20	4811060	4811079	20	1	121	GGACAATAACAGTCTTATGGTGGC	59.66	45.83	5.01	TGCCACCAGGATTGTTACGG	60.32	55	4.02
4328	LG01	A	A	1	29	4811134	4811162	29	1	101	ACCGTAACAATCCTGGTGGC	60.32	55	5.01	GGATGGATCCCACAATGTTGC	59.59	52.38	4.17
4329	LG01	A	A	1	11	4811216	4811226	11	1	136	GCAGCAACATTGTGGGATCC	59.83	55	3.36	TCAGTGCGAATTGGAGTTTTCC	59.45	45.45	3.13
4330	LG01	A	A	1	11	4811367	4811377	11	1	172	TTCGCACTGAGATGCTCTCC	59.83	55	3.71	CTTCGACCACCAAAAGCTCC	59.12	55	4.7
4335	LG01	AT	TA	2	8	4814619	4814634	16	1	173	GCTCCGTGGACATCTTTTGC	59.83	55	3.68	AAGAAAAGAGTTGTCTTGTGAAACC	58.38	36	3.27
4336	LG01	A	T	1	11	4815197	4815207	11	1	141	TGCTACCACACAACCTGACG	60.25	55	4.35	TCGGGTTGAGAGATAATTTTAGACC	58.42	40	3.85
4337	LG01	A	T	1	10	4816938	4816947	10	1	149	GGTGCCCCAAAATGGTCAGG	61.54	60	3.86	AGCTCATGTATGACCTGATAACCG	60.26	45.83	4.44
4338	LG01	A	A	1	10	4817425	4817434	10	1	118	GTTTAGGAATACATCGACCCACG	59.2	47.83	4.94	TTATGTGCAGAGCCATTGCC	58.89	50	4.52
4339	LG01	AT	AT	2	7	4818190	4818203	14	1	136	ATGTCGCAGTGTCAGACAGG	60.04	55	4	CCCCAATCCATCCGCTTAGG	60.25	60	2.69
4340	LG01	AC	TG	2	14	4818487	4818514	28	1	197	AAACCACCAATCAATCCAAAAGC	58.61	39.13	3.51	TGTCCTCAGCTAGTGTCACC	58.74	55	4.02
4341	LG01	A	A	1	11	4823831	4823841	11	1	100	ACAAGGTAACATGAGAAGAGTGG	58.1	43.48	4	TGAGTGTGCAATATGTTGACTCC	59	43.48	3.85
4342	LG01	A	T	1	10	4827912	4827921	10	1	168	TGTACCTGCTCTCGATCTGG	58.61	55	3.86	GTCTGTTATTGCGGCTGAGG	58.99	55	3.86
4343	LG01	A	A	1	11	4829090	4829100	11	1	113	AGACACAGATGTAGTTTAAGAAACGG	59.35	38.46	4.44	TCCTCCTAATGTGCCTTGGG	59.08	55	4.12
4348	LG01	A	A	1	12	4838799	4838810	12	1	151	TCCTTTTGCTTGAGACTACTTCC	58.36	43.48	3.46	AGGGCTTGAGTTAAGTTTTAGGG	58.34	43.48	3.53
4349	LG01	A	A	1	11	4840120	4840130	11	1	178	CTTGGCGAACTCCTCTCTCG	60.18	60	4.04	TGCGCTCCAAGAACTAATTCG	59	47.62	3.34
4350	LG01	A	A	1	12	4842119	4842130	12	1	136	AGGGACGCCAATAACCTACG	59.54	55	3.51	AGTGTTACCGAACCAGCACC	60.25	55	5.01
4351	LG01	A	A	1	11	4842358	4842368	11	1	145	GCATTAGTGTGTTATCTATCTTTTGCC	59.14	37.04	4.52	TCTCACGAAGGATTTGAATTCTTAGC	59.69	38.46	3.09
4352	LG01	A	T	1	12	4843410	4843421	12	1	148	GAGACAAATACCTATTCTCAGACTCG	58.86	42.31	4.18	TGTGATGTTTGCTCTATTTTGGAGG	59.82	40	4.3
4353	LG01	AAT	TTA	3	7	4850327	4850347	21	1	207	ATGGCATTATTGTATTCGTCATTCC	58.09	36	3.01	CCCAGAGAACTGTAACACTAACG	58.76	47.83	3.18
4354	LG01	AT	AT	2	6	4850685	4850696	12	1	129	TGCCTTAAGAAGTGTCGGCC	60.32	55	6.13	ACGCTTCAGTTAGAAAACCTCC	58.6	45.45	4.3
4355	LG01	A	T	1	20	4851040	4851059	20	1	165	TTCAACGTCCCAGTGACTGC	60.53	55	4.4	CGGCATTGTAGCTTGATGGC	59.97	55	4.4
4356	LG01	A	T	1	11	4854718	4854728	11	1	153	ACTGCAACTAATAGCCCATCG	58.16	47.62	3.84	TCCGTAAGAATCATCAAGGTGC	58.47	45.45	5.01
4358	LG01	AG	AG	2	14	4857047	4857074	28	1	160	CAATATCCGAGCAAACTGTTTGG	58.59	43.48	3.28	CTTCCAAACAGCATCACCACC	59.73	52.38	4.61
4359	LG01	AC	TG	2	7	4857154	4857167	14	1	169	GTGGTGGTGATGCTGTTTGG	59.69	55	3.28	ACAGTTGTGACTTTTTGGATTCTCC	59.93	40	3.71
4364	LG01	C	C	1	13	4862211	4862223	13	1	122	CCAAACTGACACACTCTCTTCC	58.87	50	3.46	GCCCAAATGGAGGAGATGAGG	60.48	57.14	3.86
4367	LG01	A	A	1	21	4867888	4867908	21	1	152	CATATTGCACGTGTACTGATTTTCG	59.33	40	3.46	AACACATTACTCTTTGGTTGTTGG	58.1	37.5	3.77
4370	LG01	A	A	1	20	4870916	4870935	20	1	163	TGGTTGTAACTCAGTGTAACATCG	59.01	41.67	3.84	TTTTTATTTTAGGGTGTTGACGACC	58.26	36	4.79
4373	LG01	A	T	1	10	4878361	4878370	10	1	168	TCAGCAGGAGGTTTAAACGC	58.48	50	4.84	GGATTCCAACCAAGGGAAAGC	59.45	52.38	3.51
4374	LG01	AAC	TGT	3	5	4881058	4881072	15	1	111	GCTTCGTCGCGTTTATAGGC	59.77	55	3.93	CTATGCCTCATCGCCCATCG	60.74	60	3.84
4375	LG01	AAT	TTA	3	6	4881349	4881366	18	1	127	TAGCACAAACTGAGGGGAGG	59.02	55	4.3	AACTCTGGTCGAAAAGTTACCC	58.26	45.45	3.69
4376	LG01	A	A	1	10	4882313	4882322	10	1	114	GAGAATTGCGCTCACAAGCC	60.18	55	4.35	TCGATTCCTAAGTTAGATAGGGACG	59.3	44	4.79
4380	LG01	A	T	1	10	4885600	4885609	10	1	122	GGTCGGTCGGTTAAGGTTGG	60.67	60	3.77	CTGACGGTCGATCGGTTGG	60.52	63.16	3.77
4381	LG01	A	A	1	11	4886092	4886102	11	1	208	TGTGTTAGACCAATATATAGCTAACCC	58.41	37.04	4.11	CAAAGCAAGCAAACAACTGTGG	59.65	45.45	4.17
4384	LG01	A	A	1	13	4897143	4897155	13	1	163	TGACCCCTAAAGTTGTAAAGGC	58.24	45.45	4.35	GTTTTCCCACCACTTTGAAACG	58.82	45.45	3.6
4386	LG01	A	A	1	11	4899022	4899032	11	1	184	ACACGCTCGATAAATACCACC	58.18	47.62	4.61	AACCATACGCCAGGATGAGC	60.18	55	4.26
4388	LG01	A	T	1	10	4901969	4901978	10	1	153	CCCTCAGATGCCATAGTGGG	59.6	60	4.61	TGTATTCAAAAACCACTTATTGACCG	58.64	34.62	4.79
4389	LG01	A	A	1	10	4903347	4903356	10	1	115	ACATTAGTCGAGGTGCGCG	60.52	57.89	6.86	TTTCATCAGAGTGTGTTGCCG	59.13	47.62	5.69
4391	LG01	A	A	1	11	4906412	4906422	11	1	161	GATGGGCATGGTTACCTCGG	60.54	60	4.63	CTCCAAGGCTCTCTTCGACC	59.83	60	4.79
4392	LG01	AT	AT	2	10	4906683	4906702	20	1	168	TTGAGGTGCACACAAGTTGG	58.9	50	3.77	TTAGCTTCTATAACTGTTTGCTTGC	58.16	36	4.01
4393	LG01	A	T	1	11	4907483	4907493	11	1	205	TATCCGTTTGCTGTTGCTGG	58.84	50	4.85	GGATGGCGGGAAATAAGACG	58.77	55	4.18
4394	LG01	AG	TC	2	10	4908601	4908620	20	1	176	ATGGATGCTCAGTGGCTTGC	61.04	55	4.01	AGTGCCTCAACAATCTCCACC	60.27	52.38	4.61
4402	LG01	AT	AT	2	8	4915173	4915188	16	1	108	AATATGAAATGGTTACCAAATGGAGC	58.5	34.62	4.7	AAAATCGGTATTTGTCTTCGTTCC	58.07	37.5	3.62
4404	LG01	A	T	1	10	4916855	4916864	10	1	129	ACCTAAATTTGCCAAATAAACAGCC	59.06	36	4.85	GTAAACCAGTTCAACACCGGC	60	52.38	6.13
4412	LG01	A	A	1	23	4922562	4922584	23	1	121	CAAAGACAAGGTCAATTCATAATTTCG	58.15	33.33	3.46	ACCGAACCATCCTTGTTTTGC	59.66	47.62	3.68
4414	LG01	A	A	1	13	4924530	4924542	13	1	102	CGCAAATATCCTCCACTATACACC	59.07	45.83	4.16	GTTGAAAATGATAGCCTACAATTTGGG	59.51	37.04	4.12
4420	LG01	A	T	1	14	4927705	4927718	14	1	149	TGGTAAAAGCTGAAGATTGATAAGGC	59.9	38.46	4.35	ACCAAATATATCAAAATGGAGCTGC	58.25	36	5.25
4421	LG01	A	A	1	11	4928518	4928528	11	1	129	AGAGTAATAGGTCAACGATACTAACG	58.14	38.46	3.18	CTTGACATCTTATTGAAACAAAAGTCG	58.1	33.33	4.18
4422	LG01	A	A	1	10	4928716	4928725	10	1	146	TCGATGTCTCCGATGCTTGG	59.9	55	3.61	AGGGATTGGTCTGGCCTAGG	60.7	60	3.02
4426	LG01	A	T	1	10	4930753	4930762	10	1	129	GGTTCACTCTTGTCTCAATGTGC	60.06	47.83	4.57	GTGCCAAACAACAATGCTATATCC	58.96	41.67	2.59
4428	LG01	A	A	1	10	4931840	4931849	10	1	141	CATCACCGTCTTCGCATTGG	59.63	55	3.16	CGACCCAACAACGCTTTTGC	61.21	55	3.68
4429	LG01	AT	TA	2	8	4931918	4931933	16	1	112	CATAACACCAATTTCTCATTTCAAAGC	58.56	33.33	3.51	CGTAGAAATTGAACAGATCACTCTCG	60.02	42.31	4.04
4430	LG01	A	A	1	12	4932892	4932903	12	1	117	AAGTAGTCAGTAAGCAGCAGC	58.03	47.62	5.25	TCTTTTAGAGTGTGAGGGACCC	59.1	50	4.46
4431	LG01	ATC	ATG	3	6	4933113	4933130	18	1	116	AGGAAATAGGGGTTTGTTTTAGCC	59.22	41.67	3.93	TGAGCGTGGCAGATTCTTGG	60.67	55	3.61
4432	LG01	A	A	1	10	4935242	4935251	10	1	206	AACAGTTCCAGAGATCGGCG	60.11	55	6.46	CACGCCGGTTGTTAATTCCC	59.83	55	3.97
4435	LG01	A	A	1	13	4938217	4938229	13	1	107	ACTTTTATTATTTGAGTGCAGCAGC	58.9	36	5.25	TGACCCTTATTGCAGTTCGGG	60.34	52.38	5.14
4436	LG01	A	T	1	12	4938556	4938567	12	1	167	AGAACTGTTTGAAGCCTTAACATACC	59.79	38.46	2.73	TCTAAAGCCTCAAAGAAGAGTTTAGC	59.35	38.46	3.09
4437	LG01	A	T	1	15	4938580	4938594	15	1	167	AGAACTGTTTGAAGCCTTAACATACC	59.79	38.46	2.73	TCTAAAGCCTCAAAGAAGAGTTTAGC	59.35	38.46	3.09
4441	LG01	A	T	1	13	4939776	4939788	13	1	172	GGTATTATTCTACCATGCTCGACG	59.14	45.83	5.12	TGTTGCCACAAAATAATAACTTATCGG	59.03	33.33	4.18
4445	LG01	A	T	1	12	4943149	4943160	12	1	100	TCCATAAGGCAATCTCATTACTCC	58.13	41.67	3.85	TTTGACCATTGACCTACAAAATATGG	58.16	34.62	2.74
4447	LG01	AT	TA	2	8	4943650	4943665	16	1	154	CACTAATGCCGCTAGTAACTGC	59.46	50	4.4	ACAAACCCCAAAGTTGAGGG	58.21	50	4.3
4449	LG01	A	A	1	11	4945020	4945030	11	1	136	ACCATGATTACCATCCTCTACCG	59.42	47.83	4.02	TCTTGCTAAATTGGTCATCGCC	59.32	45.45	5.54
4452	LG01	AT	TA	2	14	4948227	4948254	28	1	137	TGTGATCTTTTTCTATCGGCCC	58.46	45.45	5.8	AAGAAATTCATAAATGGAAGAGTGTGG	58.47	33.33	4.17
4459	LG01	A	T	1	15	4952040	4952054	15	1	105	AAAACACAAGACAAGTGGAAATGG	58.58	37.5	3.16	GGTTTCCGCTCAAGGTTTGG	59.69	55	3.28
4467	LG01	AT	TA	2	7	4957301	4957314	14	1	193	ACCAATCACGTCATCAACCC	58.18	50	4.11	TGGGTTTGTAGTTCTCCTTCCC	59.63	50	3.97
4468	LG01	A	T	1	10	4958213	4958222	10	1	150	AGATTACAGCCATTTCGCTTCG	59.39	45.45	3.79	CGCAGAGCTTTGAATAATCAGC	58.38	45.45	4.26
4469	LG01	A	T	1	10	4966159	4966168	10	1	104	TCTAGTATGGCCCCTTTCATTGG	59.86	47.83	3.16	CTGCAACCATCTTGAGTTGACC	59.77	50	4.02
4472	LG01	AT	TA	2	6	4971284	4971295	12	1	163	TGCTGTCTCCTCAGATGAGC	59.18	55	4.26	CACTACACAAAGCTACAGGGC	58.92	52.38	5.19
4475	LG01	A	T	1	10	4972223	4972232	10	1	162	ACAGGGAAGTTGGTGACACC	59.82	55	4.16	AAGGCTGCTCTTTTCTGTACC	58.22	47.62	3.34
4476	LG01	A	T	1	12	4972239	4972250	12	1	206	GGAAGTTGGTGACACCTGC	58.67	57.89	4.85	TTTCAGCCCAACCCATTAGC	58.44	50	3.09
4479	LG01	AC	GT	2	7	4975395	4975408	14	1	161	TTGTTCCGACCTCAATAACACC	58.6	45.45	4.16	AGAAACGGCAACACACTTAAGG	59.38	45.45	2.69
4480	LG01	AT	AT	2	8	4975409	4975424	16	1	161	TTGTTCCGACCTCAATAACACC	58.6	45.45	4.16	AGAAACGGCAACACACTTAAGG	59.38	45.45	2.69
4481	LG01	A	T	1	10	4975427	4975436	10	1	154	GACCTCAATAACACCAGTTTTTAGC	58.62	40	3.09	AGAAACGGCAACACACTTAAGG	59.38	45.45	2.69
4485	LG01	AAG	TCT	3	6	4980975	4980992	18	1	150	AACGGTTAGGGCACAGTCC	59.63	57.89	3.85	GAAGCCCTACAGCCATACCC	59.89	60	3.69
4486	LG01	AG	TC	2	9	4981210	4981227	18	1	139	AGAGAAATTCGTGTCTGCAACC	59.19	45.45	3.77	GGTCCAAATTATTCGAGTTGTCGG	60.2	45.83	4.79
4487	LG01	AAG	GAA	3	5	4982740	4982754	15	1	171	AACAAGAGCCAAAAAGGGAGG	58.68	47.62	4.3	ACAAGGTACATTTGCTACGTGG	58.93	45.45	4.94
4488	LG01	A	T	1	12	4984993	4985004	12	1	162	GTTGGGTGCATCCTTGTAAGC	59.8	52.38	3.09	ACCTCCTGCCAACAATGTAGG	60	52.38	3.18
4490	LG01	A	A	1	10	4986926	4986935	10	1	130	TTGAATATCAGTTGTTGTTGACCG	58	37.5	4.79	TGGCACCAAAATAGTTTGATTGC	58.69	39.13	3.56
4491	LG01	A	A	1	11	4990091	4990101	11	1	174	AGGAATCGGGAGTTCGTTGG	59.75	55	3.77	ACGAAACGAAATGAATCGAAGC	58.27	40.91	3.86
4493	LG01	AT	AT	2	8	4993221	4993236	16	1	203	AGCAGTCAATTGGCTTCAAATCC	60.06	43.48	3.01	TTTTCGTTCTCCGCAAAGGC	59.69	50	4.35
4494	LG01	A	A	1	10	4994949	4994958	10	1	143	ACCATTTATGAGGGAGTGATGGG	59.86	47.83	4	TCCCATTGGGTTTTTCCTAGC	58.18	47.62	3.42
4495	LG01	A	A	1	11	5001928	5001938	11	1	145	AGAGCAATAGTTCAAGCGGC	58.63	50	6.53	TTGAGATCACTTTCCATTTAATCGC	58.21	36	4.58
4497	LG01	A	T	1	10	5004304	5004313	10	1	101	TGCTTTCATTGAACCCATGTCC	59.44	45.45	4.02	CATTGAACACGACAGACCCG	59.21	55	5.28
4498	LG01	A	T	1	21	5006066	5006086	21	1	195	GTTGTCATCAGCTTCTTCTCTCC	59.07	47.83	3.71	GCACATGCTCAAACCAACCC	60.32	55	4.11
4499	LG01	A	A	1	10	5015554	5015563	10	1	119	AACGTTGATAGGATAAAATGCTGC	58.18	37.5	5.25	TGGTTACAACTCAATTTTGTTCGC	58.96	37.5	4.7
4500	LG01	AC	TG	2	11	5022898	5022919	22	1	137	ACCGTAACAAGGATCATTCTATGG	58.39	41.67	2.74	TGACTCCCCAATAGCATGGC	59.82	55	4.4
4501	LG01	A	A	1	16	5023449	5023464	16	1	148	TTTGGCATGATTGAAAACTAGCC	58.18	39.13	3.93	AGAACCAGTTAGTTAATCAGGTAGC	58.36	40	3.58
4502	LG01	A	A	1	21	5027140	5027160	21	1	151	TTGGCGCTTCGAAATTACCG	59.56	50	4.02	TTCCCGGTGGCTTTTTCAGG	60.83	55	3.86
4503	LG01	AT	TA	2	8	5027230	5027245	16	1	106	GTGGATCGGAAAAAGCCACC	59.47	55	4.61	CTTCCCACCAATTTGTCCGC	59.76	55	5.54
4504	LG01	A	T	1	10	5030332	5030341	10	1	134	TTGTGAAATGTTTTCGGCTCG	58.01	42.86	5.03	TTATTGATCCGATGACTCAACCC	58.3	43.48	4.11
4507	LG01	AGG	TCC	3	5	5032766	5032780	15	1	129	CTCGATTGCGACAATCTGCC	59.7	55	4.85	CGTTTGTAGTCACGTGCTCC	59.22	55	4.7
4508	LG01	A	A	1	10	5033845	5033854	10	1	122	ACACAAAATAGAAGAAGGAAATGGAGG	59.82	37.04	4.3	TTCCTCCCTCCTCCAAAACC	58.93	55	3.27
4517	LG01	A	T	1	18	5042353	5042370	18	1	188	GTGATTGTTCTAGAGTGACTTGGC	59.61	45.83	4.52	GCAACGGTTTGTTTCATTGGC	59.74	47.62	4.52
4518	LG01	A	T	1	10	5042524	5042533	10	1	135	GCCAATGAAACAAACCGTTGC	59.74	47.62	4.17	ATCGATATTGGTCTCCCTCCC	58.46	52.38	4.3
4520	LG01	A	T	1	11	5043395	5043405	11	1	142	GAGTTCCGTTAAAATGAGGGGG	58.99	50	5.4	AGGAAGATGATGAGATGAAGGGG	59.35	47.83	4.79
4521	LG01	A	A	1	14	5044133	5044146	14	1	114	AGAGGAGAACAGAAAGTTGGAGG	59.67	47.83	4.3	TGGAGAAAGCTCAAAATTAGTCCC	58.99	41.67	4.46
4524	LG01	A	T	1	10	5046932	5046941	10	1	124	GACCCATCCTCAAAAATTACCCC	59.3	47.83	4.95	GAAAAGGACAGCTGGCTACG	58.92	55	3.51
4525	LG01	A	A	1	11	5047012	5047022	11	1	123	TTCGTCAACACCCACGTAGC	60.6	55	3.58	TTGACAGCTGGCTACGTGG	60.01	57.89	4.94
4526	LG01	AT	AT	2	8	5047109	5047124	16	1	176	ACTTGGTTCTGACACCCACG	60.18	55	4.94	TTGATCTTCAACACACGCCG	59.13	50	6.46
4528	LG01	AAG	GAA	3	5	5048521	5048535	15	1	143	TGTAGTGACATGCGCTCTCG	60.18	55	4.04	CTTGCGGTATCGAAAACCCG	59.63	55	5.28
4529	LG01	AAAC	TTTG	4	5	5049049	5049068	20	1	156	TTCATGGCTCGCTTTGTTGC	60.04	50	4.17	TGAAGGTAGCCCACTCAACC	59.31	55	3.77
4530	LG01	A	A	1	12	5053102	5053113	12	1	112	AGGGTGAGGGATACGATTGG	58.58	55	3.16	CATTTGAAAATGTTCGAAATCGGC	58.46	37.5	5.54
4531	LG01	A	A	1	10	5053115	5053124	10	1	182	AGGGTGAGGGATACGATTGG	58.58	55	3.16	AGCAACACAACAAAACTTCGC	58.74	42.86	4.7
4535	LG01	AAGGG	TTCCC	5	6	5055891	5055920	30	1	138	TTCTCAACCCACCAAACACC	58.23	50	4.16	TCTGGGCTTGTTTGGCTAGG	59.96	55	3.02
4536	LG01	A	T	1	14	5056454	5056467	14	1	131	TGAGGCAACAAATTATGTCATGGG	59.84	41.67	4	TTTATTCGTAAGTTAAGTACACATGGC	58.34	33.33	4.4
4537	LG01	A	A	1	10	5057769	5057778	10	1	118	AACCACGGCAAATTAGATCCC	58.62	47.62	3.85	AACAGCTTTGGTTCATGGGC	59.32	50	5.36
4538	LG01	A	A	1	12	5059727	5059738	12	1	141	AAACAATTGCAGCTGACCCC	59.32	50	4.95	TCTCAGGACCGAATTCAAAATGG	58.99	43.48	3.16
4542	LG01	A	T	1	10	5067263	5067272	10	1	143	GGATCCTAGTCGTCGACATCG	59.81	57.14	3.84	ATGTAGAACATTTGACGAAGGACG	59.37	41.67	4.79
4545	LG01	A	T	1	14	5073334	5073347	14	1	200	GGCAGTCCAACCATTTATGTGG	59.83	50	4.17	TCGTTCTTAATATTAGCATGGTGCC	59.53	40	5.01
4546	LG01	A	T	1	11	5073778	5073788	11	1	150	ACCAATTGCGCTACTAACCC	58.25	50	4.11	TGTTCTTGGACGTTTTTCTTCTTCC	60.16	40	3.46
4548	LG01	A	A	1	10	5074852	5074861	10	1	127	ACCTACCCCAAATTACCCCC	58.69	55	5.4	ATGCTGACTTGTTTGGAGGG	58.08	50	4.3
4549	LG01	A	A	1	14	5075068	5075081	14	1	143	TTGCCAACATGAGCAGTTGC	59.97	50	4.17	ATACGTCCCACCATTTACTGC	58.09	47.62	4.4
4550	LG01	A	A	1	16	5077139	5077154	16	1	124	GGGATCCCACTAGAAGACACC	59.24	57.14	4.16	AGGACATACACAAAAACTAAAACTACC	58.16	33.33	3.18
4554	LG01	A	T	1	13	5079692	5079704	13	1	176	CCAGGCACCATTCTTGAAACC	59.73	52.38	3.27	ATAAGCAACCACATAGTCATTTTCG	58.21	36	3.46
4555	LG01	A	T	1	17	5079779	5079795	17	1	130	AACGAAAATGACTATGTGGTTGC	58.21	39.13	4.17	CAGATGTATTTAGTACAAAGACCCGC	60.02	42.31	6.13
4556	LG01	A	A	1	11	5085968	5085978	11	1	139	TGTTTTTGAAATTTCTTGGAAAGCCC	59.91	34.62	5.19	AGAAGATGTCGCCACTACCC	59.18	55	3.69
4559	LG01	A	A	1	10	5088830	5088839	10	1	132	AGTTGCCTTGTTTGACCTCG	58.69	50	4.63	TTGAAAAATAAAGGCGTGTAACCC	58.47	37.5	4.11
4562	LG01	A	T	1	10	5091945	5091954	10	1	129	ACCTGAGCAATTACTTTCGGC	58.92	47.62	5.54	AGTAATCAAATAAAAAGCACGTCACG	59.2	34.62	4.35
4565	LG01	A	T	1	11	5093702	5093712	11	1	179	CATGTTTATCAGTGAGGGCTCG	59.13	50	5.03	GCAACATTTCATAACATAAGTCCAACC	59.72	37.04	3.77
4566	LG01	AAT	TAT	3	5	5095960	5095974	15	1	161	GGAGATTGAGGCGACCTACC	59.61	60	3.18	CAATGTCACTTCGAGTCTCACG	59.34	50	4.35
4571	LG01	A	T	1	10	5102883	5102892	10	1	160	AGTTTTCAAACAATTGCCAAACAATCG	60.89	33.33	3.34	AAAGACAGCTGGCTACGTGG	60.32	55	4.94
4573	LG01	A	T	1	12	5106433	5106444	12	1	134	GTTCTGATTGCTCTCAGCTACG	59.14	50	3.51	GGAGAGCAAAAAGAAAATCAAGAGG	58.84	40	3.69
4575	LG01	A	T	1	16	5108893	5108908	16	1	135	ACTTTGTTTAGGGGTTGAGAGAGG	60.2	45.83	3.69	AACAAGCAGCCCCAGATAGG	59.74	55	2.57
4577	LG01	A	T	1	12	5111244	5111255	12	1	157	GCTCAAGAAACCCTAAACTCATAAGC	60.4	42.31	3.09	TCTATCTTGAACCTACTCAATTTGGG	58.66	38.46	4.12
4579	LG01	A	A	1	14	5113272	5113285	14	1	136	TGAATGAATTAGTGGGTGAGTGC	58.99	43.48	4.4	GCTTCTTGATAGTGTGCAACTGC	60.67	47.83	4.4
4580	LG01	A	T	1	24	5113322	5113345	24	1	136	TGAATGAATTAGTGGGTGAGTGC	58.99	43.48	4.4	GCTTCTTGATAGTGTGCAACTGC	60.67	47.83	4.4
4584	LG01	AC	CA	2	8	5114708	5114723	16	1	100	CAAACGTGGGAGAGAAATGGC	59.8	52.38	4.4	AAACAAACACCCCATTACCACC	59.3	45.45	4.61
4585	LG01	A	T	1	13	5115138	5115150	13	1	150	TCCTTAAATATGGTAAACAAACACCCC	59.82	37.04	4.95	AGAGCTTCTTATAATTGACAAACAAGC	58.76	33.33	4.01
4586	LG01	A	T	1	23	5115167	5115189	23	1	185	TCCTTAAATATGGTAAACAAACACCCC	59.82	37.04	4.95	TGAGAAGAAGAATGTGTGTTAAGAGC	59.57	38.46	4.09
4587	LG01	A	T	1	11	5116988	5116998	11	1	151	CCCACTAATTGCCACCATCG	58.98	55	3.84	CAAGAATGGTCAACTTGATGATGC	58.9	41.67	3.91
4590	LG01	A	A	1	10	5118395	5118404	10	1	133	ACAGACCACACTGAAACGGC	60.81	55	5.68	TGCAATTACGTAGCACATGGG	58.99	47.62	4
4595	LG01	AG	TC	2	8	5122925	5122940	16	1	116	ACACTGGCTACGATGAGTGC	60.11	55	4.4	GCTTTTGGGAAATCAGATTCAAAATCC	60.15	37.04	3.01
4596	LG01	A	A	1	10	5127005	5127014	10	1	150	TGTTCTTGCACTTACTTAACTAAAGC	58.36	34.62	3.51	ACTTGGTTTGTATGCGGATTGC	60.09	45.45	3.56
4599	LG01	A	A	1	11	5132135	5132145	11	1	118	TCCAAATGCTTATGATCAGACGG	58.87	43.48	4.79	TTGCATCTCTTAAAAACGAAGTCG	58.32	37.5	4.18
4602	LG01	A	T	1	18	5139116	5139133	18	1	149	AACCAAGTCGGACCATAGCC	59.75	55	3.93	GGCTCTTTCCCCATTTCATCC	58.97	52.38	3.51
[truncated: 183,138 more rows]
