# Supplementary material for: Genome-wide development of simple sequence repeats markers and genetic diversity analysis of chayote
Source: BMC Plant Biol. 2024 Jun 26;24:603. doi: 10.1186/s12870-024-05317-9 (PMC11201790; doi:10.1186/s12870-024-05317-9)
Supplement: Supplementary file 4 — Supplementary Material 4. [file 12870_2024_5317_MOESM4_ESM.xlsx]

## Sheet: Statistical report
Supplementary Table 4. The abundance of each repeat
Repeat	Counts	Length (bp)	Percent (%)	Average Length (bp)	Relative Abundance (loci/Mb)	Relative Density (bp/Mb)
10	107857	1136500	29.7	10.54	177.35	1868.71
11	47845	568634	13.17	11.88	78.67	934.98
6	30172	419394	8.31	13.9	49.61	689.59
12	29500	391980	8.12	13.29	48.51	644.52
13	19603	287586	5.4	14.67	32.23	472.87
7	18712	285621	5.15	15.26	30.77	469.64
5	15999	261020	4.41	16.31	26.31	429.19
14	14444	232806	3.98	16.12	23.75	382.79
15	11809	206130	3.25	17.46	19.42	338.93
8	11403	194504	3.14	17.06	18.75	319.82
16	9340	176288	2.57	18.87	15.36	289.86
17	8044	161415	2.22	20.07	13.23	265.41
9	7334	138888	2.02	18.94	12.06	228.37
18	5712	125226	1.57	21.92	9.39	205.9
19	4749	112005	1.31	23.58	7.81	184.17
20	3292	85640	0.91	26.01	5.41	140.81
21	2914	79149	0.8	27.16	4.79	130.14
22	2068	62194	0.57	30.07	3.4	102.26
23	1940	60145	0.53	31	3.19	98.89
24	1299	45576	0.36	35.09	2.14	74.94
25	1314	46250	0.36	35.2	2.16	76.05
27	941	35964	0.26	38.22	1.55	59.13
26	884	34736	0.24	39.29	1.45	57.12
28	638	27216	0.18	42.66	1.05	44.75
29	652	27463	0.18	42.12	1.07	45.16
30	508	24030	0.14	47.3	0.84	39.51
31	481	22103	0.13	45.95	0.79	36.34
32	417	20288	0.11	48.65	0.69	33.36
33	417	20031	0.11	48.04	0.69	32.94
35	343	17745	0.09	51.73	0.56	29.18
34	301	15878	0.08	52.75	0.49	26.11
36	246	14112	0.07	57.37	0.4	23.2
37	235	13579	0.06	57.78	0.39	22.33
38	193	11096	0.05	57.49	0.32	18.24
39	194	11076	0.05	57.09	0.32	18.21
40	133	8440	0.04	63.46	0.22	13.88
41	156	9840	0.04	63.08	0.26	16.18
42	108	7392	0.03	68.44	0.18	12.15
43	113	7826	0.03	69.26	0.19	12.87
44	75	5632	0.02	75.09	0.12	9.26
45	85	6435	0.02	75.71	0.14	10.58
46	67	5658	0.02	84.45	0.11	9.3
49	57	5096	0.02	89.4	0.09	8.38
47	54	4794	0.01	88.78	0.09	7.88
48	49	4128	0.01	84.24	0.08	6.79
50	30	2850	0.01	95	0.05	4.69
51	47	4284	0.01	91.15	0.08	7.04
52	32	3380	0.01	105.62	0.05	5.56
53	25	2544	0.01	101.76	0.04	4.18
54	31	3240	0.01	104.52	0.05	5.33
56	20	2240	0.01	112	0.03	3.68
63	22	2835	0.01	128.86	0.04	4.66
55	14	1595	0	113.93	0.02	2.62
57	12	1311	0	109.25	0.02	2.16
58	18	2088	0	116	0.03	3.43
59	17	2006	0	118	0.03	3.3
60	12	1440	0	120	0.02	2.37
61	11	1342	0	122	0.02	2.21
62	12	1550	0	129.17	0.02	2.55
64	8	1088	0	136	0.01	1.79
65	9	1235	0	137.22	0.01	2.03
66	6	792	0	132	0.01	1.3
67	9	1340	0	148.89	0.01	2.2
68	4	544	0	136	0.01	0.89
69	6	828	0	138	0.01	1.36
70	6	840	0	140	0.01	1.38
71	7	994	0	142	0.01	1.63
72	5	720	0	144	0.01	1.18
73	4	657	0	164.25	0.01	1.08
74	3	592	0	197.33	0	0.97
75	5	900	0	180	0.01	1.48
76	2	304	0	152	0	0.5
77	1	231	0	231	0	0.38
78	3	468	0	156	0	0.77
79	3	553	0	184.33	0	0.91
80	3	480	0	160	0	0.79
81	3	486	0	162	0	0.8
82	2	328	0	164	0	0.54
83	1	166	0	166	0	0.27
85	5	935	0	187	0.01	1.54
86	1	172	0	172	0	0.28
87	1	174	0	174	0	0.29
91	1	182	0	182	0	0.3
92	1	276	0	276	0	0.45
93	1	186	0	186	0	0.31
95	1	190	0	190	0	0.31
97	1	291	0	291	0	0.48
100	1	300	0	300	0	0.49
101	1	303	0	303	0	0.5
102	1	204	0	204	0	0.34
107	1	214	0	214	0	0.35
108	1	324	0	324	0	0.53
115	3	920	0	306.67	0	1.51
120	2	600	0	300	0	0.99
121	1	363	0	363	0	0.6
132	1	396	0	396	0	0.65
137	1	411	0	411	0	0.68
140	1	420	0	420	0	0.69
142	1	426	0	426	0	0.7
143	1	286	0	286	0	0.47
149	1	447	0	447	0	0.73
153	1	459	0	459	0	0.75
159	1	477	0	477	0	0.78
167	1	501	0	501	0	0.82
169	1	507	0	507	0	0.83
170	1	510	0	510	0	0.84
172	1	516	0	516	0	0.85
175	1	525	0	525	0	0.86
178	1	534	0	534	0	0.88
202	1	606	0	606	0	1
204	1	408	0	408	0	0.67
215	1	645	0	645	0	1.06
220	1	660	0	660	0	1.09
225	1	675	0	675	0	1.11
228	1	684	0	684	0	1.12
230	1	690	0	690	0	1.13
233	1	699	0	699	0	1.15
239	1	717	0	717	0	1.18
242	2	1452	0	726	0	2.39
244	1	732	0	732	0	1.2
249	1	498	0	498	0	0.82
258	1	774	0	774	0	1.27
266	1	798	0	798	0	1.31
291	1	873	0	873	0	1.44
293	1	879	0	879	0	1.45
302	1	604	0	604	0	0.99
316	1	632	0	632	0	1.04
319	1	638	0	638	0	1.05
322	1	644	0	644	0	1.06
333	1	666	0	666	0	1.1
340	1	680	0	680	0	1.12
345	1	690	0	690	0	1.13
383	1	766	0	766	0	1.26
396	1	1188	0	1188	0	1.95
403	1	1209	0	1209	0	1.99
494	1	1482	0	1482	0	2.44
497	1	1491	0	1491	0	2.45
