# Supplementary material for: Genome-wide development of simple sequence repeats markers and genetic diversity analysis of chayote
Source: BMC Plant Biol. 2024 Jun 26;24:603. doi: 10.1186/s12870-024-05317-9 (PMC11201790; doi:10.1186/s12870-024-05317-9)
Supplement: Supplementary file 5 — Supplementary Material 5. [file 12870_2024_5317_MOESM5_ESM.xlsx]

## Sheet: Sheet1
Supplementary Table 5. Co linear SSR of chayote and cucumber
s. start	s. end	query acc.ver	subject acc.ver	% identity	alignment length	mismatches	gap opens	q. start	q. end	s. start	s. end	evalue	bit score
3685	3726	LG01	chr5	100	30	0	0	1	30	20527233	20527262	1.75e-08	56.5
3685	3726	LG01	chr5	100	30	0	0	1	30	20527262	20527233	1.75e-08	56.5
6446500	6446529	LG01	chr7	100	30	0	0	1	30	4719354	4719325	1.75e-08	56.5
6446500	6446529	LG01	chr7	100	28	0	0	1	28	12267975	12268002	2.27e-07	52.8
6446500	6446529	LG01	chr6	100	30	0	0	1	30	11484584	11484613	1.75e-08	56.5
7810483	7810512	LG01	chr4	100	30	0	0	1	30	17273892	17273921	1.75e-08	56.5
7810483	7810512	LG01	chr2	100	30	0	0	1	30	20318430	20318459	1.75e-08	56.5
7810483	7810512	LG01	chr1	100	30	0	0	1	30	28228270	28228299	1.75e-08	56.5
7810483	7810512	LG01	chr1	100	30	0	0	1	30	28228276	28228305	1.75e-08	56.5
7810483	7810512	LG01	chr1	100	29	0	0	1	29	28228282	28228310	6.3e-08	54.7
7810483	7810512	LG01	chr6	100	29	0	0	1	29	8702686	8702658	6.3e-08	54.7
13100373	13100402	LG01	chr3	100	30	0	0	1	30	18369621	18369650	1.75e-08	56.5
13100373	13100402	LG01	chr3	100	30	0	0	1	30	18369720	18369749	1.75e-08	56.5
13100373	13100402	LG01	chr3	100	30	0	0	1	30	18369726	18369755	1.75e-08	56.5
13100373	13100402	LG01	chr3	100	30	0	0	1	30	18369732	18369761	1.75e-08	56.5
13100373	13100402	LG01	chr3	100	30	0	0	1	30	18369738	18369767	1.75e-08	56.5
13100373	13100402	LG01	chr3	100	30	0	0	1	30	18369744	18369773	1.75e-08	56.5
13100373	13100402	LG01	chr3	100	30	0	0	1	30	18369750	18369779	1.75e-08	56.5
13100373	13100402	LG01	chr3	100	30	0	0	1	30	18369756	18369785	1.75e-08	56.5
13100373	13100402	LG01	chr3	100	30	0	0	1	30	18369762	18369791	1.75e-08	56.5
13100373	13100402	LG01	chr3	100	29	0	0	2	30	18369616	18369644	6.3e-08	54.7
13100373	13100402	LG01	chr3	100	29	0	0	2	30	18369715	18369743	6.3e-08	54.7
13100373	13100402	LG01	chr3	100	29	0	0	2	30	36739444	36739472	6.3e-08	54.7
13100373	13100402	LG01	chr6	100	29	0	0	2	30	12989269	12989241	6.3e-08	54.7
13100373	13100402	LG01	chr4	100	29	0	0	2	30	279883	279911	6.3e-08	54.7
32083139	32083168	LG01	chr3	100	30	0	0	1	30	38457215	38457186	1.75e-08	56.5
32083139	32083168	LG01	chr3	100	30	0	0	1	30	38457221	38457192	1.75e-08	56.5
32083139	32083168	LG01	chr3	100	30	0	0	1	30	38457227	38457198	1.75e-08	56.5
32083139	32083168	LG01	chr3	100	30	0	0	1	30	38457233	38457204	1.75e-08	56.5
32083139	32083168	LG01	chr3	100	30	0	0	1	30	38457239	38457210	1.75e-08	56.5
32083139	32083168	LG01	chr3	100	30	0	0	1	30	38457245	38457216	1.75e-08	56.5
32083139	32083168	LG01	chr6	100	29	0	0	2	30	10768836	10768864	6.3e-08	54.7
32083139	32083168	LG01	chr6	100	29	0	0	1	29	21385967	21385995	6.3e-08	54.7
56825148	56825177	LG01	chr7	100	30	0	0	1	30	584662	584633	1.75e-08	56.5
56825148	56825177	LG01	chr7	100	30	0	0	1	30	584668	584639	1.75e-08	56.5
56825148	56825177	LG01	chr7	100	30	0	0	1	30	584674	584645	1.75e-08	56.5
56825148	56825177	LG01	chr7	100	30	0	0	1	30	584680	584651	1.75e-08	56.5
41216326	41216355	LG02	chr4	100	30	0	0	1	30	26281773	26281744	1.75e-08	56.5
45116532	45116561	LG02	chr4	100	29	0	0	2	30	26281773	26281745	6.3e-08	54.7
45116532	45116561	LG02	chr1	100	28	0	0	1	28	30130165	30130138	2.27e-07	52.8
48691583	48691612	LG02	chr1	100	30	0	0	1	30	3679529	3679558	1.75e-08	56.5
50377461	50377490	LG02	chr4	100	29	0	0	2	30	426552	426580	6.3e-08	54.7
50377461	50377490	LG02	chr4	100	29	0	0	1	29	426557	426585	6.3e-08	54.7
50377461	50377490	LG02	chr1	100	29	0	0	1	29	17215403	17215431	6.3e-08	54.7
50377461	50377490	LG02	chr7	100	28	0	0	3	30	4015544	4015517	2.27e-07	52.8
52272180	52272209	LG02	chr6	100	30	0	0	1	30	25350876	25350847	1.75e-08	56.5
52272180	52272209	LG02	chr6	100	29	0	0	2	30	25350881	25350853	6.3e-08	54.7
52272180	52272209	LG02	chr2	100	30	0	0	1	30	6016929	6016958	1.75e-08	56.5
52272180	52272209	LG02	chr1	100	30	0	0	1	30	2336229	2336258	1.75e-08	56.5
52272180	52272209	LG02	chr1	100	30	0	0	1	30	15008813	15008784	1.75e-08	56.5
52272180	52272209	LG02	chr1	100	29	0	0	2	30	2336224	2336252	6.3e-08	54.7
52272180	52272209	LG02	chr1	100	29	0	0	1	29	15008807	15008779	6.3e-08	54.7
52272180	52272209	LG02	chr1	100	28	0	0	2	29	27818051	27818078	2.27e-07	52.8
52825556	52825585	LG02	chr5	100	30	0	0	1	30	20527233	20527262	1.75e-08	56.5
52825556	52825585	LG02	chr5	100	30	0	0	1	30	20527262	20527233	1.75e-08	56.5
2125888	2125917	LG03	chr6	100	30	0	0	1	30	13181248	13181277	1.75e-08	56.5
2125888	2125917	LG03	chr5	100	30	0	0	1	30	2415475	2415504	1.75e-08	56.5
2125888	2125917	LG03	chr5	100	28	0	0	3	30	2415471	2415498	2.27e-07	52.8
2125888	2125917	LG03	chr2	100	30	0	0	1	30	1232014	1231985	1.75e-08	56.5
12492605	12492634	LG03	chr7	100	30	0	0	1	30	5229399	5229370	1.75e-08	56.5
12492605	12492634	LG03	chr7	100	30	0	0	1	30	5229405	5229376	1.75e-08	56.5
12492605	12492634	LG03	chr7	100	30	0	0	1	30	18595773	18595802	1.75e-08	56.5
12492605	12492634	LG03	chr7	100	30	0	0	1	30	18596216	18596245	1.75e-08	56.5
12492605	12492634	LG03	chr7	100	30	0	0	1	30	18596519	18596548	1.75e-08	56.5
12492605	12492634	LG03	chr7	100	29	0	0	1	29	5229393	5229365	6.3e-08	54.7
12492605	12492634	LG03	chr7	100	29	0	0	1	29	18595779	18595807	6.3e-08	54.7
12492605	12492634	LG03	chr7	100	29	0	0	2	30	18596139	18596167	6.3e-08	54.7
12492605	12492634	LG03	chr7	100	29	0	0	1	29	18596144	18596172	6.3e-08	54.7
12492605	12492634	LG03	chr7	100	29	0	0	2	30	18596211	18596239	6.3e-08	54.7
12492605	12492634	LG03	chr7	100	29	0	0	1	29	18596222	18596250	6.3e-08	54.7
12492605	12492634	LG03	chr7	100	29	0	0	2	30	18596514	18596542	6.3e-08	54.7
12492605	12492634	LG03	chr7	100	29	0	0	1	29	18596525	18596553	6.3e-08	54.7
12492605	12492634	LG03	chr6	100	30	0	0	1	30	27827342	27827371	1.75e-08	56.5
12492605	12492634	LG03	chr6	100	28	0	0	3	30	1271632	1271605	2.27e-07	52.8
12492605	12492634	LG03	chr6	100	28	0	0	3	30	27827338	27827365	2.27e-07	52.8
12492605	12492634	LG03	chr3	100	30	0	0	1	30	22357864	22357835	1.75e-08	56.5
12492605	12492634	LG03	chr3	100	30	0	0	1	30	22417314	22417285	1.75e-08	56.5
12492605	12492634	LG03	chr3	100	30	0	0	1	30	22417320	22417291	1.75e-08	56.5
12492605	12492634	LG03	chr3	100	28	0	0	1	28	26035394	26035421	2.27e-07	52.8
12492605	12492634	LG03	chr1	100	30	0	0	1	30	1624055	1624084	1.75e-08	56.5
12492605	12492634	LG03	chr4	100	28	0	0	3	30	14955274	14955247	2.27e-07	52.8
12784690	12784719	LG03	chr4	100	30	0	0	1	30	17273891	17273920	1.75e-08	56.5
12784690	12784719	LG03	chr2	100	30	0	0	1	30	20318429	20318458	1.75e-08	56.5
12784690	12784719	LG03	chr1	100	30	0	0	1	30	28228269	28228298	1.75e-08	56.5
12784690	12784719	LG03	chr1	100	30	0	0	1	30	28228275	28228304	1.75e-08	56.5
12784690	12784719	LG03	chr1	100	30	0	0	1	30	28228281	28228310	1.75e-08	56.5
12784690	12784719	LG03	chr6	100	29	0	0	2	30	8702686	8702658	6.3e-08	54.7
12784690	12784719	LG03	chr7	100	28	0	0	1	28	12947185	12947212	2.27e-07	52.8
25622644	25622673	LG03	chr5	100	30	0	0	1	30	2415505	2415476	1.75e-08	56.5
25622644	25622673	LG03	chr5	100	29	0	0	1	29	2415499	2415471	6.3e-08	54.7
25622644	25622673	LG03	chr2	100	30	0	0	1	30	1231984	1232013	1.75e-08	56.5
25622644	25622673	LG03	chr6	100	29	0	0	2	30	13181277	13181249	6.3e-08	54.7
31306716	31306745	LG03	chr7	100	30	0	0	1	30	11335939	11335910	1.75e-08	56.5
31306716	31306745	LG03	chr7	100	30	0	0	1	30	11335945	11335916	1.75e-08	56.5
31306716	31306745	LG03	chr7	100	30	0	0	1	30	11335951	11335922	1.75e-08	56.5
31306716	31306745	LG03	chr6	100	30	0	0	1	30	10929500	10929529	1.75e-08	56.5
31306716	31306745	LG03	chr5	100	30	0	0	1	30	478116	478087	1.75e-08	56.5
31306716	31306745	LG03	chr5	100	30	0	0	1	30	2449002	2449031	1.75e-08	56.5
31306716	31306745	LG03	chr5	100	30	0	0	1	30	2638189	2638218	1.75e-08	56.5
31306716	31306745	LG03	chr5	100	30	0	0	1	30	4590255	4590226	1.75e-08	56.5
31306716	31306745	LG03	chr5	100	30	0	0	1	30	5099364	5099393	1.75e-08	56.5
31306716	31306745	LG03	chr5	100	30	0	0	1	30	7177630	7177601	1.75e-08	56.5
31306716	31306745	LG03	chr5	100	30	0	0	1	30	8065199	8065170	1.75e-08	56.5
31306716	31306745	LG03	chr5	100	30	0	0	1	30	8065205	8065176	1.75e-08	56.5
31306716	31306745	LG03	chr5	100	30	0	0	1	30	8818565	8818536	1.75e-08	56.5
31306716	31306745	LG03	chr5	100	30	0	0	1	30	8818571	8818542	1.75e-08	56.5
31306716	31306745	LG03	chr5	100	30	0	0	1	30	21374472	21374501	1.75e-08	56.5
31306716	31306745	LG03	chr5	100	30	0	0	1	30	21567558	21567587	1.75e-08	56.5
31306716	31306745	LG03	chr5	100	30	0	0	1	30	21567564	21567593	1.75e-08	56.5
31306716	31306745	LG03	chr5	100	30	0	0	1	30	21567570	21567599	1.75e-08	56.5
31306716	31306745	LG03	chr5	100	30	0	0	1	30	21567576	21567605	1.75e-08	56.5
31306716	31306745	LG03	chr5	100	29	0	0	2	30	4590260	4590232	6.3e-08	54.7
31306716	31306745	LG03	chr5	100	29	0	0	2	30	8065210	8065182	6.3e-08	54.7
31306716	31306745	LG03	chr5	100	29	0	0	2	30	8818576	8818548	6.3e-08	54.7
31306716	31306745	LG03	chr5	100	29	0	0	2	30	22403060	22403032	6.3e-08	54.7
31306716	31306745	LG03	chr5	100	28	0	0	1	28	7177624	7177597	2.27e-07	52.8
31306716	31306745	LG03	chr5	100	28	0	0	3	30	21374468	21374495	2.27e-07	52.8
31306716	31306745	LG03	chr4	100	30	0	0	1	30	4592262	4592233	1.75e-08	56.5
31306716	31306745	LG03	chr4	100	30	0	0	1	30	4592268	4592239	1.75e-08	56.5
31306716	31306745	LG03	chr2	100	30	0	0	1	30	7649359	7649388	1.75e-08	56.5
31306716	31306745	LG03	chr2	100	30	0	0	1	30	7649365	7649394	1.75e-08	56.5
31306716	31306745	LG03	chr2	100	30	0	0	1	30	11787888	11787859	1.75e-08	56.5
31306716	31306745	LG03	chr2	100	30	0	0	1	30	11787894	11787865	1.75e-08	56.5
31306716	31306745	LG03	chr2	100	30	0	0	1	30	11998274	11998245	1.75e-08	56.5
31306716	31306745	LG03	chr2	100	29	0	0	1	29	17185439	17185411	6.3e-08	54.7
31306716	31306745	LG03	chr2	100	28	0	0	3	30	1314312	1314339	2.27e-07	52.8
31306716	31306745	LG03	chr2	100	28	0	0	3	30	10257006	10256979	2.27e-07	52.8
31306716	31306745	LG03	chr2	100	28	0	0	3	30	13480787	13480814	2.27e-07	52.8
31306716	31306745	LG03	chr2	100	28	0	0	3	30	16050414	16050441	2.27e-07	52.8
31306716	31306745	LG03	chr1	100	30	0	0	1	30	1065628	1065657	1.75e-08	56.5
31306716	31306745	LG03	chr1	100	30	0	0	1	30	5955411	5955440	1.75e-08	56.5
31306716	31306745	LG03	chr1	100	30	0	0	1	30	5955417	5955446	1.75e-08	56.5
31306716	31306745	LG03	chr1	100	30	0	0	1	30	5955423	5955452	1.75e-08	56.5
31306716	31306745	LG03	chr1	100	30	0	0	1	30	11730604	11730575	1.75e-08	56.5
31306716	31306745	LG03	chr1	100	30	0	0	1	30	11730610	11730581	1.75e-08	56.5
31306716	31306745	LG03	chr1	100	30	0	0	1	30	11730616	11730587	1.75e-08	56.5
31306716	31306745	LG03	chr1	100	30	0	0	1	30	12585980	12586009	1.75e-08	56.5
31306716	31306745	LG03	chr1	100	30	0	0	1	30	12585986	12586015	1.75e-08	56.5
31306716	31306745	LG03	chr1	100	30	0	0	1	30	12586144	12586173	1.75e-08	56.5
31306716	31306745	LG03	chr1	100	30	0	0	1	30	12780781	12780810	1.75e-08	56.5
31306716	31306745	LG03	chr1	100	30	0	0	1	30	12780787	12780816	1.75e-08	56.5
31306716	31306745	LG03	chr1	100	29	0	0	2	30	5955406	5955434	6.3e-08	54.7
31306716	31306745	LG03	chr1	100	29	0	0	2	30	11730621	11730593	6.3e-08	54.7
31306716	31306745	LG03	chr1	100	29	0	0	2	30	12585940	12585968	6.3e-08	54.7
31306716	31306745	LG03	chr1	100	29	0	0	2	30	12780776	12780804	6.3e-08	54.7
31306716	31306745	LG03	chr1	100	28	0	0	3	30	28374751	28374778	2.27e-07	52.8
31306716	31306745	LG03	chr3	100	28	0	0	3	30	615219	615192	2.27e-07	52.8
44149738	44149767	LG03	chr3	100	29	0	0	2	30	15465469	15465497	6.3e-08	54.7
44149738	44149767	LG03	chr3	100	29	0	0	1	29	15465474	15465502	6.3e-08	54.7
101804	101833	LG04	chr5	100	30	0	0	1	30	540107	540078	1.75e-08	56.5
743600	743629	LG04	chr6	100	30	0	0	1	30	30204768	30204797	1.75e-08	56.5
743600	743629	LG04	chr6	100	30	0	0	1	30	30204774	30204803	1.75e-08	56.5
2744247	2744276	LG04	chr7	100	30	0	0	1	30	22258615	22258586	1.75e-08	56.5
2744247	2744276	LG04	chr7	100	30	0	0	1	30	22258621	22258592	1.75e-08	56.5
5248617	5248646	LG04	chr1	100	30	0	0	1	30	50117	50146	1.75e-08	56.5
5248617	5248646	LG04	chr1	100	30	0	0	1	30	50123	50152	1.75e-08	56.5
5248617	5248646	LG04	chr2	100	28	0	0	3	30	17389176	17389149	2.27e-07	52.8
8601258	8601287	LG04	chr4	100	30	0	0	1	30	17322825	17322796	1.75e-08	56.5
8601258	8601287	LG04	chr4	100	30	0	0	1	30	17322831	17322802	1.75e-08	56.5
8601258	8601287	LG04	chr4	100	30	0	0	1	30	17322837	17322808	1.75e-08	56.5
8601258	8601287	LG04	chr4	100	28	0	0	3	30	17322841	17322814	2.27e-07	52.8
23854905	23854934	LG04	chr7	100	30	0	0	1	30	11335939	11335910	1.75e-08	56.5
23854905	23854934	LG04	chr7	100	30	0	0	1	30	11335945	11335916	1.75e-08	56.5
23854905	23854934	LG04	chr7	100	30	0	0	1	30	11335951	11335922	1.75e-08	56.5
23854905	23854934	LG04	chr6	100	30	0	0	1	30	10929500	10929529	1.75e-08	56.5
23854905	23854934	LG04	chr5	100	30	0	0	1	30	478116	478087	1.75e-08	56.5
23854905	23854934	LG04	chr5	100	30	0	0	1	30	2449002	2449031	1.75e-08	56.5
23854905	23854934	LG04	chr5	100	30	0	0	1	30	2638189	2638218	1.75e-08	56.5
23854905	23854934	LG04	chr5	100	30	0	0	1	30	4590255	4590226	1.75e-08	56.5
23854905	23854934	LG04	chr5	100	30	0	0	1	30	5099364	5099393	1.75e-08	56.5
23854905	23854934	LG04	chr5	100	30	0	0	1	30	7177630	7177601	1.75e-08	56.5
23854905	23854934	LG04	chr5	100	30	0	0	1	30	8065199	8065170	1.75e-08	56.5
23854905	23854934	LG04	chr5	100	30	0	0	1	30	8065205	8065176	1.75e-08	56.5
23854905	23854934	LG04	chr5	100	30	0	0	1	30	8818565	8818536	1.75e-08	56.5
23854905	23854934	LG04	chr5	100	30	0	0	1	30	8818571	8818542	1.75e-08	56.5
23854905	23854934	LG04	chr5	100	30	0	0	1	30	21374472	21374501	1.75e-08	56.5
23854905	23854934	LG04	chr5	100	30	0	0	1	30	21567558	21567587	1.75e-08	56.5
23854905	23854934	LG04	chr5	100	30	0	0	1	30	21567564	21567593	1.75e-08	56.5
23854905	23854934	LG04	chr5	100	30	0	0	1	30	21567570	21567599	1.75e-08	56.5
23854905	23854934	LG04	chr5	100	30	0	0	1	30	21567576	21567605	1.75e-08	56.5
23854905	23854934	LG04	chr5	100	29	0	0	2	30	4590260	4590232	6.3e-08	54.7
23854905	23854934	LG04	chr5	100	29	0	0	2	30	8065210	8065182	6.3e-08	54.7
23854905	23854934	LG04	chr5	100	29	0	0	2	30	8818576	8818548	6.3e-08	54.7
23854905	23854934	LG04	chr5	100	29	0	0	2	30	22403060	22403032	6.3e-08	54.7
23854905	23854934	LG04	chr5	100	28	0	0	1	28	7177624	7177597	2.27e-07	52.8
23854905	23854934	LG04	chr5	100	28	0	0	3	30	21374468	21374495	2.27e-07	52.8
23854905	23854934	LG04	chr4	100	30	0	0	1	30	4592262	4592233	1.75e-08	56.5
23854905	23854934	LG04	chr4	100	30	0	0	1	30	4592268	4592239	1.75e-08	56.5
23854905	23854934	LG04	chr2	100	30	0	0	1	30	7649359	7649388	1.75e-08	56.5
23854905	23854934	LG04	chr2	100	30	0	0	1	30	7649365	7649394	1.75e-08	56.5
23854905	23854934	LG04	chr2	100	30	0	0	1	30	11787888	11787859	1.75e-08	56.5
23854905	23854934	LG04	chr2	100	30	0	0	1	30	11787894	11787865	1.75e-08	56.5
23854905	23854934	LG04	chr2	100	30	0	0	1	30	11998274	11998245	1.75e-08	56.5
23854905	23854934	LG04	chr2	100	29	0	0	1	29	17185439	17185411	6.3e-08	54.7
23854905	23854934	LG04	chr2	100	28	0	0	3	30	1314312	1314339	2.27e-07	52.8
23854905	23854934	LG04	chr2	100	28	0	0	3	30	10257006	10256979	2.27e-07	52.8
23854905	23854934	LG04	chr2	100	28	0	0	3	30	13480787	13480814	2.27e-07	52.8
23854905	23854934	LG04	chr2	100	28	0	0	3	30	16050414	16050441	2.27e-07	52.8
23854905	23854934	LG04	chr1	100	30	0	0	1	30	1065628	1065657	1.75e-08	56.5
23854905	23854934	LG04	chr1	100	30	0	0	1	30	5955411	5955440	1.75e-08	56.5
23854905	23854934	LG04	chr1	100	30	0	0	1	30	5955417	5955446	1.75e-08	56.5
23854905	23854934	LG04	chr1	100	30	0	0	1	30	5955423	5955452	1.75e-08	56.5
23854905	23854934	LG04	chr1	100	30	0	0	1	30	11730604	11730575	1.75e-08	56.5
23854905	23854934	LG04	chr1	100	30	0	0	1	30	11730610	11730581	1.75e-08	56.5
23854905	23854934	LG04	chr1	100	30	0	0	1	30	11730616	11730587	1.75e-08	56.5
23854905	23854934	LG04	chr1	100	30	0	0	1	30	12585980	12586009	1.75e-08	56.5
23854905	23854934	LG04	chr1	100	30	0	0	1	30	12585986	12586015	1.75e-08	56.5
23854905	23854934	LG04	chr1	100	30	0	0	1	30	12586144	12586173	1.75e-08	56.5
23854905	23854934	LG04	chr1	100	30	0	0	1	30	12780781	12780810	1.75e-08	56.5
23854905	23854934	LG04	chr1	100	30	0	0	1	30	12780787	12780816	1.75e-08	56.5
23854905	23854934	LG04	chr1	100	29	0	0	2	30	5955406	5955434	6.3e-08	54.7
23854905	23854934	LG04	chr1	100	29	0	0	2	30	11730621	11730593	6.3e-08	54.7
23854905	23854934	LG04	chr1	100	29	0	0	2	30	12585940	12585968	6.3e-08	54.7
23854905	23854934	LG04	chr1	100	29	0	0	2	30	12780776	12780804	6.3e-08	54.7
23854905	23854934	LG04	chr1	100	28	0	0	3	30	28374751	28374778	2.27e-07	52.8
23854905	23854934	LG04	chr3	100	28	0	0	3	30	615219	615192	2.27e-07	52.8
24428224	24428253	LG04	chr6	100	30	0	0	1	30	9995794	9995823	1.75e-08	56.5
24428224	24428253	LG04	chr6	100	30	0	0	1	30	9995800	9995829	1.75e-08	56.5
24428224	24428253	LG04	chr6	100	28	0	0	3	30	9995790	9995817	2.27e-07	52.8
24428224	24428253	LG04	chr5	100	30	0	0	1	30	707831	707860	1.75e-08	56.5
24428224	24428253	LG04	chr5	100	28	0	0	3	30	707827	707854	2.27e-07	52.8
40082062	40082091	LG04	chr7	100	30	0	0	1	30	11335907	11335936	1.75e-08	56.5
40082062	40082091	LG04	chr7	100	30	0	0	1	30	11335913	11335942	1.75e-08	56.5
40082062	40082091	LG04	chr7	100	30	0	0	1	30	11335919	11335948	1.75e-08	56.5
40082062	40082091	LG04	chr5	100	30	0	0	1	30	2449028	2448999	1.75e-08	56.5
40082062	40082091	LG04	chr5	100	30	0	0	1	30	4590223	4590252	1.75e-08	56.5
40082062	40082091	LG04	chr5	100	30	0	0	1	30	4590229	4590258	1.75e-08	56.5
40082062	40082091	LG04	chr5	100	30	0	0	1	30	7177598	7177627	1.75e-08	56.5
40082062	40082091	LG04	chr5	100	30	0	0	1	30	8065173	8065202	1.75e-08	56.5
40082062	40082091	LG04	chr5	100	30	0	0	1	30	8065179	8065208	1.75e-08	56.5
40082062	40082091	LG04	chr5	100	30	0	0	1	30	8818539	8818568	1.75e-08	56.5
40082062	40082091	LG04	chr5	100	30	0	0	1	30	8818545	8818574	1.75e-08	56.5
40082062	40082091	LG04	chr5	100	30	0	0	1	30	21374498	21374469	1.75e-08	56.5
40082062	40082091	LG04	chr5	100	30	0	0	1	30	21567590	21567561	1.75e-08	56.5
40082062	40082091	LG04	chr5	100	30	0	0	1	30	21567596	21567567	1.75e-08	56.5
40082062	40082091	LG04	chr5	100	30	0	0	1	30	21567602	21567573	1.75e-08	56.5
40082062	40082091	LG04	chr5	100	29	0	0	1	29	478090	478118	6.3e-08	54.7
40082062	40082091	LG04	chr5	100	29	0	0	2	30	2638220	2638192	6.3e-08	54.7
40082062	40082091	LG04	chr5	100	29	0	0	1	29	5099390	5099362	6.3e-08	54.7
40082062	40082091	LG04	chr5	100	29	0	0	2	30	5099395	5099367	6.3e-08	54.7
40082062	40082091	LG04	chr5	100	29	0	0	2	30	21374503	21374475	6.3e-08	54.7
40082062	40082091	LG04	chr5	100	29	0	0	2	30	21567607	21567579	6.3e-08	54.7
40082062	40082091	LG04	chr5	100	28	0	0	3	30	8065169	8065196	2.27e-07	52.8
40082062	40082091	LG04	chr5	100	28	0	0	3	30	8818535	8818562	2.27e-07	52.8
40082062	40082091	LG04	chr5	100	28	0	0	1	28	21567584	21567557	2.27e-07	52.8
40082062	40082091	LG04	chr4	100	30	0	0	1	30	4592236	4592265	1.75e-08	56.5
40082062	40082091	LG04	chr4	100	29	0	0	1	29	4592242	4592270	6.3e-08	54.7
40082062	40082091	LG04	chr2	100	30	0	0	1	30	7649385	7649356	1.75e-08	56.5
40082062	40082091	LG04	chr2	100	30	0	0	1	30	7649391	7649362	1.75e-08	56.5
40082062	40082091	LG04	chr2	100	30	0	0	1	30	11787856	11787885	1.75e-08	56.5
40082062	40082091	LG04	chr2	100	30	0	0	1	30	11787862	11787891	1.75e-08	56.5
40082062	40082091	LG04	chr2	100	30	0	0	1	30	17185413	17185442	1.75e-08	56.5
40082062	40082091	LG04	chr2	100	29	0	0	2	30	1314341	1314313	6.3e-08	54.7
40082062	40082091	LG04	chr2	100	29	0	0	2	30	11998243	11998271	6.3e-08	54.7
40082062	40082091	LG04	chr2	100	29	0	0	2	30	13480816	13480788	6.3e-08	54.7
40082062	40082091	LG04	chr2	100	28	0	0	3	30	16050442	16050415	2.27e-07	52.8
40082062	40082091	LG04	chr1	100	30	0	0	1	30	5955437	5955408	1.75e-08	56.5
40082062	40082091	LG04	chr1	100	30	0	0	1	30	5955443	5955414	1.75e-08	56.5
40082062	40082091	LG04	chr1	100	30	0	0	1	30	5955449	5955420	1.75e-08	56.5
40082062	40082091	LG04	chr1	100	30	0	0	1	30	11730578	11730607	1.75e-08	56.5
40082062	40082091	LG04	chr1	100	30	0	0	1	30	11730584	11730613	1.75e-08	56.5
40082062	40082091	LG04	chr1	100	30	0	0	1	30	11730590	11730619	1.75e-08	56.5
40082062	40082091	LG04	chr1	100	30	0	0	1	30	12586006	12585977	1.75e-08	56.5
40082062	40082091	LG04	chr1	100	30	0	0	1	30	12586012	12585983	1.75e-08	56.5
40082062	40082091	LG04	chr1	100	30	0	0	1	30	12586176	12586147	1.75e-08	56.5
40082062	40082091	LG04	chr1	100	30	0	0	1	30	12780807	12780778	1.75e-08	56.5
40082062	40082091	LG04	chr1	100	30	0	0	1	30	12780813	12780784	1.75e-08	56.5
40082062	40082091	LG04	chr1	100	29	0	0	2	30	11730573	11730601	6.3e-08	54.7
40082062	40082091	LG04	chr1	100	29	0	0	1	29	12586048	12586020	6.3e-08	54.7
40082062	40082091	LG04	chr1	100	29	0	0	1	29	12586170	12586142	6.3e-08	54.7
40082062	40082091	LG04	chr1	100	28	0	0	3	30	2639338	2639365	2.27e-07	52.8
40082062	40082091	LG04	chr3	100	29	0	0	2	30	615190	615218	6.3e-08	54.7
41072964	41072993	LG04	chr6	100	30	0	0	1	30	29742762	29742733	1.75e-08	56.5
42492041	42492070	LG04	chr4	100	30	0	0	1	30	18941648	18941619	1.75e-08	56.5
42492041	42492070	LG04	chr1	100	30	0	0	1	30	3679555	3679526	1.75e-08	56.5
42492041	42492070	LG04	chr1	100	28	0	0	3	30	3679559	3679532	2.27e-07	52.8
42492041	42492070	LG04	chr5	100	28	0	0	3	30	1436213	1436186	2.27e-07	52.8
45159433	45159462	LG04	chr7	100	28	0	0	1	28	10624184	10624211	2.27e-07	52.8
45159433	45159462	LG04	chr6	100	28	0	0	3	30	13338276	13338303	2.27e-07	52.8
886	915	LG05	chr5	100	30	0	0	1	30	20527236	20527265	1.75e-08	56.5
886	915	LG05	chr5	100	30	0	0	1	30	20527265	20527236	1.75e-08	56.5
886	915	LG05	chr5	100	29	0	0	1	29	20527259	20527231	6.3e-08	54.7
886	915	LG05	chr5	100	29	0	0	2	30	20527231	20527259	6.3e-08	54.7
886	915	LG05	chr7	100	29	0	0	2	30	14089878	14089906	6.3e-08	54.7
886	915	LG05	chr7	100	29	0	0	1	29	14089906	14089878	6.3e-08	54.7
886	915	LG05	chr3	100	29	0	0	1	29	21633115	21633143	6.3e-08	54.7
886	915	LG05	chr3	100	29	0	0	2	30	21633143	21633115	6.3e-08	54.7
1345	1374	LG05	chr5	100	30	0	0	1	30	20527233	20527262	1.75e-08	56.5
1345	1374	LG05	chr5	100	30	0	0	1	30	20527262	20527233	1.75e-08	56.5
1440	1469	LG05	chr5	100	30	0	0	1	30	20527233	20527262	1.75e-08	56.5
1440	1469	LG05	chr5	100	30	0	0	1	30	20527262	20527233	1.75e-08	56.5
4293	4322	LG05	chr5	100	30	0	0	1	30	20527233	20527262	1.75e-08	56.5
4293	4322	LG05	chr5	100	30	0	0	1	30	20527262	20527233	1.75e-08	56.5
4722	4751	LG05	chr5	100	30	0	0	1	30	20527233	20527262	1.75e-08	56.5
4722	4751	LG05	chr5	100	30	0	0	1	30	20527262	20527233	1.75e-08	56.5
4817	4846	LG05	chr5	100	30	0	0	1	30	20527233	20527262	1.75e-08	56.5
4817	4846	LG05	chr5	100	30	0	0	1	30	20527262	20527233	1.75e-08	56.5
5292	5321	LG05	chr5	100	30	0	0	1	30	20527233	20527262	1.75e-08	56.5
5292	5321	LG05	chr5	100	30	0	0	1	30	20527262	20527233	1.75e-08	56.5
9644	9673	LG05	chr5	100	30	0	0	1	30	20527233	20527262	1.75e-08	56.5
9644	9673	LG05	chr5	100	30	0	0	1	30	20527262	20527233	1.75e-08	56.5
9798	9827	LG05	chr5	100	30	0	0	1	30	20527236	20527265	1.75e-08	56.5
9798	9827	LG05	chr5	100	30	0	0	1	30	20527265	20527236	1.75e-08	56.5
9798	9827	LG05	chr5	100	29	0	0	1	29	20527259	20527231	6.3e-08	54.7
9798	9827	LG05	chr5	100	29	0	0	2	30	20527231	20527259	6.3e-08	54.7
9798	9827	LG05	chr7	100	29	0	0	2	30	14089878	14089906	6.3e-08	54.7
9798	9827	LG05	chr7	100	29	0	0	1	29	14089906	14089878	6.3e-08	54.7
9798	9827	LG05	chr3	100	29	0	0	1	29	21633115	21633143	6.3e-08	54.7
9798	9827	LG05	chr3	100	29	0	0	2	30	21633143	21633115	6.3e-08	54
3792671	3792700	LG05	chr7	100	30	0	0	1	30	1116256	1116285	1.75e-08	56.5
3792671	3792700	LG05	chr7	100	28	0	0	3	30	1115010	1115037	2.27e-07	52.8
3792671	3792700	LG05	chr7	100	28	0	0	3	30	1116252	1116279	2.27e-07	52.8
3792671	3792700	LG05	chr6	100	30	0	0	1	30	8356001	8356030	1.75e-08	56.5
3792671	3792700	LG05	chr6	100	30	0	0	1	30	8356007	8356036	1.75e-08	56.5
3792671	3792700	LG05	chr6	100	29	0	0	2	30	20811814	20811842	6.3e-08	54.7
3792671	3792700	LG05	chr6	100	28	0	0	3	30	8355997	8356024	2.27e-07	52.8
3792671	3792700	LG05	chr3	100	30	0	0	1	30	6703301	6703272	1.75e-08	56.5
3792671	3792700	LG05	chr3	100	30	0	0	1	30	6703307	6703278	1.75e-08	56.5
3792671	3792700	LG05	chr3	100	28	0	0	3	30	6703311	6703284	2.27e-07	52.8
3792671	3792700	LG05	chr2	100	30	0	0	1	30	9844278	9844307	1.75e-08	56.5
3792671	3792700	LG05	chr2	100	28	0	0	3	30	9844274	9844301	2.27e-07	52.8
8268325	8268354	LG05	chr6	100	30	0	0	1	30	9995822	9995793	1.75e-08	56.5
8268325	8268354	LG05	chr6	100	30	0	0	1	30	9995828	9995799	1.75e-08	56.5
8268325	8268354	LG05	chr6	100	28	0	0	3	30	9995832	9995805	2.27e-07	52.8
8268325	8268354	LG05	chr5	100	30	0	0	1	30	707859	707830	1.75e-08	56.5
8754810	8754839	LG05	chr1	100	30	0	0	1	30	8750611	8750582	1.75e-08	56.5
8754810	8754839	LG05	chr1	100	30	0	0	1	30	8750617	8750588	1.75e-08	56.5
8754810	8754839	LG05	chr6	100	28	0	0	1	28	9958270	9958243	2.27e-07	52.8
8754810	8754839	LG05	chr6	100	28	0	0	3	30	30853343	30853370	2.27e-07	52.8
9439743	9439772	LG05	chr7	100	30	0	0	1	30	4622422	4622393	1.75e-08	56.5
9439743	9439772	LG05	chr7	100	29	0	0	2	30	10805282	10805310	6.3e-08	54.7
9439743	9439772	LG05	chr7	100	28	0	0	1	28	10805287	10805314	2.27e-07	52.8
9439743	9439772	LG05	chr6	100	30	0	0	1	30	6242282	6242311	1.75e-08	56.5
9439743	9439772	LG05	chr6	100	30	0	0	1	30	6242288	6242317	1.75e-08	56.5
9439743	9439772	LG05	chr6	100	30	0	0	1	30	6439373	6439402	1.75e-08	56.5
9439743	9439772	LG05	chr6	100	30	0	0	1	30	6439379	6439408	1.75e-08	56.5
9439743	9439772	LG05	chr6	100	30	0	0	1	30	12245583	12245612	1.75e-08	56.5
9439743	9439772	LG05	chr6	100	30	0	0	1	30	16720684	16720713	1.75e-08	56.5
9439743	9439772	LG05	chr6	100	30	0	0	1	30	16720690	16720719	1.75e-08	56.5
9439743	9439772	LG05	chr6	100	30	0	0	1	30	21090498	21090469	1.75e-08	56.5
9439743	9439772	LG05	chr6	100	29	0	0	1	29	6389852	6389880	6.3e-08	54.7
9439743	9439772	LG05	chr6	100	29	0	0	2	30	6439368	6439396	6.3e-08	54.7
9439743	9439772	LG05	chr6	100	29	0	0	2	30	12245578	12245606	6.3e-08	54.7
9439743	9439772	LG05	chr6	100	29	0	0	2	30	16720679	16720707	6.3e-08	54.7
9439743	9439772	LG05	chr6	100	29	0	0	1	29	26547589	26547617	6.3e-08	54.7
9439743	9439772	LG05	chr6	100	28	0	0	1	28	11241652	11241679	2.27e-07	52.8
9439743	9439772	LG05	chr6	100	28	0	0	1	28	23450916	23450889	2.27e-07	52.8
9439743	9439772	LG05	chr5	100	30	0	0	1	30	11543551	11543580	1.75e-08	56.5
9439743	9439772	LG05	chr5	100	30	0	0	1	30	11543557	11543586	1.75e-08	56.5
9439743	9439772	LG05	chr5	100	29	0	0	2	30	29632962	29632990	6.3e-08	54.7
9439743	9439772	LG05	chr5	100	29	0	0	1	29	31170053	31170025	6.3e-08	54.7
9439743	9439772	LG05	chr5	100	28	0	0	1	28	12722500	12722527	2.27e-07	52.8
9439743	9439772	LG05	chr4	100	30	0	0	1	30	5137561	5137532	1.75e-08	56.5
9439743	9439772	LG05	chr4	100	29	0	0	1	29	65419	65391	6.3e-08	54.7
9439743	9439772	LG05	chr4	100	29	0	0	1	29	15871797	15871769	6.3e-08	54.7
9439743	9439772	LG05	chr3	100	30	0	0	1	30	23366833	23366862	1.75e-08	56.5
9439743	9439772	LG05	chr3	100	30	0	0	1	30	29200478	29200507	1.75e-08	56.5
9439743	9439772	LG05	chr3	100	30	0	0	1	30	29200484	29200513	1.75e-08	56.5
9439743	9439772	LG05	chr3	100	30	0	0	1	30	29200490	29200519	1.75e-08	56.5
9439743	9439772	LG05	chr3	100	29	0	0	1	29	22360123	22360095	6.3e-08	54.7
9439743	9439772	LG05	chr3	100	29	0	0	2	30	22717956	22717984	6.3e-08	54.7
9439743	9439772	LG05	chr3	100	29	0	0	1	29	29200496	29200524	6.3e-08	54.7
9439743	9439772	LG05	chr2	100	30	0	0	1	30	12291873	12291844	1.75e-08	56.5
9439743	9439772	LG05	chr2	100	30	0	0	1	30	17939528	17939557	1.75e-08	56.5
9439743	9439772	LG05	chr2	100	29	0	0	2	30	4151086	4151058	6.3e-08	54.7
9439743	9439772	LG05	chr2	100	28	0	0	1	28	4151081	4151054	2.27e-07	52.8
9439743	9439772	LG05	chr1	100	30	0	0	1	30	2396842	2396813	1.75e-08	56.5
9439743	9439772	LG05	chr1	100	30	0	0	1	30	7649219	7649248	1.75e-08	56.5
9439743	9439772	LG05	chr1	100	30	0	0	1	30	16478490	16478519	1.75e-08	56.5
9439743	9439772	LG05	chr1	100	30	0	0	1	30	18351506	18351535	1.75e-08	56.5
9439743	9439772	LG05	chr1	100	30	0	0	1	30	18351512	18351541	1.75e-08	56.5
9439743	9439772	LG05	chr1	100	30	0	0	1	30	27276677	27276706	1.75e-08	56.5
22907578	22907607	LG05	chr7	100	30	0	0	1	30	15858284	15858313	1.75e-08	56.5
35825441	35825470	LG05	chr4	100	30	0	0	1	30	13602702	13602673	1.75e-08	56.5
35825441	35825470	LG05	chr4	100	30	0	0	1	30	26286946	26286917	1.75e-08	56.5
35825441	35825470	LG05	chr3	100	29	0	0	1	29	28317475	28317503	6.3e-08	54.7
42339103	42339132	LG05	chr7	100	30	0	0	1	30	4622422	4622393	1.75e-08	56.5
42339103	42339132	LG05	chr7	100	29	0	0	2	30	10805282	10805310	6.3e-08	54.7
42339103	42339132	LG05	chr7	100	28	0	0	1	28	10805287	10805314	2.27e-07	52.8
42339103	42339132	LG05	chr6	100	30	0	0	1	30	6242282	6242311	1.75e-08	56.5
42339103	42339132	LG05	chr6	100	30	0	0	1	30	6242288	6242317	1.75e-08	56.5
42339103	42339132	LG05	chr6	100	30	0	0	1	30	6439373	6439402	1.75e-08	56.5
42339103	42339132	LG05	chr6	100	30	0	0	1	30	6439379	6439408	1.75e-08	56.5
42339103	42339132	LG05	chr6	100	30	0	0	1	30	12245583	12245612	1.75e-08	56.5
42339103	42339132	LG05	chr6	100	30	0	0	1	30	16720684	16720713	1.75e-08	56.5
42339103	42339132	LG05	chr6	100	30	0	0	1	30	16720690	16720719	1.75e-08	56.5
42339103	42339132	LG05	chr6	100	30	0	0	1	30	21090498	21090469	1.75e-08	56.5
42339103	42339132	LG05	chr6	100	29	0	0	1	29	6389852	6389880	6.3e-08	54.7
42339103	42339132	LG05	chr6	100	29	0	0	2	30	6439368	6439396	6.3e-08	54.7
42339103	42339132	LG05	chr6	100	29	0	0	2	30	12245578	12245606	6.3e-08	54.7
42339103	42339132	LG05	chr6	100	29	0	0	2	30	16720679	16720707	6.3e-08	54.7
42339103	42339132	LG05	chr6	100	29	0	0	1	29	26547589	26547617	6.3e-08	54.7
42339103	42339132	LG05	chr6	100	28	0	0	1	28	11241652	11241679	2.27e-07	52.8
42339103	42339132	LG05	chr6	100	28	0	0	1	28	23450916	23450889	2.27e-07	52.8
42339103	42339132	LG05	chr5	100	30	0	0	1	30	11543551	11543580	1.75e-08	56.5
42339103	42339132	LG05	chr5	100	30	0	0	1	30	11543557	11543586	1.75e-08	56.5
42339103	42339132	LG05	chr5	100	29	0	0	2	30	29632962	29632990	6.3e-08	54.7
42339103	42339132	LG05	chr5	100	29	0	0	1	29	31170053	31170025	6.3e-08	54.7
42339103	42339132	LG05	chr5	100	28	0	0	1	28	12722500	12722527	2.27e-07	52.8
42339103	42339132	LG05	chr4	100	30	0	0	1	30	5137561	5137532	1.75e-08	56.5
42339103	42339132	LG05	chr4	100	29	0	0	1	29	65419	65391	6.3e-08	54.7
42339103	42339132	LG05	chr4	100	29	0	0	1	29	15871797	15871769	6.3e-08	54.7
42339103	42339132	LG05	chr3	100	30	0	0	1	30	23366833	23366862	1.75e-08	56.5
42339103	42339132	LG05	chr3	100	30	0	0	1	30	29200478	29200507	1.75e-08	56.5
42339103	42339132	LG05	chr3	100	30	0	0	1	30	29200484	29200513	1.75e-08	56.5
42339103	42339132	LG05	chr3	100	30	0	0	1	30	29200490	29200519	1.75e-08	56.5
42339103	42339132	LG05	chr3	100	29	0	0	1	29	22360123	22360095	6.3e-08	54.7
42339103	42339132	LG05	chr3	100	29	0	0	2	30	22717956	22717984	6.3e-08	54.7
42339103	42339132	LG05	chr3	100	29	0	0	1	29	29200496	29200524	6.3e-08	54.7
42339103	42339132	LG05	chr2	100	30	0	0	1	30	12291873	12291844	1.75e-08	56.5
42339103	42339132	LG05	chr2	100	30	0	0	1	30	17939528	17939557	1.75e-08	56.5
42339103	42339132	LG05	chr2	100	29	0	0	2	30	4151086	4151058	6.3e-08	54.7
42339103	42339132	LG05	chr2	100	28	0	0	1	28	4151081	4151054	2.27e-07	52.8
42339103	42339132	LG05	chr1	100	30	0	0	1	30	2396842	2396813	1.75e-08	56.5
42339103	42339132	LG05	chr1	100	30	0	0	1	30	7649219	7649248	1.75e-08	56.5
42339103	42339132	LG05	chr1	100	30	0	0	1	30	16478490	16478519	1.75e-08	56.5
42339103	42339132	LG05	chr1	100	30	0	0	1	30	18351506	18351535	1.75e-08	56.5
42339103	42339132	LG05	chr1	100	30	0	0	1	30	18351512	18351541	1.75e-08	56.5
42339103	42339132	LG05	chr1	100	30	0	0	1	30	27276677	27276706	1.75e-08	56.5
46310171	46310200	LG05	chr6	100	30	0	0	1	30	25350877	25350848	1.75e-08	56.5
46310171	46310200	LG05	chr6	100	28	0	0	3	30	25350881	25350854	2.27e-07	52.8
46310171	46310200	LG05	chr2	100	30	0	0	1	30	6016928	6016957	1.75e-08	56.5
46310171	46310200	LG05	chr1	100	30	0	0	1	30	2336228	2336257	1.75e-08	56.5
46310171	46310200	LG05	chr1	100	30	0	0	1	30	15008808	15008779	1.75e-08	56.5
46310171	46310200	LG05	chr1	100	30	0	0	1	30	15008814	15008785	1.75e-08	56.5
46310171	46310200	LG05	chr1	100	28	0	0	3	30	2336224	2336251	2.27e-07	52.8
46310171	46310200	LG05	chr1	100	28	0	0	1	28	2336234	2336261	2.27e-07	52.8
46310171	46310200	LG05	chr1	100	28	0	0	3	30	27818051	27818078	2.27e-07	52.8
1255	1284	LG06	chr5	100	30	0	0	1	30	20527233	20527262	1.75e-08	56.5
1255	1284	LG06	chr5	100	30	0	0	1	30	20527262	20527233	1.75e-08	56.5
3607	3636	LG06	chr5	100	30	0	0	1	30	20527233	20527262	1.75e-08	56.5
3607	3636	LG06	chr5	100	30	0	0	1	30	20527262	20527233	1.75e-08	56.5
5114	5143	LG06	chr5	100	30	0	0	1	30	20527233	20527262	1.75e-08	56.5
5114	5143	LG06	chr5	100	30	0	0	1	30	20527262	20527233	1.75e-08	56.5
5238	5267	LG06	chr5	100	30	0	0	1	30	20527233	20527262	1.75e-08	56.5
5238	5267	LG06	chr5	100	30	0	0	1	30	20527262	20527233	1.75e-08	56.5
6217	6246	LG06	chr5	100	30	0	0	1	30	20527233	20527262	1.75e-08	56.5
6217	6246	LG06	chr5	100	30	0	0	1	30	20527262	20527233	1.75e-08	56.5
6585	6614	LG06	chr5	100	30	0	0	1	30	20527233	20527262	1.75e-08	56.5
6585	6614	LG06	chr5	100	30	0	0	1	30	20527262	20527233	1.75e-08	56.5
7821	7850	LG06	chr5	100	30	0	0	1	30	20527233	20527262	1.75e-08	56.5
7821	7850	LG06	chr5	100	30	0	0	1	30	20527262	20527233	1.75e-08	56.5
8243	8272	LG06	chr5	100	30	0	0	1	30	20527233	20527262	1.75e-08	56.5
8243	8272	LG06	chr5	100	30	0	0	1	30	20527262	20527233	1.75e-08	56.5
9587	9616	LG06	chr5	100	30	0	0	1	30	20527233	20527262	1.75e-08	56.5
9587	9616	LG06	chr5	100	30	0	0	1	30	20527262	20527233	1.75e-08	56.5
12499	12528	LG06	chr5	100	30	0	0	1	30	20527233	20527262	1.75e-08	56.5
12499	12528	LG06	chr5	100	30	0	0	1	30	20527262	20527233	1.75e-08	56.5
7488249	7488278	LG06	chr3	100	29	0	0	1	29	10541074	10541102	6.3e-08	54.7
46573605	46573634	LG06	chr5	100	30	0	0	1	30	20527236	20527265	1.75e-08	56.5
46573605	46573634	LG06	chr5	100	30	0	0	1	30	20527265	20527236	1.75e-08	56.5
46573605	46573634	LG06	chr5	100	29	0	0	1	29	20527259	20527231	6.3e-08	54.7
46573605	46573634	LG06	chr5	100	29	0	0	2	30	20527231	20527259	6.3e-08	54.7
46573605	46573634	LG06	chr7	100	29	0	0	2	30	14089878	14089906	6.3e-08	54.7
46573605	46573634	LG06	chr7	100	29	0	0	1	29	14089906	14089878	6.3e-08	54.7
46573605	46573634	LG06	chr3	100	29	0	0	1	29	21633115	21633143	6.3e-08	54.7
46573605	46573634	LG06	chr3	100	29	0	0	2	30	21633143	21633115	6.3e-08	54.7
46592761	46592790	LG06	chr5	100	30	0	0	1	30	20527233	20527262	1.75e-08	56.5
46592761	46592790	LG06	chr5	100	30	0	0	1	30	20527262	20527233	1.75e-08	56.5
46595834	46595863	LG06	chr5	100	30	0	0	1	30	20527236	20527265	1.75e-08	56.5
46595834	46595863	LG06	chr5	100	30	0	0	1	30	20527265	20527236	1.75e-08	56.5
46595834	46595863	LG06	chr5	100	29	0	0	1	29	20527259	20527231	6.3e-08	54.7
46595834	46595863	LG06	chr5	100	29	0	0	2	30	20527231	20527259	6.3e-08	54.7
46595834	46595863	LG06	chr7	100	29	0	0	2	30	14089878	14089906	6.3e-08	54.7
46595834	46595863	LG06	chr7	100	29	0	0	1	29	14089906	14089878	6.3e-08	54.7
46595834	46595863	LG06	chr3	100	29	0	0	1	29	21633115	21633143	6.3e-08	54.7
46595834	46595863	LG06	chr3	100	29	0	0	2	30	21633143	21633115	6.3e-08	54.7
46597668	46597697	LG06	chr5	100	30	0	0	1	30	20527236	20527265	1.75e-08	56.5
46597668	46597697	LG06	chr5	100	30	0	0	1	30	20527265	20527236	1.75e-08	56.5
46597668	46597697	LG06	chr5	100	29	0	0	1	29	20527259	20527231	6.3e-08	54.7
46597668	46597697	LG06	chr5	100	29	0	0	2	30	20527231	20527259	6.3e-08	54.7
46597668	46597697	LG06	chr7	100	29	0	0	2	30	14089878	14089906	6.3e-08	54.7
46597668	46597697	LG06	chr7	100	29	0	0	1	29	14089906	14089878	6.3e-08	54.7
46597668	46597697	LG06	chr3	100	29	0	0	1	29	21633115	21633143	6.3e-08	54.7
46597668	46597697	LG06	chr3	100	29	0	0	2	30	21633143	21633115	6.3e-08	54.7
305157	305186	LG07	chr5	100	30	0	0	1	30	20527233	20527262	1.75e-08	56.5
305157	305186	LG07	chr5	100	30	0	0	1	30	20527262	20527233	1.75e-08	56.5
305201	305230	LG07	chr5	100	30	0	0	1	30	20527233	20527262	1.75e-08	56.5
305201	305230	LG07	chr5	100	30	0	0	1	30	20527262	20527233	1.75e-08	56.5
306368	306397	LG07	chr5	100	30	0	0	1	30	20527233	20527262	1.75e-08	56.5
306368	306397	LG07	chr5	100	30	0	0	1	30	20527262	20527233	1.75e-08	56.5
309263	309292	LG07	chr5	100	30	0	0	1	30	20527233	20527262	1.75e-08	56.5
309263	309292	LG07	chr5	100	30	0	0	1	30	20527262	20527233	1.75e-08	56.5
311856	311885	LG07	chr5	100	30	0	0	1	30	20527260	20527231	1.75e-08	56.5
311856	311885	LG07	chr5	100	30	0	0	1	30	20527235	20527264	1.75e-08	56.5
311856	311885	LG07	chr5	100	29	0	0	2	30	20527265	20527237	6.3e-08	54.7
311856	311885	LG07	chr5	100	28	0	0	3	30	20527231	20527258	2.27e-07	52.8
311856	311885	LG07	chr7	100	29	0	0	2	30	14089906	14089878	6.3e-08	54.7
311856	311885	LG07	chr7	100	28	0	0	3	30	14089878	14089905	2.27e-07	52.8
311856	311885	LG07	chr3	100	29	0	0	2	30	21633115	21633143	6.3e-08	54.7
311856	311885	LG07	chr3	100	28	0	0	3	30	21633143	21633116	2.27e-07	52.8
312831	312860	LG07	chr5	100	30	0	0	1	30	20527233	20527262	1.75e-08	56.5
312831	312860	LG07	chr5	100	30	0	0	1	30	20527262	20527233	1.75e-08	56.5
469674	469703	LG07	chr7	100	30	0	0	1	30	4622392	4622421	1.75e-08	56.5
469674	469703	LG07	chr7	100	30	0	0	1	30	10805311	10805282	1.75e-08	56.5
469674	469703	LG07	chr6	100	30	0	0	1	30	6242312	6242283	1.75e-08	56.5
469674	469703	LG07	chr6	100	30	0	0	1	30	6242318	6242289	1.75e-08	56.5
469674	469703	LG07	chr6	100	30	0	0	1	30	6439397	6439368	1.75e-08	56.5
469674	469703	LG07	chr6	100	30	0	0	1	30	6439403	6439374	1.75e-08	56.5
469674	469703	LG07	chr6	100	30	0	0	1	30	12245607	12245578	1.75e-08	56.5
469674	469703	LG07	chr6	100	30	0	0	1	30	12245613	12245584	1.75e-08	56.5
469674	469703	LG07	chr6	100	30	0	0	1	30	16720708	16720679	1.75e-08	56.5
469674	469703	LG07	chr6	100	30	0	0	1	30	16720714	16720685	1.75e-08	56.5
469674	469703	LG07	chr6	100	30	0	0	1	30	16720720	16720691	1.75e-08	56.5
469674	469703	LG07	chr6	100	30	0	0	1	30	21090468	21090497	1.75e-08	56.5
469674	469703	LG07	chr6	100	29	0	0	2	30	6439408	6439380	6.3e-08	54.7
469674	469703	LG07	chr6	100	28	0	0	3	30	6389880	6389853	2.27e-07	52.8
469674	469703	LG07	chr6	100	28	0	0	1	28	11241676	11241649	2.27e-07	52.8
469674	469703	LG07	chr6	100	28	0	0	3	30	26547617	26547590	2.27e-07	52.8
469674	469703	LG07	chr5	100	30	0	0	1	30	11543581	11543552	1.75e-08	56.5
469674	469703	LG07	chr5	100	30	0	0	1	30	11543587	11543558	1.75e-08	56.5
469674	469703	LG07	chr5	100	30	0	0	1	30	29632991	29632962	1.75e-08	56.5
469674	469703	LG07	chr5	100	28	0	0	3	30	31170025	31170052	2.27e-07	52.8
469674	469703	LG07	chr4	100	30	0	0	1	30	5137531	5137560	1.75e-08	56.5
469674	469703	LG07	chr4	100	28	0	0	3	30	65391	65418	2.27e-07	52.8
469674	469703	LG07	chr4	100	28	0	0	3	30	15871769	15871796	2.27e-07	52.8
469674	469703	LG07	chr3	100	30	0	0	1	30	23366863	23366834	1.75e-08	56.5
469674	469703	LG07	chr3	100	30	0	0	1	30	29200508	29200479	1.75e-08	56.5
469674	469703	LG07	chr3	100	30	0	0	1	30	29200514	29200485	1.75e-08	56.5
469674	469703	LG07	chr3	100	30	0	0	1	30	29200520	29200491	1.75e-08	56.5
469674	469703	LG07	chr3	100	29	0	0	2	30	22717984	22717956	6.3e-08	54.7
469674	469703	LG07	chr3	100	28	0	0	3	30	22360095	22360122	2.27e-07	52.8
469674	469703	LG07	chr3	100	28	0	0	3	30	29200524	29200497	2.27e-07	52.8
469674	469703	LG07	chr3	100	28	0	0	1	28	33676564	33676591	2.27e-07	52.8
469674	469703	LG07	chr2	100	30	0	0	1	30	4151057	4151086	1.75e-08	56.5
469674	469703	LG07	chr2	100	30	0	0	1	30	12291843	12291872	1.75e-08	56.5
469674	469703	LG07	chr2	100	30	0	0	1	30	17939558	17939529	1.75e-08	56.5
469674	469703	LG07	chr1	100	30	0	0	1	30	7649249	7649220	1.75e-08	56.5
469674	469703	LG07	chr1	100	30	0	0	1	30	18351536	18351507	1.75e-08	56.5
469674	469703	LG07	chr1	100	30	0	0	1	30	27276707	27276678	1.75e-08	56.5
469674	469703	LG07	chr1	100	29	0	0	2	30	2396813	2396841	6.3e-08	54.7
469674	469703	LG07	chr1	100	29	0	0	2	30	16478519	16478491	6.3e-08	54.7
469674	469703	LG07	chr1	100	29	0	0	2	30	18351541	18351513	6.3e-08	54.7
469674	469703	LG07	chr1	100	28	0	0	1	28	16478514	16478487	2.27e-07	52.8
556001	556030	LG07	chr7	100	30	0	0	1	30	10805313	10805284	1.75e-08	56.5
556001	556030	LG07	chr7	100	28	0	0	3	30	4622392	4622419	2.27e-07	52.8
556001	556030	LG07	chr7	100	28	0	0	1	28	4622396	4622423	2.27e-07	52.8
556001	556030	LG07	chr6	100	30	0	0	1	30	6242314	6242285	1.75e-08	56.5
556001	556030	LG07	chr6	100	30	0	0	1	30	6242320	6242291	1.75e-08	56.5
556001	556030	LG07	chr6	100	30	0	0	1	30	6439399	6439370	1.75e-08	56.5
556001	556030	LG07	chr6	100	30	0	0	1	30	6439405	6439376	1.75e-08	56.5
556001	556030	LG07	chr6	100	30	0	0	1	30	11241678	11241649	1.75e-08	56.5
556001	556030	LG07	chr6	100	30	0	0	1	30	12245609	12245580	1.75e-08	56.5
556001	556030	LG07	chr6	100	30	0	0	1	30	16720710	16720681	1.75e-08	56.5
556001	556030	LG07	chr6	100	30	0	0	1	30	16720716	16720687	1.75e-08	56.5
556001	556030	LG07	chr6	100	29	0	0	1	29	6242308	6242280	6.3e-08	54.7
556001	556030	LG07	chr6	100	29	0	0	2	30	12245614	12245586	6.3e-08	54.7
556001	556030	LG07	chr6	100	29	0	0	2	30	21090467	21090495	6.3e-08	54.7
556001	556030	LG07	chr6	100	28	0	0	3	30	16720720	16720693	2.27e-07	52.8
556001	556030	LG07	chr5	100	30	0	0	1	30	11543583	11543554	1.75e-08	56.5
556001	556030	LG07	chr5	100	29	0	0	2	30	11543588	11543560	6.3e-08	54.7
556001	556030	LG07	chr5	100	29	0	0	2	30	29632992	29632964	6.3e-08	54.7
556001	556030	LG07	chr5	100	28	0	0	1	28	11543577	11543550	2.27e-07	52.8
556001	556030	LG07	chr4	100	30	0	0	1	30	5137529	5137558	1.75e-08	56.5
556001	556030	LG07	chr4	100	29	0	0	1	29	15871771	15871799	6.3e-08	54.7
556001	556030	LG07	chr4	100	28	0	0	1	28	65393	65420	2.27e-07	52.8
556001	556030	LG07	chr3	100	30	0	0	1	30	23366865	23366836	1.75e-08	56.5
556001	556030	LG07	chr3	100	30	0	0	1	30	29200510	29200481	1.75e-08	56.5
556001	556030	LG07	chr3	100	30	0	0	1	30	29200516	29200487	1.75e-08	56.5
556001	556030	LG07	chr3	100	30	0	0	1	30	29200522	29200493	1.75e-08	56.5
556001	556030	LG07	chr3	100	28	0	0	1	28	23366859	23366832	2.27e-07	52.8
556001	556030	LG07	chr3	100	28	0	0	3	30	33676564	33676591	2.27e-07	52.8
556001	556030	LG07	chr2	100	30	0	0	1	30	4151055	4151084	1.75e-08	56.5
556001	556030	LG07	chr2	100	30	0	0	1	30	12291841	12291870	1.75e-08	56.5
556001	556030	LG07	chr2	100	30	0	0	1	30	17939560	17939531	1.75e-08	56.5
556001	556030	LG07	chr2	100	28	0	0	1	28	12291847	12291874	2.27e-07	52.8
556001	556030	LG07	chr1	100	30	0	0	1	30	7649251	7649222	1.75e-08	56.5
556001	556030	LG07	chr1	100	30	0	0	1	30	16478516	16478487	1.75e-08	56.5
556001	556030	LG07	chr1	100	30	0	0	1	30	18351538	18351509	1.75e-08	56.5
556001	556030	LG07	chr1	100	29	0	0	2	30	27276708	27276680	6.3e-08	54.7
2425266	2425295	LG07	chr1	100	30	0	0	1	30	3679529	3679558	1.75e-08	56.5
6085787	6085816	LG07	chr6	100	30	0	0	1	30	29660946	29660917	1.75e-08	56.5
6085787	6085816	LG07	chr6	100	29	0	0	1	29	29660940	29660912	6.3e-08	54.7
6085787	6085816	LG07	chr3	100	30	0	0	1	30	11082409	11082438	1.75e-08	56.5
6085787	6085816	LG07	chr2	100	30	0	0	1	30	24471581	24471610	1.75e-08	56.5
11356368	11356397	LG07	chr6	100	30	0	0	1	30	9995790	9995819	1.75e-08	56.5
11356368	11356397	LG07	chr6	100	30	0	0	1	30	9995796	9995825	1.75e-08	56.5
11356368	11356397	LG07	chr6	100	30	0	0	1	30	9995802	9995831	1.75e-08	56.5
11356368	11356397	LG07	chr5	100	30	0	0	1	30	707827	707856	1.75e-08	56.5
11356368	11356397	LG07	chr5	100	30	0	0	1	30	707833	707862	1.75e-08	56.5
39981677	39981706	LG07	chr3	100	30	0	0	1	30	21708027	21708056	1.75e-08	56.5
39981677	39981706	LG07	chr5	100	28	0	0	1	28	23025660	23025633	2.27e-07	52.8
40003533	40003562	LG07	chr6	100	30	0	0	1	30	11484614	11484585	1.75e-08	56.5
40003533	40003562	LG07	chr7	100	29	0	0	2	30	4719325	4719353	6.3e-08	54.7
40003533	40003562	LG07	chr7	100	28	0	0	1	28	4719330	4719357	2.27e-07	52.8
40003533	40003562	LG07	chr7	100	28	0	0	1	28	12267999	12267972	2.27e-07	52.8
40003533	40003562	LG07	chr1	100	28	0	0	1	28	31649575	31649602	2.27e-07	52.8
41166685	41166714	LG07	chr4	100	30	0	0	1	30	9807909	9807880	1.75e-08	56.5
41166685	41166714	LG07	chr4	100	30	0	0	1	30	9807915	9807886	1.75e-08	56.5
41166685	41166714	LG07	chr4	100	30	0	0	1	30	9807921	9807892	1.75e-08	56.5
41166685	41166714	LG07	chr4	100	30	0	0	1	30	9807927	9807898	1.75e-08	56.5
41166685	41166714	LG07	chr4	100	30	0	0	1	30	9807933	9807904	1.75e-08	56.5
41166685	41166714	LG07	chr4	100	30	0	0	1	30	9807939	9807910	1.75e-08	56.5
41166685	41166714	LG07	chr4	100	30	0	0	1	30	9807945	9807916	1.75e-08	56.5
41166685	41166714	LG07	chr4	100	30	0	0	1	30	9807951	9807922	1.75e-08	56.5
41166685	41166714	LG07	chr4	100	30	0	0	1	30	9807957	9807928	1.75e-08	56.5
41166685	41166714	LG07	chr1	100	30	0	0	1	30	5027282	5027311	1.75e-08	56.5
43266281	43266310	LG07	chr3	100	30	0	0	1	30	37988107	37988078	1.75e-08	56.5
43266281	43266310	LG07	chr3	100	28	0	0	1	28	37988101	37988074	2.27e-07	52.8
43266281	43266310	LG07	chr1	100	30	0	0	1	30	24003729	24003758	1.75e-08	56.5
4276	4305	LG08	chr5	100	30	0	0	1	30	20527233	20527262	1.75e-08	56.5
4276	4305	LG08	chr5	100	30	0	0	1	30	20527262	20527233	1.75e-08	56.5
7406	7435	LG08	chr5	100	30	0	0	1	30	20527233	20527262	1.75e-08	56.5
7406	7435	LG08	chr5	100	30	0	0	1	30	20527262	20527233	1.75e-08	56.5
6123212	6123241	LG08	chr3	100	30	0	0	1	30	37988104	37988075	1.75e-08	56.5
6123212	6123241	LG08	chr3	100	30	0	0	1	30	37988110	37988081	1.75e-08	56.5
7768726	7768755	LG08	chr7	100	30	0	0	1	30	4622422	4622393	1.75e-08	56.5
7768726	7768755	LG08	chr7	100	29	0	0	2	30	10805282	10805310	6.3e-08	54.7
7768726	7768755	LG08	chr7	100	28	0	0	1	28	10805287	10805314	2.27e-07	52.8
7768726	7768755	LG08	chr6	100	30	0	0	1	30	6242282	6242311	1.75e-08	56.5
7768726	7768755	LG08	chr6	100	30	0	0	1	30	6242288	6242317	1.75e-08	56.5
7768726	7768755	LG08	chr6	100	30	0	0	1	30	6439373	6439402	1.75e-08	56.5
7768726	7768755	LG08	chr6	100	30	0	0	1	30	6439379	6439408	1.75e-08	56.5
7768726	7768755	LG08	chr6	100	30	0	0	1	30	12245583	12245612	1.75e-08	56.5
7768726	7768755	LG08	chr6	100	30	0	0	1	30	16720684	16720713	1.75e-08	56.5
7768726	7768755	LG08	chr6	100	30	0	0	1	30	16720690	16720719	1.75e-08	56.5
7768726	7768755	LG08	chr6	100	30	0	0	1	30	21090498	21090469	1.75e-08	56.5
7768726	7768755	LG08	chr6	100	29	0	0	1	29	6389852	6389880	6.3e-08	54.7
7768726	7768755	LG08	chr6	100	29	0	0	2	30	6439368	6439396	6.3e-08	54.7
7768726	7768755	LG08	chr6	100	29	0	0	2	30	12245578	12245606	6.3e-08	54.7
7768726	7768755	LG08	chr6	100	29	0	0	2	30	16720679	16720707	6.3e-08	54.7
7768726	7768755	LG08	chr6	100	29	0	0	1	29	26547589	26547617	6.3e-08	54.7
7768726	7768755	LG08	chr6	100	28	0	0	1	28	11241652	11241679	2.27e-07	52.8
7768726	7768755	LG08	chr6	100	28	0	0	1	28	23450916	23450889	2.27e-07	52.8
7768726	7768755	LG08	chr5	100	30	0	0	1	30	11543551	11543580	1.75e-08	56.5
7768726	7768755	LG08	chr5	100	30	0	0	1	30	11543557	11543586	1.75e-08	56.5
7768726	7768755	LG08	chr5	100	29	0	0	2	30	29632962	29632990	6.3e-08	54.7
7768726	7768755	LG08	chr5	100	29	0	0	1	29	31170053	31170025	6.3e-08	54.7
7768726	7768755	LG08	chr5	100	28	0	0	1	28	12722500	12722527	2.27e-07	52.8
7768726	7768755	LG08	chr4	100	30	0	0	1	30	5137561	5137532	1.75e-08	56.5
7768726	7768755	LG08	chr4	100	29	0	0	1	29	65419	65391	6.3e-08	54.7
7768726	7768755	LG08	chr4	100	29	0	0	1	29	15871797	15871769	6.3e-08	54.7
7768726	7768755	LG08	chr3	100	30	0	0	1	30	23366833	23366862	1.75e-08	56.5
7768726	7768755	LG08	chr3	100	30	0	0	1	30	29200478	29200507	1.75e-08	56.5
7768726	7768755	LG08	chr3	100	30	0	0	1	30	29200484	29200513	1.75e-08	56.5
7768726	7768755	LG08	chr3	100	30	0	0	1	30	29200490	29200519	1.75e-08	56.5
7768726	7768755	LG08	chr3	100	29	0	0	1	29	22360123	22360095	6.3e-08	54.7
7768726	7768755	LG08	chr3	100	29	0	0	2	30	22717956	22717984	6.3e-08	54.7
7768726	7768755	LG08	chr3	100	29	0	0	1	29	29200496	29200524	6.3e-08	54.7
7768726	7768755	LG08	chr2	100	30	0	0	1	30	12291873	12291844	1.75e-08	56.5
7768726	7768755	LG08	chr2	100	30	0	0	1	30	17939528	17939557	1.75e-08	56.5
7768726	7768755	LG08	chr2	100	29	0	0	2	30	4151086	4151058	6.3e-08	54.7
7768726	7768755	LG08	chr2	100	28	0	0	1	28	4151081	4151054	2.27e-07	52.8
7768726	7768755	LG08	chr1	100	30	0	0	1	30	2396842	2396813	1.75e-08	56.5
7768726	7768755	LG08	chr1	100	30	0	0	1	30	7649219	7649248	1.75e-08	56.5
7768726	7768755	LG08	chr1	100	30	0	0	1	30	16478490	16478519	1.75e-08	56.5
7768726	7768755	LG08	chr1	100	30	0	0	1	30	18351506	18351535	1.75e-08	56.5
7768726	7768755	LG08	chr1	100	30	0	0	1	30	18351512	18351541	1.75e-08	56.5
7768726	7768755	LG08	chr1	100	30	0	0	1	30	27276677	27276706	1.75e-08	56.5
29144733	29144762	LG08	chr7	100	30	0	0	1	30	1116284	1116255	1.75e-08	56.5
29144733	29144762	LG08	chr6	100	30	0	0	1	30	8356029	8356000	1.75e-08	56.5
29144733	29144762	LG08	chr6	100	30	0	0	1	30	8356035	8356006	1.75e-08	56.5
29144733	29144762	LG08	chr6	100	28	0	0	1	28	20811841	20811814	2.27e-07	52.8
29144733	29144762	LG08	chr3	100	30	0	0	1	30	6703273	6703302	1.75e-08	56.5
29144733	29144762	LG08	chr3	100	30	0	0	1	30	6703279	6703308	1.75e-08	56.5
29144733	29144762	LG08	chr2	100	30	0	0	1	30	9844306	9844277	1.75e-08	56.5
30119977	30120006	LG08	chr5	100	30	0	0	1	30	2580297	2580268	1.75e-08	56.5
30119977	30120006	LG08	chr5	100	29	0	0	2	30	2580302	2580274	6.3e-08	54.7
30119977	30120006	LG08	chr4	100	30	0	0	1	30	22148565	22148594	1.75e-08	56.5
30119977	30120006	LG08	chr4	100	30	0	0	1	30	22148571	22148600	1.75e-08	56.5
39705535	39705564	LG08	chr4	100	30	0	0	1	30	426585	426556	1.75e-08	56.5
39705535	39705564	LG08	chr4	100	28	0	0	1	28	426579	426552	2.27e-07	52.8
39705535	39705564	LG08	chr1	100	29	0	0	1	29	17215431	17215403	6.3e-08	54.7
39705535	39705564	LG08	chr5	100	28	0	0	3	30	31196438	31196411	2.27e-07	52.8
40176683	40176712	LG08	chr4	100	30	0	0	1	30	17273922	17273893	1.75e-08	56.5
40176683	40176712	LG08	chr1	100	30	0	0	1	30	28228300	28228271	1.75e-08	56.5
40176683	40176712	LG08	chr1	100	30	0	0	1	30	28228306	28228277	1.75e-08	56.5
40176683	40176712	LG08	chr1	100	28	0	0	3	30	28228310	28228283	2.27e-07	52.8
40176683	40176712	LG08	chr2	100	29	0	0	2	30	20318459	20318431	6.3e-08	54.7
40176683	40176712	LG08	chr2	100	28	0	0	1	28	20318454	20318427	2.27e-07	52.8
40176683	40176712	LG08	chr6	100	28	0	0	3	30	8702658	8702685	2.27e-07	52.8
40176683	40176712	LG08	chr3	100	28	0	0	1	28	37371868	37371895	2.27e-07	52.8
40443785	40443814	LG08	chr5	100	30	0	0	1	30	20527236	20527265	1.75e-08	56.5
40443785	40443814	LG08	chr5	100	30	0	0	1	30	20527265	20527236	1.75e-08	56.5
40443785	40443814	LG08	chr5	100	29	0	0	1	29	20527259	20527231	6.3e-08	54.7
40443785	40443814	LG08	chr5	100	29	0	0	2	30	20527231	20527259	6.3e-08	54.7
40443785	40443814	LG08	chr7	100	29	0	0	2	30	14089878	14089906	6.3e-08	54.7
40443785	40443814	LG08	chr7	100	29	0	0	1	29	14089906	14089878	6.3e-08	54.7
40443785	40443814	LG08	chr3	100	29	0	0	1	29	21633115	21633143	6.3e-08	54.7
40443785	40443814	LG08	chr3	100	29	0	0	2	30	21633143	21633115	6.3e-08	54.7
40443846	40443875	LG08	chr5	100	30	0	0	1	30	20527233	20527262	1.75e-08	56.5
40443846	40443875	LG08	chr5	100	30	0	0	1	30	20527262	20527233	1.75e-08	56.5
40444844	40444873	LG08	chr5	100	30	0	0	1	30	20527236	20527265	1.75e-08	56.5
40444844	40444873	LG08	chr5	100	30	0	0	1	30	20527265	20527236	1.75e-08	56.5
40444844	40444873	LG08	chr5	100	29	0	0	1	29	20527259	20527231	6.3e-08	54.7
40444844	40444873	LG08	chr5	100	29	0	0	2	30	20527231	20527259	6.3e-08	54.7
40444844	40444873	LG08	chr7	100	29	0	0	2	30	14089878	14089906	6.3e-08	54.7
40444844	40444873	LG08	chr7	100	29	0	0	1	29	14089906	14089878	6.3e-08	54.7
40444844	40444873	LG08	chr3	100	29	0	0	1	29	21633115	21633143	6.3e-08	54.7
40444844	40444873	LG08	chr3	100	29	0	0	2	30	21633143	21633115	6.3e-08	54.7
40445878	40445907	LG08	chr5	100	30	0	0	1	30	20527236	20527265	1.75e-08	56.5
40445878	40445907	LG08	chr5	100	30	0	0	1	30	20527265	20527236	1.75e-08	56.5
40445878	40445907	LG08	chr5	100	29	0	0	1	29	20527259	20527231	6.3e-08	54.7
40445878	40445907	LG08	chr5	100	29	0	0	2	30	20527231	20527259	6.3e-08	54.7
40445878	40445907	LG08	chr7	100	29	0	0	2	30	14089878	14089906	6.3e-08	54.7
40445878	40445907	LG08	chr7	100	29	0	0	1	29	14089906	14089878	6.3e-08	54.7
40445878	40445907	LG08	chr3	100	29	0	0	1	29	21633115	21633143	6.3e-08	54.7
40445878	40445907	LG08	chr3	100	29	0	0	2	30	21633143	21633115	6.3e-08	54.7
1163963	1163992	LG09	chr5	100	29	0	0	1	29	1882546	1882518	6.3e-08	54.7
1163963	1163992	LG09	chr1	100	28	0	0	1	28	16048543	16048570	2.27e-07	52.8
5238518	5238547	LG09	chr6	100	30	0	0	1	30	16869166	16869195	1.75e-08	56.5
5238518	5238547	LG09	chr6	100	30	0	0	1	30	16869172	16869201	1.75e-08	56.5
5238518	5238547	LG09	chr6	100	30	0	0	1	30	16869178	16869207	1.75e-08	56.5
5238518	5238547	LG09	chr3	100	30	0	0	1	30	30405983	30406012	1.75e-08	56.5
5238518	5238547	LG09	chr3	100	28	0	0	3	30	30405979	30406006	2.27e-07	52.8
5238518	5238547	LG09	chr1	100	30	0	0	1	30	30136745	30136774	1.75e-08	56.5
5238518	5238547	LG09	chr1	100	30	0	0	1	30	30136751	30136780	1.75e-08	56.5
5238518	5238547	LG09	chr1	100	30	0	0	1	30	30136757	30136786	1.75e-08	56.5
5238518	5238547	LG09	chr1	100	30	0	0	1	30	30136763	30136792	1.75e-08	56.5
25512965	25512994	LG09	chr5	100	30	0	0	1	30	13703338	13703367	1.75e-08	56.5
25512965	25512994	LG09	chr5	100	30	0	0	1	30	13703367	13703338	1.75e-08	56.5
25512965	25512994	LG09	chr3	100	29	0	0	1	29	3065377	3065405	6.3e-08	54.7
25512965	25512994	LG09	chr3	100	29	0	0	2	30	3065405	3065377	6.3e-08	54.7
40595267	40595296	LG09	chr5	100	30	0	0	1	30	20527233	20527262	1.75e-08	56.5
40595267	40595296	LG09	chr5	100	30	0	0	1	30	20527262	20527233	1.75e-08	56.5
64478	64507	LG10	chr1	100	30	0	0	1	30	8750610	8750581	1.75e-08	56.5
64478	64507	LG10	chr1	100	30	0	0	1	30	8750616	8750587	1.75e-08	56.5
64478	64507	LG10	chr6	100	29	0	0	2	30	30853343	30853371	6.3e-08	54.7
7518555	7518584	LG10	chr7	100	30	0	0	1	30	6329113	6329084	1.75e-08	56.5
7518555	7518584	LG10	chr6	100	30	0	0	1	30	13354536	13354507	1.75e-08	56.5
7518555	7518584	LG10	chr6	100	30	0	0	1	30	13369188	13369159	1.75e-08	56.5
7518555	7518584	LG10	chr6	100	30	0	0	1	30	13369194	13369165	1.75e-08	56.5
7518555	7518584	LG10	chr6	100	30	0	0	1	30	13369200	13369171	1.75e-08	56.5
7518555	7518584	LG10	chr6	100	30	0	0	1	30	13369206	13369177	1.75e-08	56.5
7518555	7518584	LG10	chr6	100	30	0	0	1	30	17011729	17011758	1.75e-08	56.5
7518555	7518584	LG10	chr6	100	30	0	0	1	30	17011735	17011764	1.75e-08	56.5
7518555	7518584	LG10	chr6	100	30	0	0	1	30	17011741	17011770	1.75e-08	56.5
7518555	7518584	LG10	chr6	100	30	0	0	1	30	17011747	17011776	1.75e-08	56.5
7518555	7518584	LG10	chr6	100	30	0	0	1	30	17017126	17017097	1.75e-08	56.5
7518555	7518584	LG10	chr6	100	30	0	0	1	30	17017132	17017103	1.75e-08	56.5
7518555	7518584	LG10	chr6	100	30	0	0	1	30	17017138	17017109	1.75e-08	56.5
7518555	7518584	LG10	chr6	100	30	0	0	1	30	17017144	17017115	1.75e-08	56.5
7518555	7518584	LG10	chr6	100	30	0	0	1	30	18901204	18901233	1.75e-08	56.5
7518555	7518584	LG10	chr5	100	30	0	0	1	30	10136911	10136882	1.75e-08	56.5
7518555	7518584	LG10	chr5	100	30	0	0	1	30	10136917	10136888	1.75e-08	56.5
7518555	7518584	LG10	chr5	100	30	0	0	1	30	10151568	10151539	1.75e-08	56.5
7518555	7518584	LG10	chr5	100	30	0	0	1	30	12096008	12096037	1.75e-08	56.5
7518555	7518584	LG10	chr5	100	30	0	0	1	30	12096014	12096043	1.75e-08	56.5
7518555	7518584	LG10	chr5	100	30	0	0	1	30	12107057	12107086	1.75e-08	56.5
7518555	7518584	LG10	chr5	100	30	0	0	1	30	12107063	12107092	1.75e-08	56.5
7518555	7518584	LG10	chr5	100	30	0	0	1	30	12107069	12107098	1.75e-08	56.5
7518555	7518584	LG10	chr5	100	30	0	0	1	30	12107075	12107104	1.75e-08	56.5
7518555	7518584	LG10	chr4	100	30	0	0	1	30	10556564	10556593	1.75e-08	56.5
7518555	7518584	LG10	chr4	100	30	0	0	1	30	11188513	11188484	1.75e-08	56.5
7518555	7518584	LG10	chr4	100	30	0	0	1	30	11188519	11188490	1.75e-08	56.5
7518555	7518584	LG10	chr4	100	30	0	0	1	30	11188525	11188496	1.75e-08	56.5
7518555	7518584	LG10	chr4	100	30	0	0	1	30	11188531	11188502	1.75e-08	56.5
7518555	7518584	LG10	chr4	100	30	0	0	1	30	15951012	15950983	1.75e-08	56.5
7518555	7518584	LG10	chr4	100	30	0	0	1	30	15951018	15950989	1.75e-08	56.5
7518555	7518584	LG10	chr4	100	30	0	0	1	30	16213493	16213464	1.75e-08	56.5
7518555	7518584	LG10	chr4	100	30	0	0	1	30	16213499	16213470	1.75e-08	56.5
7518555	7518584	LG10	chr4	100	30	0	0	1	30	16213505	16213476	1.75e-08	56.5
7518555	7518584	LG10	chr4	100	30	0	0	1	30	16222643	16222614	1.75e-08	56.5
7518555	7518584	LG10	chr4	100	30	0	0	1	30	16222649	16222620	1.75e-08	56.5
7518555	7518584	LG10	chr4	100	30	0	0	1	30	16222655	16222626	1.75e-08	56.5
7518555	7518584	LG10	chr3	100	30	0	0	1	30	1450643	1450614	1.75e-08	56.5
7518555	7518584	LG10	chr3	100	30	0	0	1	30	1450649	1450620	1.75e-08	56.5
7518555	7518584	LG10	chr3	100	30	0	0	1	30	5178771	5178742	1.75e-08	56.5
7518555	7518584	LG10	chr3	100	30	0	0	1	30	5178777	5178748	1.75e-08	56.5
7518555	7518584	LG10	chr3	100	30	0	0	1	30	5178783	5178754	1.75e-08	56.5
7518555	7518584	LG10	chr3	100	30	0	0	1	30	5178789	5178760	1.75e-08	56.5
7518555	7518584	LG10	chr3	100	30	0	0	1	30	5193058	5193029	1.75e-08	56.5
7518555	7518584	LG10	chr3	100	30	0	0	1	30	5193064	5193035	1.75e-08	56.5
7518555	7518584	LG10	chr3	100	30	0	0	1	30	5193070	5193041	1.75e-08	56.5
7518555	7518584	LG10	chr3	100	30	0	0	1	30	5193076	5193047	1.75e-08	56.5
7518555	7518584	LG10	chr3	100	30	0	0	1	30	18291457	18291428	1.75e-08	56.5
7518555	7518584	LG10	chr3	100	30	0	0	1	30	18291463	18291434	1.75e-08	56.5
7518555	7518584	LG10	chr3	100	30	0	0	1	30	18291469	18291440	1.75e-08	56.5
7518555	7518584	LG10	chr3	100	30	0	0	1	30	18291475	18291446	1.75e-08	56.5
7518555	7518584	LG10	chr3	100	30	0	0	1	30	18561062	18561091	1.75e-08	56.5
7518555	7518584	LG10	chr3	100	30	0	0	1	30	18561068	18561097	1.75e-08	56.5
7518555	7518584	LG10	chr3	100	30	0	0	1	30	18561074	18561103	1.75e-08	56.5
7518555	7518584	LG10	chr3	100	30	0	0	1	30	22901377	22901348	1.75e-08	56.5
7518555	7518584	LG10	chr3	100	30	0	0	1	30	22913049	22913020	1.75e-08	56.5
7518555	7518584	LG10	chr2	100	30	0	0	1	30	5366991	5366962	1.75e-08	56.5
7518555	7518584	LG10	chr2	100	30	0	0	1	30	5366997	5366968	1.75e-08	56.5
7518555	7518584	LG10	chr2	100	30	0	0	1	30	5376197	5376168	1.75e-08	56.5
7518555	7518584	LG10	chr2	100	30	0	0	1	30	5376203	5376174	1.75e-08	56.5
7518555	7518584	LG10	chr2	100	30	0	0	1	30	8100658	8100629	1.75e-08	56.5
7518555	7518584	LG10	chr2	100	30	0	0	1	30	10705164	10705193	1.75e-08	56.5
7518555	7518584	LG10	chr2	100	30	0	0	1	30	10705170	10705199	1.75e-08	56.5
7518555	7518584	LG10	chr2	100	30	0	0	1	30	22803215	22803244	1.75e-08	56.5
7518555	7518584	LG10	chr2	100	30	0	0	1	30	22803221	22803250	1.75e-08	56.5
7518555	7518584	LG10	chr2	100	28	0	0	1	28	10705176	10705203	2.27e-07	52.8
7518555	7518584	LG10	chr1	100	30	0	0	1	30	5566770	5566799	1.75e-08	56.5
7518555	7518584	LG10	chr1	100	30	0	0	1	30	7090712	7090683	1.75e-08	56.5
7518555	7518584	LG10	chr1	100	30	0	0	1	30	7858697	7858668	1.75e-08	56.5
7518555	7518584	LG10	chr1	100	30	0	0	1	30	7858703	7858674	1.75e-08	56.5
7518555	7518584	LG10	chr1	100	30	0	0	1	30	7858709	7858680	1.75e-08	56.5
7518555	7518584	LG10	chr1	100	30	0	0	1	30	7858715	7858686	1.75e-08	56.5
7518555	7518584	LG10	chr1	100	30	0	0	1	30	7872962	7872933	1.75e-08	56.5
7518555	7518584	LG10	chr1	100	30	0	0	1	30	7872968	7872939	1.75e-08	56.5
7518555	7518584	LG10	chr1	100	30	0	0	1	30	7872974	7872945	1.75e-08	56.5
7518555	7518584	LG10	chr1	100	30	0	0	1	30	7872980	7872951	1.75e-08	56.5
7518555	7518584	LG10	chr1	100	30	0	0	1	30	17538296	17538325	1.75e-08	56.5
7518555	7518584	LG10	chr1	100	30	0	0	1	30	17538302	17538331	1.75e-08	56.5
7518555	7518584	LG10	chr1	100	30	0	0	1	30	18010753	18010724	1.75e-08	56.5
7518555	7518584	LG10	chr1	100	30	0	0	1	30	18315885	18315856	1.75e-08	56.5
7518555	7518584	LG10	chr1	100	30	0	0	1	30	21401743	21401714	1.75e-08	56.5
7518555	7518584	LG10	chr1	100	28	0	0	3	30	11830312	11830339	2.27e-07	52.8
7518555	7518584	LG10	chr1	100	28	0	0	3	30	18010757	18010730	2.27e-07	52.8
18676609	18676638	LG10	chr7	100	30	0	0	1	30	1116256	1116285	1.75e-08	56.5
18676609	18676638	LG10	chr7	100	28	0	0	3	30	1115010	1115037	2.27e-07	52.8
18676609	18676638	LG10	chr7	100	28	0	0	3	30	1116252	1116279	2.27e-07	52.8
18676609	18676638	LG10	chr6	100	30	0	0	1	30	8356001	8356030	1.75e-08	56.5
18676609	18676638	LG10	chr6	100	30	0	0	1	30	8356007	8356036	1.75e-08	56.5
18676609	18676638	LG10	chr6	100	29	0	0	2	30	20811814	20811842	6.3e-08	54.7
18676609	18676638	LG10	chr6	100	28	0	0	3	30	8355997	8356024	2.27e-07	52.8
18676609	18676638	LG10	chr3	100	30	0	0	1	30	6703301	6703272	1.75e-08	56.5
18676609	18676638	LG10	chr3	100	30	0	0	1	30	6703307	6703278	1.75e-08	56.5
18676609	18676638	LG10	chr3	100	28	0	0	3	30	6703311	6703284	2.27e-07	52.8
18676609	18676638	LG10	chr2	100	30	0	0	1	30	9844278	9844307	1.75e-08	56.5
18676609	18676638	LG10	chr2	100	28	0	0	3	30	9844274	9844301	2.27e-07	52.8
35839226	35839255	LG10	chr3	100	30	0	0	1	30	32784892	32784863	1.75e-08	56.5
37884226	37884255	LG10	chr5	100	30	0	0	1	30	20527236	20527265	1.75e-08	56.5
37884226	37884255	LG10	chr5	100	30	0	0	1	30	20527265	20527236	1.75e-08	56.5
37884226	37884255	LG10	chr5	100	29	0	0	1	29	20527259	20527231	6.3e-08	54.7
37884226	37884255	LG10	chr5	100	29	0	0	2	30	20527231	20527259	6.3e-08	54.7
37884226	37884255	LG10	chr7	100	29	0	0	2	30	14089878	14089906	6.3e-08	54.7
37884226	37884255	LG10	chr7	100	29	0	0	1	29	14089906	14089878	6.3e-08	54.7
37884226	37884255	LG10	chr3	100	29	0	0	1	29	21633115	21633143	6.3e-08	54.7
37884226	37884255	LG10	chr3	100	29	0	0	2	30	21633143	21633115	6.3e-08	54.7
37887068	37887097	LG10	chr5	100	30	0	0	1	30	20527236	20527265	1.75e-08	56.5
37887068	37887097	LG10	chr5	100	30	0	0	1	30	20527265	20527236	1.75e-08	56.5
37887068	37887097	LG10	chr5	100	29	0	0	1	29	20527259	20527231	6.3e-08	54.7
37887068	37887097	LG10	chr5	100	29	0	0	2	30	20527231	20527259	6.3e-08	54.7
37887068	37887097	LG10	chr7	100	29	0	0	2	30	14089878	14089906	6.3e-08	54.7
37887068	37887097	LG10	chr7	100	29	0	0	1	29	14089906	14089878	6.3e-08	54.7
37887068	37887097	LG10	chr3	100	29	0	0	1	29	21633115	21633143	6.3e-08	54.7
37887068	37887097	LG10	chr3	100	29	0	0	2	30	21633143	21633115	6.3e-08	54.7
37889380	37889409	LG10	chr5	100	30	0	0	1	30	20527236	20527265	1.75e-08	56.5
37889380	37889409	LG10	chr5	100	30	0	0	1	30	20527265	20527236	1.75e-08	56.5
37889380	37889409	LG10	chr5	100	29	0	0	1	29	20527259	20527231	6.3e-08	54.7
37889380	37889409	LG10	chr5	100	29	0	0	2	30	20527231	20527259	6.3e-08	54.7
37889380	37889409	LG10	chr7	100	29	0	0	2	30	14089878	14089906	6.3e-08	54.7
37889380	37889409	LG10	chr7	100	29	0	0	1	29	14089906	14089878	6.3e-08	54.7
37889380	37889409	LG10	chr3	100	29	0	0	1	29	21633115	21633143	6.3e-08	54.7
37889380	37889409	LG10	chr3	100	29	0	0	2	30	21633143	21633115	6.3e-08	54.7
1074	1103	LG11	chr5	100	30	0	0	1	30	20527233	20527262	1.75e-08	56.5
1074	1103	LG11	chr5	100	30	0	0	1	30	20527262	20527233	1.75e-08	56.5
3121	3150	LG11	chr5	100	30	0	0	1	30	20527236	20527265	1.75e-08	56.5
3121	3150	LG11	chr5	100	30	0	0	1	30	20527265	20527236	1.75e-08	56.5
3121	3150	LG11	chr5	100	29	0	0	1	29	20527259	20527231	6.3e-08	54.7
3121	3150	LG11	chr5	100	29	0	0	2	30	20527231	20527259	6.3e-08	54.7
3121	3150	LG11	chr7	100	29	0	0	2	30	14089878	14089906	6.3e-08	54.7
3121	3150	LG11	chr7	100	29	0	0	1	29	14089906	14089878	6.3e-08	54.7
3121	3150	LG11	chr3	100	29	0	0	1	29	21633115	21633143	6.3e-08	54.7
3121	3150	LG11	chr3	100	29	0	0	2	30	21633143	21633115	6.3e-08	54.7
229577	229606	LG11	chr7	100	30	0	0	1	30	3420984	3421013	1.75e-08	56.5
229577	229606	LG11	chr7	100	30	0	0	1	30	5242229	5242258	1.75e-08	56.5
229577	229606	LG11	chr4	100	30	0	0	1	30	7913865	7913894	1.75e-08	56.5
229577	229606	LG11	chr4	100	30	0	0	1	30	7913871	7913900	1.75e-08	56.5
229577	229606	LG11	chr4	100	30	0	0	1	30	7913877	7913906	1.75e-08	56.5
229577	229606	LG11	chr4	100	30	0	0	1	30	7913883	7913912	1.75e-08	56.5
229577	229606	LG11	chr4	100	30	0	0	1	30	7913889	7913918	1.75e-08	56.5
229577	229606	LG11	chr3	100	30	0	0	1	30	2504861	2504890	1.75e-08	56.5
229577	229606	LG11	chr3	100	30	0	0	1	30	2504867	2504896	1.75e-08	56.5
229577	229606	LG11	chr3	100	30	0	0	1	30	2504873	2504902	1.75e-08	56.5
229577	229606	LG11	chr3	100	29	0	0	2	30	15505500	15505472	6.3e-08	54.7
229577	229606	LG11	chr1	100	30	0	0	1	30	12585713	12585742	1.75e-08	56.5
229577	229606	LG11	chr1	100	30	0	0	1	30	12585779	12585808	1.75e-08	56.5
229577	229606	LG11	chr1	100	30	0	0	1	30	12780264	12780293	1.75e-08	56.5
229577	229606	LG11	chr1	100	30	0	0	1	30	12780270	12780299	1.75e-08	56.5
229577	229606	LG11	chr1	100	30	0	0	1	30	13964874	13964845	1.75e-08	56.5
229577	229606	LG11	chr1	100	29	0	0	2	30	12585879	12585907	6.3e-08	54.7
229577	229606	LG11	chr1	100	29	0	0	2	30	12780385	12780413	6.3e-08	54.7
229577	229606	LG11	chr6	100	29	0	0	1	29	4375114	4375142	6.3e-08	54.7
229577	229606	LG11	chr5	100	28	0	0	2	29	3460268	3460295	2.27e-07	52.8
1365102	1365131	LG11	chr3	100	29	0	0	2	30	15465469	15465497	6.3e-08	54.7
1365102	1365131	LG11	chr3	100	29	0	0	1	29	15465474	15465502	6.3e-08	54.7
12379879	12379908	LG11	chr2	100	30	0	0	1	30	20318427	20318456	1.75e-08	56.5
12379879	12379908	LG11	chr1	100	30	0	0	1	30	28228273	28228302	1.75e-08	56.5
12379879	12379908	LG11	chr1	100	30	0	0	1	30	28228279	28228308	1.75e-08	56.5
12379879	12379908	LG11	chr1	100	29	0	0	2	30	28228268	28228296	6.3e-08	54.7
12379879	12379908	LG11	chr7	100	28	0	0	3	30	12947185	12947212	2.27e-07	52.8
12379879	12379908	LG11	chr4	100	28	0	0	3	30	17273891	17273918	2.27e-07	52.8
12379879	12379908	LG11	chr4	100	28	0	0	1	28	17273895	17273922	2.27e-07	52.8
12379879	12379908	LG11	chr3	100	28	0	0	1	28	37371895	37371868	2.27e-07	52.8
29053359	29053388	LG11	chr7	100	30	0	0	1	30	6329114	6329085	1.75e-08	56.5
29053359	29053388	LG11	chr6	100	30	0	0	1	30	13354537	13354508	1.75e-08	56.5
29053359	29053388	LG11	chr6	100	30	0	0	1	30	13369189	13369160	1.75e-08	56.5
29053359	29053388	LG11	chr6	100	30	0	0	1	30	13369195	13369166	1.75e-08	56.5
29053359	29053388	LG11	chr6	100	30	0	0	1	30	13369201	13369172	1.75e-08	56.5
29053359	29053388	LG11	chr6	100	30	0	0	1	30	13369207	13369178	1.75e-08	56.5
29053359	29053388	LG11	chr6	100	30	0	0	1	30	17011728	17011757	1.75e-08	56.5
29053359	29053388	LG11	chr6	100	30	0	0	1	30	17011734	17011763	1.75e-08	56.5
29053359	29053388	LG11	chr6	100	30	0	0	1	30	17011740	17011769	1.75e-08	56.5
29053359	29053388	LG11	chr6	100	30	0	0	1	30	17011746	17011775	1.75e-08	56.5
29053359	29053388	LG11	chr6	100	30	0	0	1	30	17017127	17017098	1.75e-08	56.5
29053359	29053388	LG11	chr6	100	30	0	0	1	30	17017133	17017104	1.75e-08	56.5
29053359	29053388	LG11	chr6	100	30	0	0	1	30	17017139	17017110	1.75e-08	56.5
29053359	29053388	LG11	chr6	100	30	0	0	1	30	17017145	17017116	1.75e-08	56.5
29053359	29053388	LG11	chr6	100	30	0	0	1	30	18901203	18901232	1.75e-08	56.5
29053359	29053388	LG11	chr5	100	30	0	0	1	30	10136912	10136883	1.75e-08	56.5
29053359	29053388	LG11	chr5	100	30	0	0	1	30	10136918	10136889	1.75e-08	56.5
29053359	29053388	LG11	chr5	100	30	0	0	1	30	12096007	12096036	1.75e-08	56.5
29053359	29053388	LG11	chr5	100	30	0	0	1	30	12096013	12096042	1.75e-08	56.5
29053359	29053388	LG11	chr5	100	30	0	0	1	30	12107056	12107085	1.75e-08	56.5
29053359	29053388	LG11	chr5	100	30	0	0	1	30	12107062	12107091	1.75e-08	56.5
29053359	29053388	LG11	chr5	100	30	0	0	1	30	12107068	12107097	1.75e-08	56.5
29053359	29053388	LG11	chr5	100	30	0	0	1	30	12107074	12107103	1.75e-08	56.5
29053359	29053388	LG11	chr5	100	29	0	0	2	30	10151568	10151540	6.3e-08	54.7
29053359	29053388	LG11	chr4	100	30	0	0	1	30	10556563	10556592	1.75e-08	56.5
29053359	29053388	LG11	chr4	100	30	0	0	1	30	11188514	11188485	1.75e-08	56.5
29053359	29053388	LG11	chr4	100	30	0	0	1	30	11188520	11188491	1.75e-08	56.5
29053359	29053388	LG11	chr4	100	30	0	0	1	30	11188526	11188497	1.75e-08	56.5
29053359	29053388	LG11	chr4	100	30	0	0	1	30	11188532	11188503	1.75e-08	56.5
29053359	29053388	LG11	chr4	100	30	0	0	1	30	15951013	15950984	1.75e-08	56.5
29053359	29053388	LG11	chr4	100	30	0	0	1	30	15951019	15950990	1.75e-08	56.5
29053359	29053388	LG11	chr4	100	30	0	0	1	30	16213494	16213465	1.75e-08	56.5
29053359	29053388	LG11	chr4	100	30	0	0	1	30	16213500	16213471	1.75e-08	56.5
29053359	29053388	LG11	chr4	100	30	0	0	1	30	16213506	16213477	1.75e-08	56.5
29053359	29053388	LG11	chr4	100	30	0	0	1	30	16222644	16222615	1.75e-08	56.5
29053359	29053388	LG11	chr4	100	30	0	0	1	30	16222650	16222621	1.75e-08	56.5
29053359	29053388	LG11	chr4	100	30	0	0	1	30	16222656	16222627	1.75e-08	56.5
29053359	29053388	LG11	chr3	100	30	0	0	1	30	1450644	1450615	1.75e-08	56.5
29053359	29053388	LG11	chr3	100	30	0	0	1	30	1450650	1450621	1.75e-08	56.5
29053359	29053388	LG11	chr3	100	30	0	0	1	30	5178772	5178743	1.75e-08	56.5
29053359	29053388	LG11	chr3	100	30	0	0	1	30	5178778	5178749	1.75e-08	56.5
29053359	29053388	LG11	chr3	100	30	0	0	1	30	5178784	5178755	1.75e-08	56.5
29053359	29053388	LG11	chr3	100	30	0	0	1	30	5178790	5178761	1.75e-08	56.5
29053359	29053388	LG11	chr3	100	30	0	0	1	30	5193059	5193030	1.75e-08	56.5
29053359	29053388	LG11	chr3	100	30	0	0	1	30	5193065	5193036	1.75e-08	56.5
29053359	29053388	LG11	chr3	100	30	0	0	1	30	5193071	5193042	1.75e-08	56.5
29053359	29053388	LG11	chr3	100	30	0	0	1	30	5193077	5193048	1.75e-08	56.5
29053359	29053388	LG11	chr3	100	30	0	0	1	30	18291458	18291429	1.75e-08	56.5
29053359	29053388	LG11	chr3	100	30	0	0	1	30	18291464	18291435	1.75e-08	56.5
29053359	29053388	LG11	chr3	100	30	0	0	1	30	18291470	18291441	1.75e-08	56.5
29053359	29053388	LG11	chr3	100	30	0	0	1	30	18291476	18291447	1.75e-08	56.5
29053359	29053388	LG11	chr3	100	30	0	0	1	30	18561061	18561090	1.75e-08	56.5
29053359	29053388	LG11	chr3	100	30	0	0	1	30	18561067	18561096	1.75e-08	56.5
29053359	29053388	LG11	chr3	100	30	0	0	1	30	18561073	18561102	1.75e-08	56.5
29053359	29053388	LG11	chr3	100	30	0	0	1	30	22901378	22901349	1.75e-08	56.5
29053359	29053388	LG11	chr3	100	30	0	0	1	30	22913050	22913021	1.75e-08	56.5
29053359	29053388	LG11	chr2	100	30	0	0	1	30	5366992	5366963	1.75e-08	56.5
29053359	29053388	LG11	chr2	100	30	0	0	1	30	5366998	5366969	1.75e-08	56.5
29053359	29053388	LG11	chr2	100	30	0	0	1	30	5376198	5376169	1.75e-08	56.5
29053359	29053388	LG11	chr2	100	30	0	0	1	30	5376204	5376175	1.75e-08	56.5
29053359	29053388	LG11	chr2	100	30	0	0	1	30	8100659	8100630	1.75e-08	56.5
29053359	29053388	LG11	chr2	100	30	0	0	1	30	10705163	10705192	1.75e-08	56.5
29053359	29053388	LG11	chr2	100	30	0	0	1	30	10705169	10705198	1.75e-08	56.5
29053359	29053388	LG11	chr2	100	30	0	0	1	30	22803214	22803243	1.75e-08	56.5
29053359	29053388	LG11	chr2	100	30	0	0	1	30	22803220	22803249	1.75e-08	56.5
29053359	29053388	LG11	chr2	100	29	0	0	1	29	10705175	10705203	6.3e-08	54.7
29053359	29053388	LG11	chr1	100	30	0	0	1	30	5566769	5566798	1.75e-08	56.5
29053359	29053388	LG11	chr1	100	30	0	0	1	30	7090713	7090684	1.75e-08	56.5
29053359	29053388	LG11	chr1	100	30	0	0	1	30	7858698	7858669	1.75e-08	56.5
29053359	29053388	LG11	chr1	100	30	0	0	1	30	7858704	7858675	1.75e-08	56.5
29053359	29053388	LG11	chr1	100	30	0	0	1	30	7858710	7858681	1.75e-08	56.5
29053359	29053388	LG11	chr1	100	30	0	0	1	30	7858716	7858687	1.75e-08	56.5
29053359	29053388	LG11	chr1	100	30	0	0	1	30	7872963	7872934	1.75e-08	56.5
29053359	29053388	LG11	chr1	100	30	0	0	1	30	7872969	7872940	1.75e-08	56.5
29053359	29053388	LG11	chr1	100	30	0	0	1	30	7872975	7872946	1.75e-08	56.5
29053359	29053388	LG11	chr1	100	30	0	0	1	30	7872981	7872952	1.75e-08	56.5
29053359	29053388	LG11	chr1	100	30	0	0	1	30	17538295	17538324	1.75e-08	56.5
29053359	29053388	LG11	chr1	100	30	0	0	1	30	17538301	17538330	1.75e-08	56.5
29053359	29053388	LG11	chr1	100	30	0	0	1	30	18010754	18010725	1.75e-08	56.5
29053359	29053388	LG11	chr1	100	30	0	0	1	30	18315886	18315857	1.75e-08	56.5
29053359	29053388	LG11	chr1	100	30	0	0	1	30	21401744	21401715	1.75e-08	56.5
36134725	36134754	LG11	chr5	100	30	0	0	1	30	20527236	20527265	1.75e-08	56.5
36134725	36134754	LG11	chr5	100	30	0	0	1	30	20527265	20527236	1.75e-08	56.5
36134725	36134754	LG11	chr5	100	29	0	0	1	29	20527259	20527231	6.3e-08	54.7
36134725	36134754	LG11	chr5	100	29	0	0	2	30	20527231	20527259	6.3e-08	54.7
36134725	36134754	LG11	chr7	100	29	0	0	2	30	14089878	14089906	6.3e-08	54.7
36134725	36134754	LG11	chr7	100	29	0	0	1	29	14089906	14089878	6.3e-08	54.7
36134725	36134754	LG11	chr3	100	29	0	0	1	29	21633115	21633143	6.3e-08	54.7
36134725	36134754	LG11	chr3	100	29	0	0	2	30	21633143	21633115	6.3e-08	54.7
36137059	36137088	LG11	chr5	100	30	0	0	1	30	20527236	20527265	1.75e-08	56.5
36137059	36137088	LG11	chr5	100	30	0	0	1	30	20527265	20527236	1.75e-08	56.5
36137059	36137088	LG11	chr5	100	29	0	0	1	29	20527259	20527231	6.3e-08	54.7
36137059	36137088	LG11	chr5	100	29	0	0	2	30	20527231	20527259	6.3e-08	54.7
36137059	36137088	LG11	chr7	100	29	0	0	2	30	14089878	14089906	6.3e-08	54.7
36137059	36137088	LG11	chr7	100	29	0	0	1	29	14089906	14089878	6.3e-08	54.7
36137059	36137088	LG11	chr3	100	29	0	0	1	29	21633115	21633143	6.3e-08	54.7
36137059	36137088	LG11	chr3	100	29	0	0	2	30	21633143	21633115	6.3e-08	54.7
36137150	36137179	LG11	chr5	100	30	0	0	1	30	20527236	20527265	1.75e-08	56.5
36137150	36137179	LG11	chr5	100	30	0	0	1	30	20527265	20527236	1.75e-08	56.5
36137150	36137179	LG11	chr5	100	29	0	0	1	29	20527259	20527231	6.3e-08	54.7
36137150	36137179	LG11	chr5	100	29	0	0	2	30	20527231	20527259	6.3e-08	54.7
36137150	36137179	LG11	chr7	100	29	0	0	2	30	14089878	14089906	6.3e-08	54.7
36137150	36137179	LG11	chr7	100	29	0	0	1	29	14089906	14089878	6.3e-08	54.7
36137150	36137179	LG11	chr3	100	29	0	0	1	29	21633115	21633143	6.3e-08	54.7
36137150	36137179	LG11	chr3	100	29	0	0	2	30	21633143	21633115	6.3e-08	54.7
36140710	36140739	LG11	chr5	100	30	0	0	1	30	20527232	20527261	1.75e-08	56.5
36140710	36140739	LG11	chr5	100	30	0	0	1	30	20527263	20527234	1.75e-08	56.5
36140710	36140739	LG11	chr5	100	28	0	0	1	28	20527238	20527265	2.27e-07	52.8
36140710	36140739	LG11	chr7	100	28	0	0	1	28	14089879	14089906	2.27e-07	52.8
36140710	36140739	LG11	chr3	100	28	0	0	1	28	21633142	21633115	2.27e-07	52.8
36140998	36141027	LG11	chr5	100	30	0	0	1	30	20527236	20527265	1.75e-08	56.5
36140998	36141027	LG11	chr5	100	30	0	0	1	30	20527265	20527236	1.75e-08	56.5
36140998	36141027	LG11	chr5	100	29	0	0	1	29	20527259	20527231	6.3e-08	54.7
36140998	36141027	LG11	chr5	100	29	0	0	2	30	20527231	20527259	6.3e-08	54.7
36140998	36141027	LG11	chr7	100	29	0	0	2	30	14089878	14089906	6.3e-08	54.7
36140998	36141027	LG11	chr7	100	29	0	0	1	29	14089906	14089878	6.3e-08	54.7
36140998	36141027	LG11	chr3	100	29	0	0	1	29	21633115	21633143	6.3e-08	54.7
36140998	36141027	LG11	chr3	100	29	0	0	2	30	21633143	21633115	6.3e-08	54.7
36141292	36141321	LG11	chr5	100	30	0	0	1	30	20527236	20527265	1.75e-08	56.5
36141292	36141321	LG11	chr5	100	30	0	0	1	30	20527265	20527236	1.75e-08	56.5
36141292	36141321	LG11	chr5	100	29	0	0	1	29	20527259	20527231	6.3e-08	54.7
36141292	36141321	LG11	chr5	100	29	0	0	2	30	20527231	20527259	6.3e-08	54.7
36141292	36141321	LG11	chr7	100	29	0	0	2	30	14089878	14089906	6.3e-08	54.7
36141292	36141321	LG11	chr7	100	29	0	0	1	29	14089906	14089878	6.3e-08	54.7
36141292	36141321	LG11	chr3	100	29	0	0	1	29	21633115	21633143	6.3e-08	54.7
36141292	36141321	LG11	chr3	100	29	0	0	2	30	21633143	21633115	6.3e-08	54.7
839	868	LG12	chr5	100	30	0	0	1	30	20527233	20527262	1.75e-08	56.5
839	868	LG12	chr5	100	30	0	0	1	30	20527262	20527233	1.75e-08	56.5
2313	2342	LG12	chr5	100	30	0	0	1	30	20527231	20527260	1.75e-08	56.5
2313	2342	LG12	chr5	100	30	0	0	1	30	20527264	20527235	1.75e-08	56.5
2313	2342	LG12	chr5	100	29	0	0	1	29	20527237	20527265	6.3e-08	54.7
2313	2342	LG12	chr5	100	28	0	0	1	28	20527258	20527231	2.27e-07	52.8
2313	2342	LG12	chr7	100	29	0	0	1	29	14089878	14089906	6.3e-08	54.7
2313	2342	LG12	chr7	100	28	0	0	1	28	14089905	14089878	2.27e-07	52.8
2313	2342	LG12	chr3	100	29	0	0	1	29	21633143	21633115	6.3e-08	54.7
2313	2342	LG12	chr3	100	28	0	0	1	28	21633116	21633143	2.27e-07	52.8
3113	3142	LG12	chr5	100	30	0	0	1	30	20527233	20527262	1.75e-08	56.5
3113	3142	LG12	chr5	100	30	0	0	1	30	20527262	20527233	1.75e-08	56.5
3417	3446	LG12	chr5	100	30	0	0	1	30	20527233	20527262	1.75e-08	56.5
3417	3446	LG12	chr5	100	30	0	0	1	30	20527262	20527233	1.75e-08	56.5
3916	3945	LG12	chr5	100	30	0	0	1	30	20527261	20527232	1.75e-08	56.5
3916	3945	LG12	chr5	100	30	0	0	1	30	20527234	20527263	1.75e-08	56.5
3916	3945	LG12	chr5	100	28	0	0	3	30	20527265	20527238	2.27e-07	52.8
3916	3945	LG12	chr7	100	28	0	0	3	30	14089906	14089879	2.27e-07	52.8
3916	3945	LG12	chr3	100	28	0	0	3	30	21633115	21633142	2.27e-07	52.8
5057	5086	LG12	chr5	100	30	0	0	1	30	20527233	20527262	1.75e-08	56.5
5057	5086	LG12	chr5	100	30	0	0	1	30	20527262	20527233	1.75e-08	56.5
5270	5299	LG12	chr5	100	30	0	0	1	30	20527233	20527262	1.75e-08	56.5
5270	5299	LG12	chr5	100	30	0	0	1	30	20527262	20527233	1.75e-08	56.5
5950	5979	LG12	chr5	100	30	0	0	1	30	20527236	20527265	1.75e-08	56.5
5950	5979	LG12	chr5	100	30	0	0	1	30	20527265	20527236	1.75e-08	56.5
5950	5979	LG12	chr5	100	29	0	0	1	29	20527259	20527231	6.3e-08	54.7
5950	5979	LG12	chr5	100	29	0	0	2	30	20527231	20527259	6.3e-08	54.7
5950	5979	LG12	chr7	100	29	0	0	2	30	14089878	14089906	6.3e-08	54.7
5950	5979	LG12	chr7	100	29	0	0	1	29	14089906	14089878	6.3e-08	54.7
5950	5979	LG12	chr3	100	29	0	0	1	29	21633115	21633143	6.3e-08	54.7
5950	5979	LG12	chr3	100	29	0	0	2	30	21633143	21633115	6.3e-08	54.7
8202	8231	LG12	chr5	100	30	0	0	1	30	20527233	20527262	1.75e-08	56.5
8202	8231	LG12	chr5	100	30	0	0	1	30	20527262	20527233	1.75e-08	56.5
8548	8577	LG12	chr5	100	30	0	0	1	30	20527233	20527262	1.75e-08	56.5
8548	8577	LG12	chr5	100	30	0	0	1	30	20527262	20527233	1.75e-08	56.5
9081	9110	LG12	chr5	100	30	0	0	1	30	20527233	20527262	1.75e-08	56.5
9081	9110	LG12	chr5	100	30	0	0	1	30	20527262	20527233	1.75e-08	56.5
9253	9282	LG12	chr5	100	30	0	0	1	30	20527233	20527262	1.75e-08	56.5
9253	9282	LG12	chr5	100	30	0	0	1	30	20527262	20527233	1.75e-08	56.5
10163	10192	LG12	chr5	100	30	0	0	1	30	20527233	20527262	1.75e-08	56.5
10163	10192	LG12	chr5	100	30	0	0	1	30	20527262	20527233	1.75e-08	56.5
10736	10765	LG12	chr5	100	30	0	0	1	30	20527233	20527262	1.75e-08	56.5
10736	10765	LG12	chr5	100	30	0	0	1	30	20527262	20527233	1.75e-08	56.5
10950	10979	LG12	chr5	100	30	0	0	1	30	20527233	20527262	1.75e-08	56.5
10950	10979	LG12	chr5	100	30	0	0	1	30	20527262	20527233	1.75e-08	56.5
14834	14863	LG12	chr5	100	30	0	0	1	30	20527233	20527262	1.75e-08	56.5
14834	14863	LG12	chr5	100	30	0	0	1	30	20527262	20527233	1.75e-08	56.5
15093	15122	LG12	chr5	100	30	0	0	1	30	20527233	20527262	1.75e-08	56.5
15093	15122	LG12	chr5	100	30	0	0	1	30	20527262	20527233	1.75e-08	56.5
15220	15249	LG12	chr5	100	30	0	0	1	30	20527236	20527265	1.75e-08	56.5
15220	15249	LG12	chr5	100	30	0	0	1	30	20527265	20527236	1.75e-08	56.5
15220	15249	LG12	chr5	100	29	0	0	1	29	20527259	20527231	6.3e-08	54.7
15220	15249	LG12	chr5	100	29	0	0	2	30	20527231	20527259	6.3e-08	54.7
15220	15249	LG12	chr7	100	29	0	0	2	30	14089878	14089906	6.3e-08	54.7
15220	15249	LG12	chr7	100	29	0	0	1	29	14089906	14089878	6.3e-08	54.7
15220	15249	LG12	chr3	100	29	0	0	1	29	21633115	21633143	6.3e-08	54.7
15220	15249	LG12	chr3	100	29	0	0	2	30	21633143	21633115	6.3e-08	54.7
16397	16426	LG12	chr5	100	30	0	0	1	30	20527233	20527262	1.75e-08	56.5
16397	16426	LG12	chr5	100	30	0	0	1	30	20527262	20527233	1.75e-08	56.5
17002	17031	LG12	chr5	100	30	0	0	1	30	20527233	20527262	1.75e-08	56.5
17002	17031	LG12	chr5	100	30	0	0	1	30	20527262	20527233	1.75e-08	56.5
17033	17062	LG12	chr5	100	30	0	0	1	30	20527233	20527262	1.75e-08	56.5
17033	17062	LG12	chr5	100	30	0	0	1	30	20527262	20527233	1.75e-08	56.5
18296	18325	LG12	chr5	100	30	0	0	1	30	20527233	20527262	1.75e-08	56.5
18296	18325	LG12	chr5	100	30	0	0	1	30	20527262	20527233	1.75e-08	56.5
18429	18458	LG12	chr5	100	30	0	0	1	30	20527233	20527262	1.75e-08	56.5
18429	18458	LG12	chr5	100	30	0	0	1	30	20527262	20527233	1.75e-08	56.5
18522	18551	LG12	chr5	100	30	0	0	1	30	20527233	20527262	1.75e-08	56.5
18522	18551	LG12	chr5	100	30	0	0	1	30	20527262	20527233	1.75e-08	56.5
18855	18884	LG12	chr5	100	30	0	0	1	30	20527236	20527265	1.75e-08	56.5
18855	18884	LG12	chr5	100	30	0	0	1	30	20527265	20527236	1.75e-08	56.5
18855	18884	LG12	chr5	100	29	0	0	1	29	20527259	20527231	6.3e-08	54.7
18855	18884	LG12	chr5	100	29	0	0	2	30	20527231	20527259	6.3e-08	54.7
18855	18884	LG12	chr7	100	29	0	0	2	30	14089878	14089906	6.3e-08	54.7
18855	18884	LG12	chr7	100	29	0	0	1	29	14089906	14089878	6.3e-08	54.7
18855	18884	LG12	chr3	100	29	0	0	1	29	21633115	21633143	6.3e-08	54.7
18855	18884	LG12	chr3	100	29	0	0	2	30	21633143	21633115	6.3e-08	54.7
19006	19035	LG12	chr5	100	30	0	0	1	30	20527233	20527262	1.75e-08	56.5
19006	19035	LG12	chr5	100	30	0	0	1	30	20527262	20527233	1.75e-08	56.5
19091	19120	LG12	chr5	100	30	0	0	1	30	20527233	20527262	1.75e-08	56.5
19091	19120	LG12	chr5	100	30	0	0	1	30	20527262	20527233	1.75e-08	56.5
19143	19172	LG12	chr5	100	30	0	0	1	30	20527233	20527262	1.75e-08	56.5
19143	19172	LG12	chr5	100	30	0	0	1	30	20527262	20527233	1.75e-08	56.5
19253	19282	LG12	chr5	100	30	0	0	1	30	20527233	20527262	1.75e-08	56.5
19253	19282	LG12	chr5	100	30	0	0	1	30	20527262	20527233	1.75e-08	56.5
19630	19659	LG12	chr5	100	30	0	0	1	30	20527233	20527262	1.75e-08	56.5
19630	19659	LG12	chr5	100	30	0	0	1	30	20527262	20527233	1.75e-08	56.5
19933	19962	LG12	chr5	100	30	0	0	1	30	20527233	20527262	1.75e-08	56.5
19933	19962	LG12	chr5	100	30	0	0	1	30	20527262	20527233	1.75e-08	56.5
20339	20368	LG12	chr5	100	30	0	0	1	30	20527231	20527260	1.75e-08	56.5
20339	20368	LG12	chr5	100	30	0	0	1	30	20527264	20527235	1.75e-08	56.5
20339	20368	LG12	chr5	100	29	0	0	1	29	20527237	20527265	6.3e-08	54.7
20339	20368	LG12	chr5	100	28	0	0	1	28	20527258	20527231	2.27e-07	52.8
20339	20368	LG12	chr7	100	29	0	0	1	29	14089878	14089906	6.3e-08	54.7
20339	20368	LG12	chr7	100	28	0	0	1	28	14089905	14089878	2.27e-07	52.8
20339	20368	LG12	chr3	100	29	0	0	1	29	21633143	21633115	6.3e-08	54.7
20339	20368	LG12	chr3	100	28	0	0	1	28	21633116	21633143	2.27e-07	52.8
562908	562937	LG12	chr6	100	28	0	0	3	30	10945265	10945292	2.27e-07	52.8
3543477	3543506	LG12	chr4	100	30	0	0	1	30	18941648	18941619	1.75e-08	56.5
3543477	3543506	LG12	chr1	100	30	0	0	1	30	3679555	3679526	1.75e-08	56.5
3543477	3543506	LG12	chr1	100	28	0	0	3	30	3679559	3679532	2.27e-07	52.8
3543477	3543506	LG12	chr5	100	28	0	0	3	30	1436213	1436186	2.27e-07	52.8
11186649	11186678	LG12	chr6	100	28	0	0	1	28	24667572	24667599	2.27e-07	52.8
12002043	12002072	LG12	chr1	100	28	0	0	3	30	9000532	9000505	2.27e-07	52.8
31046381	31046410	LG12	chr5	100	30	0	0	1	30	2415474	2415503	1.75e-08	56.5
31046381	31046410	LG12	chr6	100	29	0	0	2	30	13181248	13181276	6.3e-08	54.7
31046381	31046410	LG12	chr6	100	28	0	0	1	28	9167518	9167491	2.27e-07	52.8
31046381	31046410	LG12	chr2	100	29	0	0	2	30	1232014	1231986	6.3e-08	54.7
31046381	31046410	LG12	chr2	100	28	0	0	1	28	1232009	1231982	2.27e-07	52.8
34789563	34789592	LG12	chr5	100	30	0	0	1	30	20527233	20527262	1.75e-08	56.5
34789563	34789592	LG12	chr5	100	30	0	0	1	30	20527262	20527233	1.75e-08	56.5
4099550	4099579	LG13	chr6	100	30	0	0	1	30	9995820	9995791	1.75e-08	56.5
4099550	4099579	LG13	chr6	100	30	0	0	1	30	9995826	9995797	1.75e-08	56.5
4099550	4099579	LG13	chr6	100	30	0	0	1	30	9995832	9995803	1.75e-08	56.5
4099550	4099579	LG13	chr5	100	30	0	0	1	30	707857	707828	1.75e-08	56.5
4099550	4099579	LG13	chr5	100	29	0	0	2	30	707862	707834	6.3e-08	54.7
5076574	5076603	LG13	chr6	100	30	0	0	1	30	11484614	11484585	1.75e-08	56.5
5076574	5076603	LG13	chr7	100	29	0	0	2	30	4719325	4719353	6.3e-08	54.7
5076574	5076603	LG13	chr7	100	28	0	0	1	28	4719330	4719357	2.27e-07	52.8
5076574	5076603	LG13	chr7	100	28	0	0	1	28	12267999	12267972	2.27e-07	52.8
5076574	5076603	LG13	chr1	100	28	0	0	1	28	31649575	31649602	2.27e-07	52.8
7085368	7085397	LG13	chr7	100	30	0	0	1	30	4622423	4622394	1.75e-08	56.5
7085368	7085397	LG13	chr7	100	29	0	0	1	29	10805286	10805314	6.3e-08	54.7
7085368	7085397	LG13	chr7	100	28	0	0	3	30	10805282	10805309	2.27e-07	52.8
7085368	7085397	LG13	chr6	100	30	0	0	1	30	6242281	6242310	1.75e-08	56.5
7085368	7085397	LG13	chr6	100	30	0	0	1	30	6242287	6242316	1.75e-08	56.5
7085368	7085397	LG13	chr6	100	30	0	0	1	30	6439372	6439401	1.75e-08	56.5
7085368	7085397	LG13	chr6	100	30	0	0	1	30	6439378	6439407	1.75e-08	56.5
7085368	7085397	LG13	chr6	100	30	0	0	1	30	12245582	12245611	1.75e-08	56.5
7085368	7085397	LG13	chr6	100	30	0	0	1	30	16720683	16720712	1.75e-08	56.5
7085368	7085397	LG13	chr6	100	30	0	0	1	30	16720689	16720718	1.75e-08	56.5
7085368	7085397	LG13	chr6	100	29	0	0	2	30	6389852	6389880	6.3e-08	54.7
7085368	7085397	LG13	chr6	100	29	0	0	1	29	11241651	11241679	6.3e-08	54.7
7085368	7085397	LG13	chr6	100	29	0	0	2	30	21090498	21090470	6.3e-08	54.7
7085368	7085397	LG13	chr6	100	29	0	0	2	30	26547589	26547617	6.3e-08	54.7
7085368	7085397	LG13	chr6	100	28	0	0	1	28	6242293	6242320	2.27e-07	52.8
7085368	7085397	LG13	chr6	100	28	0	0	3	30	6439368	6439395	2.27e-07	52.8
7085368	7085397	LG13	chr6	100	28	0	0	3	30	12245578	12245605	2.27e-07	52.8
7085368	7085397	LG13	chr6	100	28	0	0	3	30	16720679	16720706	2.27e-07	52.8
7085368	7085397	LG13	chr6	100	28	0	0	2	29	23450916	23450889	2.27e-07	52.8
7085368	7085397	LG13	chr5	100	30	0	0	1	30	11543550	11543579	1.75e-08	56.5
7085368	7085397	LG13	chr5	100	30	0	0	1	30	11543556	11543585	1.75e-08	56.5
7085368	7085397	LG13	chr5	100	29	0	0	2	30	31170053	31170025	6.3e-08	54.7
7085368	7085397	LG13	chr5	100	28	0	0	2	29	12722500	12722527	2.27e-07	52.8
7085368	7085397	LG13	chr5	100	28	0	0	3	30	29632962	29632989	2.27e-07	52.8
7085368	7085397	LG13	chr4	100	30	0	0	1	30	65420	65391	1.75e-08	56.5
7085368	7085397	LG13	chr4	100	30	0	0	1	30	15871798	15871769	1.75e-08	56.5
7085368	7085397	LG13	chr4	100	29	0	0	2	30	5137561	5137533	6.3e-08	54.7
7085368	7085397	LG13	chr4	100	28	0	0	1	28	5137556	5137529	2.27e-07	52.8
7085368	7085397	LG13	chr3	100	30	0	0	1	30	23366832	23366861	1.75e-08	56.5
7085368	7085397	LG13	chr3	100	30	0	0	1	30	29200483	29200512	1.75e-08	56.5
7085368	7085397	LG13	chr3	100	30	0	0	1	30	29200489	29200518	1.75e-08	56.5
7085368	7085397	LG13	chr3	100	30	0	0	1	30	29200495	29200524	1.75e-08	56.5
7085368	7085397	LG13	chr3	100	29	0	0	2	30	22360123	22360095	6.3e-08	54.7
7085368	7085397	LG13	chr3	100	29	0	0	2	30	29200478	29200506	6.3e-08	54.7
7085368	7085397	LG13	chr3	100	28	0	0	3	30	22717956	22717983	2.27e-07	52.8
7085368	7085397	LG13	chr3	100	28	0	0	1	28	23366838	23366865	2.27e-07	52.8
7085368	7085397	LG13	chr2	100	30	0	0	1	30	12291874	12291845	1.75e-08	56.5
7085368	7085397	LG13	chr2	100	29	0	0	1	29	4151082	4151054	6.3e-08	54.7
7085368	7085397	LG13	chr2	100	29	0	0	2	30	17939528	17939556	6.3e-08	54.7
7085368	7085397	LG13	chr2	100	28	0	0	3	30	4151086	4151059	2.27e-07	52.8
7085368	7085397	LG13	chr2	100	28	0	0	1	28	12291868	12291841	2.27e-07	52.8
7085368	7085397	LG13	chr2	100	28	0	0	1	28	17939533	17939560	2.27e-07	52.8
7085368	7085397	LG13	chr1	100	30	0	0	1	30	16478489	16478518	1.75e-08	56.5
7085368	7085397	LG13	chr1	100	30	0	0	1	30	18351511	18351540	1.75e-08	56.5
7085368	7085397	LG13	chr1	100	29	0	0	2	30	2396842	2396814	6.3e-08	54.7
7085368	7085397	LG13	chr1	100	29	0	0	2	30	7649219	7649247	6.3e-08	54.7
7085368	7085397	LG13	chr1	100	29	0	0	2	30	18351506	18351534	6.3e-08	54.7
7085368	7085397	LG13	chr1	100	29	0	0	2	30	27276677	27276705	6.3e-08	54.7
7085368	7085397	LG13	chr1	100	28	0	0	1	28	7649224	7649251	2.27e-07	52.8
19739364	19739393	LG13	chr5	100	30	0	0	1	30	19710347	19710318	1.75e-08	56.5
19739364	19739393	LG13	chr5	100	28	0	0	3	30	19710351	19710324	2.27e-07	52.8
19739364	19739393	LG13	chr6	100	29	0	0	2	30	13162662	13162634	6.3e-08	54.7
19739364	19739393	LG13	chr4	100	28	0	0	3	30	12656629	12656602	2.27e-07	52.8
19739364	19739393	LG13	chr4	100	28	0	0	3	30	12743863	12743836	2.27e-07	52.8
19739364	19739393	LG13	chr4	100	28	0	0	3	30	16634630	16634657	2.27e-07	52.8
19739364	19739393	LG13	chr4	100	28	0	0	3	30	26708845	26708818	2.27e-07	52.8
19739364	19739393	LG13	chr4	100	28	0	0	3	30	26739588	26739561	2.27e-07	52.8
19739364	19739393	LG13	chr1	100	28	0	0	3	30	12700351	12700378	2.27e-07	52.8
26590129	26590158	LG13	chr5	100	30	0	0	1	30	20527233	20527262	1.75e-08	56.5
26590129	26590158	LG13	chr5	100	30	0	0	1	30	20527262	20527233	1.75e-08	56.5
26594118	26594147	LG13	chr5	100	30	0	0	1	30	20527233	20527262	1.75e-08	56.5
26594118	26594147	LG13	chr5	100	30	0	0	1	30	20527262	20527233	1.75e-08	56.5
94199	94228	LG14	chr5	100	30	0	0	1	30	20527236	20527265	1.75e-08	56.5
94199	94228	LG14	chr5	100	30	0	0	1	30	20527265	20527236	1.75e-08	56.5
94199	94228	LG14	chr5	100	29	0	0	1	29	20527259	20527231	6.3e-08	54.7
94199	94228	LG14	chr5	100	29	0	0	2	30	20527231	20527259	6.3e-08	54.7
94199	94228	LG14	chr7	100	29	0	0	2	30	14089878	14089906	6.3e-08	54.7
94199	94228	LG14	chr7	100	29	0	0	1	29	14089906	14089878	6.3e-08	54.7
94199	94228	LG14	chr3	100	29	0	0	1	29	21633115	21633143	6.3e-08	54.7
94199	94228	LG14	chr3	100	29	0	0	2	30	21633143	21633115	6.3e-08	54.7
97118	97147	LG14	chr5	100	30	0	0	1	30	20527233	20527262	1.75e-08	56.5
97118	97147	LG14	chr5	100	30	0	0	1	30	20527262	20527233	1.75e-08	56.5
97355	97384	LG14	chr5	100	30	0	0	1	30	20527233	20527262	1.75e-08	56.5
97355	97384	LG14	chr5	100	30	0	0	1	30	20527262	20527233	1.75e-08	56.5
98545	98574	LG14	chr5	100	30	0	0	1	30	20527236	20527265	1.75e-08	56.5
98545	98574	LG14	chr5	100	30	0	0	1	30	20527265	20527236	1.75e-08	56.5
98545	98574	LG14	chr5	100	29	0	0	1	29	20527259	20527231	6.3e-08	54.7
98545	98574	LG14	chr5	100	29	0	0	2	30	20527231	20527259	6.3e-08	54.7
98545	98574	LG14	chr7	100	29	0	0	2	30	14089878	14089906	6.3e-08	54.7
98545	98574	LG14	chr7	100	29	0	0	1	29	14089906	14089878	6.3e-08	54.7
98545	98574	LG14	chr3	100	29	0	0	1	29	21633115	21633143	6.3e-08	54.7
98545	98574	LG14	chr3	100	29	0	0	2	30	21633143	21633115	6.3e-08	54.7
99145	99174	LG14	chr5	100	30	0	0	1	30	20527236	20527265	1.75e-08	56.5
99145	99174	LG14	chr5	100	30	0	0	1	30	20527265	20527236	1.75e-08	56.5
99145	99174	LG14	chr5	100	29	0	0	1	29	20527259	20527231	6.3e-08	54.7
99145	99174	LG14	chr5	100	29	0	0	2	30	20527231	20527259	6.3e-08	54.7
99145	99174	LG14	chr7	100	29	0	0	2	30	14089878	14089906	6.3e-08	54.7
99145	99174	LG14	chr7	100	29	0	0	1	29	14089906	14089878	6.3e-08	54.7
99145	99174	LG14	chr3	100	29	0	0	1	29	21633115	21633143	6.3e-08	54.7
99145	99174	LG14	chr3	100	29	0	0	2	30	21633143	21633115	6.3e-08	54.7
100002	100031	LG14	chr5	100	30	0	0	1	30	20527233	20527262	1.75e-08	56.5
100002	100031	LG14	chr5	100	30	0	0	1	30	20527262	20527233	1.75e-08	56.5
101988	102017	LG14	chr5	100	30	0	0	1	30	20527233	20527262	1.75e-08	56.5
101988	102017	LG14	chr5	100	30	0	0	1	30	20527262	20527233	1.75e-08	56.5
5377513	5377542	LG14	chr3	100	30	0	0	1	30	18369619	18369648	1.75e-08	56.5
5377513	5377542	LG14	chr3	100	30	0	0	1	30	18369718	18369747	1.75e-08	56.5
5377513	5377542	LG14	chr3	100	30	0	0	1	30	18369724	18369753	1.75e-08	56.5
5377513	5377542	LG14	chr3	100	30	0	0	1	30	18369730	18369759	1.75e-08	56.5
5377513	5377542	LG14	chr3	100	30	0	0	1	30	18369736	18369765	1.75e-08	56.5
5377513	5377542	LG14	chr3	100	30	0	0	1	30	18369742	18369771	1.75e-08	56.5
5377513	5377542	LG14	chr3	100	30	0	0	1	30	18369748	18369777	1.75e-08	56.5
5377513	5377542	LG14	chr3	100	30	0	0	1	30	18369754	18369783	1.75e-08	56.5
5377513	5377542	LG14	chr3	100	30	0	0	1	30	18369760	18369789	1.75e-08	56.5
5377513	5377542	LG14	chr6	100	29	0	0	1	29	12989266	12989238	6.3e-08	54.7
18100389	18100418	LG14	chr4	100	30	0	0	1	30	4257500	4257529	1.75e-08	56.5
18100389	18100418	LG14	chr3	100	30	0	0	1	30	9493313	9493284	1.75e-08	56.5
18100389	18100418	LG14	chr3	100	30	0	0	1	30	9493319	9493290	1.75e-08	56.5
18100389	18100418	LG14	chr3	100	30	0	0	1	30	15594040	15594011	1.75e-08	56.5
18100389	18100418	LG14	chr3	100	29	0	0	1	29	12441901	12441929	6.3e-08	54.7
18100389	18100418	LG14	chr3	100	28	0	0	1	28	9493307	9493280	2.27e-07	52.8
18100389	18100418	LG14	chr3	100	28	0	0	3	30	9493323	9493296	2.27e-07	52.8
18100389	18100418	LG14	chr1	100	30	0	0	1	30	32263090	32263119	1.75e-08	56.5
18100389	18100418	LG14	chr1	100	30	0	0	1	30	32263096	32263125	1.75e-08	56.5
18100389	18100418	LG14	chr1	100	28	0	0	1	28	17854110	17854083	2.27e-07	52.8
18100389	18100418	LG14	chr5	100	29	0	0	1	29	27077235	27077207	6.3e-08	54.7
20545720	20545749	LG14	chr3	100	30	0	0	1	30	34164225	34164196	1.75e-08	56.5
20545720	20545749	LG14	chr3	100	30	0	0	1	30	34164231	34164202	1.75e-08	56.5
20545720	20545749	LG14	chr4	100	29	0	0	1	29	13835059	13835087	6.3e-08	54.7
20545720	20545749	LG14	chr6	100	28	0	0	1	28	23298920	23298947	2.27e-07	52.8
22605030	22605059	LG14	chr6	100	28	0	0	1	28	10945292	10945265	2.27e-07	52.8
23406578	23406607	LG14	chr2	100	30	0	0	1	30	12970521	12970550	1.75e-08	56.5
23406578	23406607	LG14	chr2	100	28	0	0	3	30	12970517	12970544	2.27e-07	52.8
23406578	23406607	LG14	chr1	100	28	0	0	3	30	4102980	4102953	2.27e-07	52.8
24935269	24935298	LG14	chr5	100	30	0	0	1	30	20527236	20527265	1.75e-08	56.5
24935269	24935298	LG14	chr5	100	30	0	0	1	30	20527265	20527236	1.75e-08	56.5
24935269	24935298	LG14	chr5	100	29	0	0	1	29	20527259	20527231	6.3e-08	54.7
24935269	24935298	LG14	chr5	100	29	0	0	2	30	20527231	20527259	6.3e-08	54.7
24935269	24935298	LG14	chr7	100	29	0	0	2	30	14089878	14089906	6.3e-08	54.7
24935269	24935298	LG14	chr7	100	29	0	0	1	29	14089906	14089878	6.3e-08	54.7
24935269	24935298	LG14	chr3	100	29	0	0	1	29	21633115	21633143	6.3e-08	54.7
24935269	24935298	LG14	chr3	100	29	0	0	2	30	21633143	21633115	6.3e-08	54.7
24940517	24940546	LG14	chr5	100	30	0	0	1	30	20527236	20527265	1.75e-08	56.5
24940517	24940546	LG14	chr5	100	30	0	0	1	30	20527265	20527236	1.75e-08	56.5
24940517	24940546	LG14	chr5	100	29	0	0	1	29	20527259	20527231	6.3e-08	54.7
24940517	24940546	LG14	chr5	100	29	0	0	2	30	20527231	20527259	6.3e-08	54.7
24940517	24940546	LG14	chr7	100	29	0	0	2	30	14089878	14089906	6.3e-08	54.7
24940517	24940546	LG14	chr7	100	29	0	0	1	29	14089906	14089878	6.3e-08	54.7
24940517	24940546	LG14	chr3	100	29	0	0	1	29	21633115	21633143	6.3e-08	54.7
24940517	24940546	LG14	chr3	100	29	0	0	2	30	21633143	21633115	6.3e-08	54.7
