# Supplementary material for: Genome-wide development of simple sequence repeats markers and genetic diversity analysis of chayote
Source: BMC Plant Biol. 2024 Jun 26;24:603. doi: 10.1186/s12870-024-05317-9 (PMC11201790; doi:10.1186/s12870-024-05317-9)
Supplement: Supplementary file 6 — Supplementary Material 6. [file 12870_2024_5317_MOESM6_ESM.xlsx]

## Sheet: Sheet1
Supplementary Table 6. Co linear SSR of chayote and melon
s. start	s. end	query acc.ver	subject acc.ver	% identity	alignment length	mismatches	gap opens	q. start	q. end	s. start	s. end	evalue	bit score
5018	5047	LG01	chr01	100	30	0	0	1	30	12924962	12924991	2.77e-08	56.5
5018	5047	LG01	chr01	100	30	0	0	1	30	12924991	12924962	2.77e-08	56.5
6446500	6446529	LG01	chr01	100	30	0	0	1	30	847343	847372	2.77e-08	56.5
6446500	6446529	LG01	chr01	100	30	0	0	1	30	27821654	27821625	2.77e-08	56.5
7810483	7810512	LG01	chr01	100	30	0	0	1	30	20441530	20441559	2.77e-08	56.5
13100373	13100402	LG01	chr01	100	30	0	0	1	30	23699312	23699341	2.77e-08	56.5
13100373	13100402	LG01	chr01	100	30	0	0	1	30	23699318	23699347	2.77e-08	56.5
13100373	13100402	LG01	chr01	100	30	0	0	1	30	23699324	23699353	2.77e-08	56.5
13100373	13100402	LG01	chr01	100	30	0	0	1	30	23699357	23699386	2.77e-08	56.5
13100373	13100402	LG01	chr01	100	30	0	0	1	30	23699363	23699392	2.77e-08	56.5
13100373	13100402	LG01	chr01	100	30	0	0	1	30	23699369	23699398	2.77e-08	56.5
13100373	13100402	LG01	chr01	100	30	0	0	1	30	23699375	23699404	2.77e-08	56.5
13100373	13100402	LG01	chr01	100	30	0	0	1	30	23699381	23699410	2.77e-08	56.5
13100373	13100402	LG01	chr01	100	30	0	0	1	30	23699387	23699416	2.77e-08	56.5
13100373	13100402	LG01	chr01	100	29	0	0	2	30	23699307	23699335	9.97e-08	54.7
6446500	6446529	LG01	chr02	100	28	0	0	1	28	7865645	7865672	3.58e-07	52.8
7810483	7810512	LG01	chr02	100	29	0	0	1	29	2631444	2631416	9.97e-08	54.7
7810483	7810512	LG01	chr02	100	29	0	0	2	30	2631449	2631421	9.97e-08	54.7
13100373	13100402	LG01	chr02	100	30	0	0	1	30	11627648	11627677	2.77e-08	56.5
13100373	13100402	LG01	chr03	100	30	0	0	1	30	546845	546874	2.77e-08	56.5
13100373	13100402	LG01	chr03	100	30	0	0	1	30	21649086	21649115	2.77e-08	56.5
13100373	13100402	LG01	chr03	100	29	0	0	2	30	21649081	21649109	9.97e-08	54.7
7810483	7810512	LG01	chr04	100	30	0	0	1	30	3856688	3856717	2.77e-08	56.5
7810483	7810512	LG01	chr04	100	30	0	0	1	30	3856694	3856723	2.77e-08	56.5
7810483	7810512	LG01	chr04	100	30	0	0	1	30	3856700	3856729	2.77e-08	56.5
7810483	7810512	LG01	chr04	100	30	0	0	1	30	3856706	3856735	2.77e-08	56.5
7810483	7810512	LG01	chr04	100	30	0	0	1	30	3856712	3856741	2.77e-08	56.5
7810483	7810512	LG01	chr04	100	28	0	0	3	30	3856684	3856711	3.58e-07	52.8
13100373	13100402	LG01	chr04	100	30	0	0	1	30	20226531	20226502	2.77e-08	56.5
13100373	13100402	LG01	chr04	100	29	0	0	2	30	20226536	20226508	9.97e-08	54.7
13100373	13100402	LG01	chr04	100	28	0	0	3	30	4497215	4497242	3.58e-07	52.8
13100373	13100402	LG01	chr04	100	28	0	0	3	30	7203195	7203222	3.58e-07	52.8
13100373	13100402	LG01	chr05	100	30	0	0	1	30	13410591	13410562	2.77e-08	56.5
13100373	13100402	LG01	chr05	100	30	0	0	1	30	13410933	13410904	2.77e-08	56.5
13100373	13100402	LG01	chr05	100	30	0	0	1	30	13410939	13410910	2.77e-08	56.5
13100373	13100402	LG01	chr05	100	30	0	0	1	30	13410945	13410916	2.77e-08	56.5
13100373	13100402	LG01	chr05	100	30	0	0	1	30	13410951	13410922	2.77e-08	56.5
13100373	13100402	LG01	chr05	100	30	0	0	1	30	13410957	13410928	2.77e-08	56.5
13100373	13100402	LG01	chr05	100	30	0	0	1	30	13410963	13410934	2.77e-08	56.5
13100373	13100402	LG01	chr05	100	30	0	0	1	30	13410969	13410940	2.77e-08	56.5
13100373	13100402	LG01	chr05	100	30	0	0	1	30	13410975	13410946	2.77e-08	56.5
13100373	13100402	LG01	chr05	100	30	0	0	1	30	13410981	13410952	2.77e-08	56.5
13100373	13100402	LG01	chr05	100	30	0	0	1	30	13410987	13410958	2.77e-08	56.5
13100373	13100402	LG01	chr05	100	30	0	0	1	30	13410993	13410964	2.77e-08	56.5
13100373	13100402	LG01	chr05	100	30	0	0	1	30	13410999	13410970	2.77e-08	56.5
13100373	13100402	LG01	chr05	100	30	0	0	1	30	13411005	13410976	2.77e-08	56.5
13100373	13100402	LG01	chr05	100	30	0	0	1	30	13411011	13410982	2.77e-08	56.5
13100373	13100402	LG01	chr05	100	30	0	0	1	30	13411017	13410988	2.77e-08	56.5
13100373	13100402	LG01	chr05	100	30	0	0	1	30	13411023	13410994	2.77e-08	56.5
13100373	13100402	LG01	chr05	100	30	0	0	1	30	13411029	13411000	2.77e-08	56.5
13100373	13100402	LG01	chr05	100	30	0	0	1	30	13411035	13411006	2.77e-08	56.5
13100373	13100402	LG01	chr05	100	30	0	0	1	30	13411041	13411012	2.77e-08	56.5
13100373	13100402	LG01	chr05	100	30	0	0	1	30	13411047	13411018	2.77e-08	56.5
13100373	13100402	LG01	chr05	100	30	0	0	1	30	13411053	13411024	2.77e-08	56.5
13100373	13100402	LG01	chr05	100	30	0	0	1	30	13411059	13411030	2.77e-08	56.5
13100373	13100402	LG01	chr05	100	30	0	0	1	30	13411065	13411036	2.77e-08	56.5
13100373	13100402	LG01	chr05	100	30	0	0	1	30	13411071	13411042	2.77e-08	56.5
13100373	13100402	LG01	chr05	100	30	0	0	1	30	13411077	13411048	2.77e-08	56.5
13100373	13100402	LG01	chr05	100	30	0	0	1	30	13411083	13411054	2.77e-08	56.5
13100373	13100402	LG01	chr05	100	30	0	0	1	30	13411089	13411060	2.77e-08	56.5
13100373	13100402	LG01	chr05	100	30	0	0	1	30	13411095	13411066	2.77e-08	56.5
13100373	13100402	LG01	chr05	100	30	0	0	1	30	13411101	13411072	2.77e-08	56.5
13100373	13100402	LG01	chr05	100	30	0	0	1	30	13411107	13411078	2.77e-08	56.5
13100373	13100402	LG01	chr05	100	30	0	0	1	30	13411113	13411084	2.77e-08	56.5
13100373	13100402	LG01	chr05	100	30	0	0	1	30	13411119	13411090	2.77e-08	56.5
13100373	13100402	LG01	chr05	100	30	0	0	1	30	13411125	13411096	2.77e-08	56.5
13100373	13100402	LG01	chr05	100	30	0	0	1	30	13411131	13411102	2.77e-08	56.5
13100373	13100402	LG01	chr05	100	30	0	0	1	30	13411137	13411108	2.77e-08	56.5
13100373	13100402	LG01	chr05	100	30	0	0	1	30	13411143	13411114	2.77e-08	56.5
13100373	13100402	LG01	chr05	100	30	0	0	1	30	13411149	13411120	2.77e-08	56.5
13100373	13100402	LG01	chr05	100	30	0	0	1	30	13411155	13411126	2.77e-08	56.5
13100373	13100402	LG01	chr05	100	30	0	0	1	30	13411161	13411132	2.77e-08	56.5
13100373	13100402	LG01	chr05	100	30	0	0	1	30	13411167	13411138	2.77e-08	56.5
13100373	13100402	LG01	chr05	100	30	0	0	1	30	13411173	13411144	2.77e-08	56.5
13100373	13100402	LG01	chr05	100	30	0	0	1	30	13411179	13411150	2.77e-08	56.5
13100373	13100402	LG01	chr05	100	30	0	0	1	30	13411185	13411156	2.77e-08	56.5
13100373	13100402	LG01	chr05	100	30	0	0	1	30	13411191	13411162	2.77e-08	56.5
13100373	13100402	LG01	chr05	100	30	0	0	1	30	13411197	13411168	2.77e-08	56.5
13100373	13100402	LG01	chr05	100	30	0	0	1	30	13411203	13411174	2.77e-08	56.5
13100373	13100402	LG01	chr05	100	30	0	0	1	30	13411209	13411180	2.77e-08	56.5
13100373	13100402	LG01	chr05	100	30	0	0	1	30	13411215	13411186	2.77e-08	56.5
13100373	13100402	LG01	chr05	100	30	0	0	1	30	13411221	13411192	2.77e-08	56.5
13100373	13100402	LG01	chr05	100	30	0	0	1	30	13411227	13411198	2.77e-08	56.5
13100373	13100402	LG01	chr05	100	30	0	0	1	30	13411262	13411233	2.77e-08	56.5
13100373	13100402	LG01	chr05	100	30	0	0	1	30	13411268	13411239	2.77e-08	56.5
13100373	13100402	LG01	chr05	100	30	0	0	1	30	13411274	13411245	2.77e-08	56.5
13100373	13100402	LG01	chr05	100	30	0	0	1	30	13411280	13411251	2.77e-08	56.5
13100373	13100402	LG01	chr05	100	30	0	0	1	30	13411286	13411257	2.77e-08	56.5
13100373	13100402	LG01	chr05	100	30	0	0	1	30	13411292	13411263	2.77e-08	56.5
13100373	13100402	LG01	chr05	100	30	0	0	1	30	13411298	13411269	2.77e-08	56.5
13100373	13100402	LG01	chr05	100	30	0	0	1	30	13411304	13411275	2.77e-08	56.5
13100373	13100402	LG01	chr05	100	30	0	0	1	30	13411310	13411281	2.77e-08	56.5
13100373	13100402	LG01	chr05	100	30	0	0	1	30	13411316	13411287	2.77e-08	56.5
13100373	13100402	LG01	chr05	100	30	0	0	1	30	13411322	13411293	2.77e-08	56.5
13100373	13100402	LG01	chr05	100	30	0	0	1	30	13411328	13411299	2.77e-08	56.5
13100373	13100402	LG01	chr05	100	30	0	0	1	30	13411334	13411305	2.77e-08	56.5
13100373	13100402	LG01	chr05	100	30	0	0	1	30	13411340	13411311	2.77e-08	56.5
13100373	13100402	LG01	chr05	100	30	0	0	1	30	13411346	13411317	2.77e-08	56.5
13100373	13100402	LG01	chr05	100	29	0	0	1	29	13411256	13411228	9.97e-08	54.7
13100373	13100402	LG01	chr05	100	29	0	0	2	30	13411351	13411323	9.97e-08	54.7
32083139	32083168	LG01	chr05	100	29	0	0	1	29	16066283	16066311	9.97e-08	54.7
5018	5047	LG01	chr06	100	30	0	0	1	30	22906919	22906948	2.77e-08	56.5
5018	5047	LG01	chr06	100	30	0	0	1	30	22906948	22906919	2.77e-08	56.5
13100373	13100402	LG01	chr06	100	30	0	0	1	30	30281013	30280984	2.77e-08	56.5
13100373	13100402	LG01	chr06	100	28	0	0	2	29	27084316	27084343	3.58e-07	52.8
13100373	13100402	LG01	chr06	100	28	0	0	3	30	30281017	30280990	3.58e-07	52.8
13100373	13100402	LG01	chr07	100	28	0	0	1	28	21171475	21171502	3.58e-07	52.8
32083139	32083168	LG01	chr07	100	30	0	0	1	30	16858896	16858925	2.77e-08	56.5
32083139	32083168	LG01	chr07	100	30	0	0	1	30	16858902	16858931	2.77e-08	56.5
32083139	32083168	LG01	chr07	100	29	0	0	2	30	16858891	16858919	9.97e-08	54.7
13100373	13100402	LG01	chr08	100	30	0	0	1	30	25306998	25307027	2.77e-08	56.5
13100373	13100402	LG01	chr08	100	30	0	0	1	30	25307004	25307033	2.77e-08	56.5
13100373	13100402	LG01	chr08	100	30	0	0	1	30	25307657	25307628	2.77e-08	56.5
13100373	13100402	LG01	chr08	100	30	0	0	1	30	25307663	25307634	2.77e-08	56.5
13100373	13100402	LG01	chr08	100	30	0	0	1	30	25307669	25307640	2.77e-08	56.5
13100373	13100402	LG01	chr08	100	30	0	0	1	30	25307675	25307646	2.77e-08	56.5
13100373	13100402	LG01	chr08	100	30	0	0	1	30	25307681	25307652	2.77e-08	56.5
13100373	13100402	LG01	chr08	100	30	0	0	1	30	25307687	25307658	2.77e-08	56.5
13100373	13100402	LG01	chr08	100	30	0	0	1	30	25307693	25307664	2.77e-08	56.5
13100373	13100402	LG01	chr08	100	30	0	0	1	30	25307699	25307670	2.77e-08	56.5
13100373	13100402	LG01	chr08	100	30	0	0	1	30	25307705	25307676	2.77e-08	56.5
13100373	13100402	LG01	chr08	100	30	0	0	1	30	25307711	25307682	2.77e-08	56.5
13100373	13100402	LG01	chr08	100	30	0	0	1	30	25307717	25307688	2.77e-08	56.5
13100373	13100402	LG01	chr08	100	30	0	0	1	30	25307723	25307694	2.77e-08	56.5
13100373	13100402	LG01	chr08	100	30	0	0	1	30	25307729	25307700	2.77e-08	56.5
13100373	13100402	LG01	chr08	100	30	0	0	1	30	25307735	25307706	2.77e-08	56.5
13100373	13100402	LG01	chr08	100	30	0	0	1	30	25307741	25307712	2.77e-08	56.5
13100373	13100402	LG01	chr08	100	30	0	0	1	30	25307747	25307718	2.77e-08	56.5
13100373	13100402	LG01	chr08	100	30	0	0	1	30	25307753	25307724	2.77e-08	56.5
13100373	13100402	LG01	chr08	100	30	0	0	1	30	25307759	25307730	2.77e-08	56.5
13100373	13100402	LG01	chr08	100	30	0	0	1	30	25307765	25307736	2.77e-08	56.5
13100373	13100402	LG01	chr08	100	30	0	0	1	30	25307771	25307742	2.77e-08	56.5
13100373	13100402	LG01	chr08	100	30	0	0	1	30	25307777	25307748	2.77e-08	56.5
13100373	13100402	LG01	chr08	100	30	0	0	1	30	25307783	25307754	2.77e-08	56.5
13100373	13100402	LG01	chr08	100	30	0	0	1	30	25307789	25307760	2.77e-08	56.5
13100373	13100402	LG01	chr08	100	30	0	0	1	30	25307795	25307766	2.77e-08	56.5
13100373	13100402	LG01	chr08	100	30	0	0	1	30	25307801	25307772	2.77e-08	56.5
13100373	13100402	LG01	chr08	100	30	0	0	1	30	25307807	25307778	2.77e-08	56.5
13100373	13100402	LG01	chr08	100	30	0	0	1	30	25307813	25307784	2.77e-08	56.5
13100373	13100402	LG01	chr08	100	30	0	0	1	30	25307819	25307790	2.77e-08	56.5
13100373	13100402	LG01	chr08	100	30	0	0	1	30	25307825	25307796	2.77e-08	56.5
13100373	13100402	LG01	chr08	100	30	0	0	1	30	25307831	25307802	2.77e-08	56.5
13100373	13100402	LG01	chr08	100	30	0	0	1	30	25307837	25307808	2.77e-08	56.5
13100373	13100402	LG01	chr08	100	30	0	0	1	30	25307843	25307814	2.77e-08	56.5
13100373	13100402	LG01	chr08	100	30	0	0	1	30	25307849	25307820	2.77e-08	56.5
13100373	13100402	LG01	chr08	100	30	0	0	1	30	25307855	25307826	2.77e-08	56.5
13100373	13100402	LG01	chr08	100	30	0	0	1	30	25307861	25307832	2.77e-08	56.5
13100373	13100402	LG01	chr08	100	30	0	0	1	30	25307867	25307838	2.77e-08	56.5
13100373	13100402	LG01	chr08	100	30	0	0	1	30	25530223	25530252	2.77e-08	56.5
13100373	13100402	LG01	chr08	100	30	0	0	1	30	25530229	25530258	2.77e-08	56.5
13100373	13100402	LG01	chr08	100	30	0	0	1	30	25530235	25530264	2.77e-08	56.5
13100373	13100402	LG01	chr08	100	30	0	0	1	30	25530241	25530270	2.77e-08	56.5
13100373	13100402	LG01	chr08	100	30	0	0	1	30	25530247	25530276	2.77e-08	56.5
13100373	13100402	LG01	chr08	100	30	0	0	1	30	29608990	29608961	2.77e-08	56.5
13100373	13100402	LG01	chr08	100	30	0	0	1	30	29608996	29608967	2.77e-08	56.5
13100373	13100402	LG01	chr08	100	30	0	0	1	30	29609002	29608973	2.77e-08	56.5
13100373	13100402	LG01	chr08	100	29	0	0	2	30	26796306	26796278	9.97e-08	54.7
13100373	13100402	LG01	chr08	100	29	0	0	2	30	28801803	28801775	9.97e-08	54.7
13100373	13100402	LG01	chr08	100	28	0	0	1	28	12310609	12310636	3.58e-07	52.8
13100373	13100402	LG01	chr08	100	28	0	0	3	30	25530219	25530246	3.58e-07	52.8
32083139	32083168	LG01	chr08	100	29	0	0	2	30	371309	371337	9.97e-08	54.7
13100373	13100402	LG01	chr09	100	30	0	0	1	30	12521233	12521204	2.77e-08	56.5
13100373	13100402	LG01	chr09	100	29	0	0	2	30	12521238	12521210	9.97e-08	54.7
13100373	13100402	LG01	chr10	100	30	0	0	1	30	19854631	19854602	2.77e-08	56.5
13100373	13100402	LG01	chr10	100	30	0	0	1	30	19854637	19854608	2.77e-08	56.5
13100373	13100402	LG01	chr10	100	30	0	0	1	30	19854853	19854824	2.77e-08	56.5
13100373	13100402	LG01	chr10	100	30	0	0	1	30	19855135	19855106	2.77e-08	56.5
13100373	13100402	LG01	chr10	100	30	0	0	1	30	19855141	19855112	2.77e-08	56.5
13100373	13100402	LG01	chr10	100	29	0	0	2	30	19855050	19855022	9.97e-08	54.7
13100373	13100402	LG01	chr10	100	29	0	0	2	30	19855146	19855118	9.97e-08	54.7
13100373	13100402	LG01	chr10	100	28	0	0	3	30	14014720	14014693	3.58e-07	52.8
13100373	13100402	LG01	chr10	100	28	0	0	3	30	25048899	25048926	3.58e-07	52.8
56825148	56825177	LG01	chr10	100	30	0	0	1	30	18705663	18705634	2.77e-08	56.5
56825148	56825177	LG01	chr10	100	30	0	0	1	30	18705669	18705640	2.77e-08	56.5
56825148	56825177	LG01	chr10	100	30	0	0	1	30	18705675	18705646	2.77e-08	56.5
56825148	56825177	LG01	chr10	100	30	0	0	1	30	18705681	18705652	2.77e-08	56.5
56825148	56825177	LG01	chr10	100	30	0	0	1	30	21592067	21592096	2.77e-08	56.5
56825148	56825177	LG01	chr10	100	30	0	0	1	30	21592073	21592102	2.77e-08	56.5
56825148	56825177	LG01	chr10	100	30	0	0	1	30	21592079	21592108	2.77e-08	56.5
56825148	56825177	LG01	chr10	100	30	0	0	1	30	21592085	21592114	2.77e-08	56.5
56825148	56825177	LG01	chr10	100	30	0	0	1	30	21592151	21592180	2.77e-08	56.5
56825148	56825177	LG01	chr10	100	30	0	0	1	30	21592157	21592186	2.77e-08	56.5
56825148	56825177	LG01	chr10	100	29	0	0	2	30	21592062	21592090	9.97e-08	54.7
56825148	56825177	LG01	chr10	100	29	0	0	1	29	21592091	21592119	9.97e-08	54.7
56825148	56825177	LG01	chr10	100	29	0	0	2	30	21592146	21592174	9.97e-08	54.7
56825148	56825177	LG01	chr10	100	29	0	0	1	29	21592163	21592191	9.97e-08	54.7
7810483	7810512	LG01	chr11	100	30	0	0	1	30	4628923	4628894	2.77e-08	56.5
13100373	13100402	LG01	chr11	100	30	0	0	1	30	13317812	13317841	2.77e-08	56.5
13100373	13100402	LG01	chr11	100	30	0	0	1	30	13317818	13317847	2.77e-08	56.5
13100373	13100402	LG01	chr11	100	30	0	0	1	30	15566398	15566427	2.77e-08	56.5
13100373	13100402	LG01	chr11	100	29	0	0	2	30	13317849	13317877	9.97e-08	54.7
3753044	3753073	LG02	chr01	100	28	0	0	1	28	8464778	8464805	3.58e-07	52.8
48691583	48691612	LG02	chr01	100	29	0	0	2	30	34573129	34573101	9.97e-08	54.7
50377461	50377490	LG02	chr01	100	28	0	0	1	28	35313759	35313732	3.58e-07	52.8
52272180	52272209	LG02	chr01	100	28	0	0	1	28	3480908	3480881	3.58e-07	52.8
52272180	52272209	LG02	chr01	100	28	0	0	1	28	31767704	31767677	3.58e-07	52.8
52272180	52272209	LG02	chr01	100	28	0	0	3	30	31767708	31767681	3.58e-07	52.8
52825556	52825585	LG02	chr01	100	30	0	0	1	30	12924962	12924991	2.77e-08	56.5
52825556	52825585	LG02	chr01	100	30	0	0	1	30	12924991	12924962	2.77e-08	56.5
3753044	3753073	LG02	chr03	100	30	0	0	1	30	4685800	4685829	2.77e-08	56.5
41216326	41216355	LG02	chr03	100	29	0	0	1	29	25957278	25957250	9.97e-08	54.7
45116532	45116561	LG02	chr03	100	30	0	0	1	30	25957279	25957250	2.77e-08	56.5
3753044	3753073	LG02	chr04	100	28	0	0	1	28	27444229	27444256	3.58e-07	52.8
48691583	48691612	LG02	chr04	100	30	0	0	1	30	23660911	23660940	2.77e-08	56.5
48691583	48691612	LG02	chr04	100	29	0	0	2	30	23660906	23660934	9.97e-08	54.7
50377461	50377490	LG02	chr04	100	28	0	0	3	30	2794159	2794132	3.58e-07	52.8
48691583	48691612	LG02	chr05	100	30	0	0	1	30	27152293	27152264	2.77e-08	56.5
48691583	48691612	LG02	chr05	100	29	0	0	2	30	19597731	19597759	9.97e-08	54.7
50377461	50377490	LG02	chr06	100	30	0	0	1	30	6819442	6819413	2.77e-08	56.5
52825556	52825585	LG02	chr06	100	30	0	0	1	30	22906919	22906948	2.77e-08	56.5
52825556	52825585	LG02	chr06	100	30	0	0	1	30	22906948	22906919	2.77e-08	56.5
50377461	50377490	LG02	chr07	100	28	0	0	2	29	25957767	25957740	3.58e-07	52.8
48691583	48691612	LG02	chr08	100	30	0	0	1	30	23355329	23355300	2.77e-08	56.5
48691583	48691612	LG02	chr08	100	30	0	0	1	30	23355335	23355306	2.77e-08	56.5
48691583	48691612	LG02	chr08	100	28	0	0	3	30	2121852	2121879	3.58e-07	52.8
48691583	48691612	LG02	chr08	100	28	0	0	1	28	2121856	2121883	3.58e-07	52.8
48691583	48691612	LG02	chr08	100	28	0	0	1	28	23355323	23355296	3.58e-07	52.8
50377461	50377490	LG02	chr08	100	30	0	0	1	30	27435090	27435119	2.77e-08	56.5
50377461	50377490	LG02	chr08	100	30	0	0	1	30	27435096	27435125	2.77e-08	56.5
50377461	50377490	LG02	chr08	100	28	0	0	1	28	3319305	3319278	3.58e-07	52.8
52272180	52272209	LG02	chr08	100	30	0	0	1	30	3490238	3490209	2.77e-08	56.5
52272180	52272209	LG02	chr08	100	30	0	0	1	30	3490244	3490215	2.77e-08	56.5
52272180	52272209	LG02	chr08	100	30	0	0	1	30	3490250	3490221	2.77e-08	56.5
52272180	52272209	LG02	chr08	100	30	0	0	1	30	3490256	3490227	2.77e-08	56.5
52272180	52272209	LG02	chr08	100	30	0	0	1	30	3490262	3490233	2.77e-08	56.5
52272180	52272209	LG02	chr08	100	29	0	0	2	30	3490267	3490239	9.97e-08	54.7
48691583	48691612	LG02	chr09	100	30	0	0	1	30	10785139	10785110	2.77e-08	56.5
3753044	3753073	LG02	chr10	100	28	0	0	2	29	6762606	6762579	3.58e-07	52.8
50377461	50377490	LG02	chr11	100	30	0	0	1	30	14508874	14508845	2.77e-08	56.5
48691583	48691612	LG02	chr12	100	28	0	0	1	28	23258470	23258497	3.58e-07	52.8
12492605	12492634	LG03	chr01	100	30	0	0	1	30	3102187	3102216	2.77e-08	56.5
12492605	12492634	LG03	chr01	100	30	0	0	1	30	3121687	3121716	2.77e-08	56.5
12784690	12784719	LG03	chr01	100	30	0	0	1	30	20441529	20441558	2.77e-08	56.5
12784690	12784719	LG03	chr01	100	28	0	0	1	28	9994220	9994247	3.58e-07	52.8
31306716	31306745	LG03	chr01	100	30	0	0	1	30	3254874	3254845	2.77e-08	56.5
31306716	31306745	LG03	chr01	100	30	0	0	1	30	10731505	10731476	2.77e-08	56.5
31306716	31306745	LG03	chr01	100	30	0	0	1	30	10731511	10731482	2.77e-08	56.5
31306716	31306745	LG03	chr01	100	30	0	0	1	30	10731517	10731488	2.77e-08	56.5
31306716	31306745	LG03	chr01	100	30	0	0	1	30	10731523	10731494	2.77e-08	56.5
31306716	31306745	LG03	chr01	100	30	0	0	1	30	10731529	10731500	2.77e-08	56.5
31306716	31306745	LG03	chr01	100	30	0	0	1	30	30235854	30235883	2.77e-08	56.5
31306716	31306745	LG03	chr01	100	29	0	0	2	30	3254879	3254851	9.97e-08	54.7
31306716	31306745	LG03	chr01	100	29	0	0	2	30	8737888	8737860	9.97e-08	54.7
31306716	31306745	LG03	chr01	100	28	0	0	3	30	10731533	10731506	3.58e-07	52.8
31306716	31306745	LG03	chr01	100	28	0	0	3	30	30235850	30235877	3.58e-07	52.8
2125888	2125917	LG03	chr02	100	28	0	0	3	30	1837490	1837517	3.58e-07	52.8
2125888	2125917	LG03	chr02	100	28	0	0	1	28	1837494	1837521	3.58e-07	52.8
12784690	12784719	LG03	chr02	100	30	0	0	1	30	2631445	2631416	2.77e-08	56.5
12784690	12784719	LG03	chr02	100	28	0	0	3	30	2631449	2631422	3.58e-07	52.8
25622644	25622673	LG03	chr02	100	29	0	0	1	29	1837518	1837490	9.97e-08	54.7
31306716	31306745	LG03	chr02	100	28	0	0	3	30	9389624	9389651	3.58e-07	52.8
31306716	31306745	LG03	chr03	100	30	0	0	1	30	14555478	14555449	2.77e-08	56.5
31306716	31306745	LG03	chr03	100	29	0	0	2	30	7174604	7174576	9.97e-08	54.7
31306716	31306745	LG03	chr03	100	29	0	0	2	30	14555483	14555455	9.97e-08	54.7
31306716	31306745	LG03	chr03	100	28	0	0	3	30	21945779	21945806	3.58e-07	52.8
12784690	12784719	LG03	chr04	100	30	0	0	1	30	3856687	3856716	2.77e-08	56.5
12784690	12784719	LG03	chr04	100	30	0	0	1	30	3856693	3856722	2.77e-08	56.5
12784690	12784719	LG03	chr04	100	30	0	0	1	30	3856699	3856728	2.77e-08	56.5
12784690	12784719	LG03	chr04	100	30	0	0	1	30	3856705	3856734	2.77e-08	56.5
12784690	12784719	LG03	chr04	100	30	0	0	1	30	3856711	3856740	2.77e-08	56.5
31306716	31306745	LG03	chr04	100	30	0	0	1	30	3242251	3242280	2.77e-08	56.5
31306716	31306745	LG03	chr06	100	30	0	0	1	30	4534637	4534666	2.77e-08	56.5
31306716	31306745	LG03	chr06	100	30	0	0	1	30	4534643	4534672	2.77e-08	56.5
31306716	31306745	LG03	chr06	100	30	0	0	1	30	12060891	12060862	2.77e-08	56.5
31306716	31306745	LG03	chr06	100	30	0	0	1	30	12060897	12060868	2.77e-08	56.5
31306716	31306745	LG03	chr06	100	30	0	0	1	30	12060903	12060874	2.77e-08	56.5
31306716	31306745	LG03	chr06	100	29	0	0	2	30	4534632	4534660	9.97e-08	54.7
31306716	31306745	LG03	chr06	100	29	0	0	2	30	12060908	12060880	9.97e-08	54.7
31306716	31306745	LG03	chr07	100	30	0	0	1	30	5037890	5037919	2.77e-08	56.5
31306716	31306745	LG03	chr07	100	30	0	0	1	30	5454025	5453996	2.77e-08	56.5
12492605	12492634	LG03	chr08	100	30	0	0	1	30	30179498	30179469	2.77e-08	56.5
31306716	31306745	LG03	chr08	100	30	0	0	1	30	3724723	3724694	2.77e-08	56.5
31306716	31306745	LG03	chr08	100	30	0	0	1	30	3724729	3724700	2.77e-08	56.5
31306716	31306745	LG03	chr08	100	29	0	0	1	29	3724717	3724689	9.97e-08	54.7
31306716	31306745	LG03	chr08	100	28	0	0	3	30	3724733	3724706	3.58e-07	52.8
2125888	2125917	LG03	chr09	100	30	0	0	1	30	12282583	12282612	2.77e-08	56.5
2125888	2125917	LG03	chr09	100	29	0	0	2	30	12282578	12282606	9.97e-08	54.7
25622644	25622673	LG03	chr09	100	30	0	0	1	30	12282607	12282578	2.77e-08	56.5
25622644	25622673	LG03	chr09	100	29	0	0	2	30	12282612	12282584	9.97e-08	54.7
31306716	31306745	LG03	chr09	100	30	0	0	1	30	4419314	4419285	2.77e-08	56.5
31306716	31306745	LG03	chr09	100	30	0	0	1	30	4419320	4419291	2.77e-08	56.5
31306716	31306745	LG03	chr09	100	30	0	0	1	30	4419326	4419297	2.77e-08	56.5
31306716	31306745	LG03	chr09	100	30	0	0	1	30	4419332	4419303	2.77e-08	56.5
31306716	31306745	LG03	chr09	100	30	0	0	1	30	5840009	5839980	2.77e-08	56.5
31306716	31306745	LG03	chr09	100	30	0	0	1	30	14820600	14820629	2.77e-08	56.5
31306716	31306745	LG03	chr09	100	30	0	0	1	30	23472268	23472239	2.77e-08	56.5
31306716	31306745	LG03	chr09	100	29	0	0	1	29	4419308	4419280	9.97e-08	54.7
31306716	31306745	LG03	chr09	100	28	0	0	3	30	5840013	5839986	3.58e-07	52.8
12492605	12492634	LG03	chr10	100	30	0	0	1	30	3148490	3148519	2.77e-08	56.5
12492605	12492634	LG03	chr10	100	30	0	0	1	30	3148496	3148525	2.77e-08	56.5
12492605	12492634	LG03	chr10	100	30	0	0	1	30	3148502	3148531	2.77e-08	56.5
12492605	12492634	LG03	chr10	100	30	0	0	1	30	3148508	3148537	2.77e-08	56.5
12492605	12492634	LG03	chr10	100	29	0	0	2	30	3148485	3148513	9.97e-08	54.7
12492605	12492634	LG03	chr10	100	29	0	0	1	29	3148514	3148542	9.97e-08	54.7
12492605	12492634	LG03	chr10	100	29	0	0	1	29	20868336	20868364	9.97e-08	54.7
31306716	31306745	LG03	chr10	100	29	0	0	2	30	3366617	3366645	9.97e-08	54.7
2125888	2125917	LG03	chr11	100	29	0	0	2	30	27394545	27394517	9.97e-08	54.7
12492605	12492634	LG03	chr11	100	30	0	0	1	30	5381737	5381708	2.77e-08	56.5
12492605	12492634	LG03	chr11	100	29	0	0	2	30	31756492	31756520	9.97e-08	54.7
12492605	12492634	LG03	chr11	100	29	0	0	1	29	31756497	31756525	9.97e-08	54.7
12784690	12784719	LG03	chr11	100	30	0	0	1	30	4628924	4628895	2.77e-08	56.5
25622644	25622673	LG03	chr11	100	29	0	0	2	30	27394517	27394545	9.97e-08	54.7
31306716	31306745	LG03	chr11	100	30	0	0	1	30	27277886	27277915	2.77e-08	56.5
31306716	31306745	LG03	chr11	100	28	0	0	3	30	27277882	27277909	3.58e-07	52.8
2744247	2744276	LG04	chr01	100	30	0	0	1	30	20442447	20442418	2.77e-08	56.5
23854905	23854934	LG04	chr01	100	30	0	0	1	30	3254874	3254845	2.77e-08	56.5
23854905	23854934	LG04	chr01	100	30	0	0	1	30	10731505	10731476	2.77e-08	56.5
23854905	23854934	LG04	chr01	100	30	0	0	1	30	10731511	10731482	2.77e-08	56.5
23854905	23854934	LG04	chr01	100	30	0	0	1	30	10731517	10731488	2.77e-08	56.5
23854905	23854934	LG04	chr01	100	30	0	0	1	30	10731523	10731494	2.77e-08	56.5
23854905	23854934	LG04	chr01	100	30	0	0	1	30	10731529	10731500	2.77e-08	56.5
23854905	23854934	LG04	chr01	100	30	0	0	1	30	30235854	30235883	2.77e-08	56.5
23854905	23854934	LG04	chr01	100	29	0	0	2	30	3254879	3254851	9.97e-08	54.7
23854905	23854934	LG04	chr01	100	29	0	0	2	30	8737888	8737860	9.97e-08	54.7
23854905	23854934	LG04	chr01	100	28	0	0	3	30	10731533	10731506	3.58e-07	52.8
23854905	23854934	LG04	chr01	100	28	0	0	3	30	30235850	30235877	3.58e-07	52.8
40082062	40082091	LG04	chr01	100	30	0	0	1	30	3254848	3254877	2.77e-08	56.5
40082062	40082091	LG04	chr01	100	30	0	0	1	30	10731479	10731508	2.77e-08	56.5
40082062	40082091	LG04	chr01	100	30	0	0	1	30	10731485	10731514	2.77e-08	56.5
40082062	40082091	LG04	chr01	100	30	0	0	1	30	10731491	10731520	2.77e-08	56.5
40082062	40082091	LG04	chr01	100	30	0	0	1	30	10731497	10731526	2.77e-08	56.5
40082062	40082091	LG04	chr01	100	30	0	0	1	30	10731503	10731532	2.77e-08	56.5
40082062	40082091	LG04	chr01	100	30	0	0	1	30	30235880	30235851	2.77e-08	56.5
40082062	40082091	LG04	chr01	100	29	0	0	2	30	10731474	10731502	9.97e-08	54.7
40082062	40082091	LG04	chr01	100	29	0	0	2	30	30235885	30235857	9.97e-08	54.7
42492041	42492070	LG04	chr01	100	28	0	0	3	30	34573100	34573127	3.58e-07	52.8
23854905	23854934	LG04	chr02	100	28	0	0	3	30	9389624	9389651	3.58e-07	52.8
24428224	24428253	LG04	chr02	100	28	0	0	2	29	24982453	24982480	3.58e-07	52.8
743600	743629	LG04	chr03	100	30	0	0	1	30	10455427	10455456	2.77e-08	56.5
743600	743629	LG04	chr03	100	30	0	0	1	30	10455433	10455462	2.77e-08	56.5
743600	743629	LG04	chr03	100	30	0	0	1	30	10456032	10456061	2.77e-08	56.5
743600	743629	LG04	chr03	100	30	0	0	1	30	10456038	10456067	2.77e-08	56.5
743600	743629	LG04	chr03	100	30	0	0	1	30	10456044	10456073	2.77e-08	56.5
743600	743629	LG04	chr03	100	30	0	0	1	30	10456050	10456079	2.77e-08	56.5
743600	743629	LG04	chr03	100	30	0	0	1	30	10456056	10456085	2.77e-08	56.5
743600	743629	LG04	chr03	100	30	0	0	1	30	10456062	10456091	2.77e-08	56.5
743600	743629	LG04	chr03	100	30	0	0	1	30	10456068	10456097	2.77e-08	56.5
743600	743629	LG04	chr03	100	30	0	0	1	30	10456074	10456103	2.77e-08	56.5
743600	743629	LG04	chr03	100	30	0	0	1	30	10456080	10456109	2.77e-08	56.5
743600	743629	LG04	chr03	100	30	0	0	1	30	10456086	10456115	2.77e-08	56.5
743600	743629	LG04	chr03	100	29	0	0	2	30	10456027	10456055	9.97e-08	54.7
743600	743629	LG04	chr03	100	28	0	0	3	30	10455423	10455450	3.58e-07	52.8
2744247	2744276	LG04	chr03	100	30	0	0	1	30	8772321	8772292	2.77e-08	56.5
2744247	2744276	LG04	chr03	100	30	0	0	1	30	8772327	8772298	2.77e-08	56.5
8601258	8601287	LG04	chr03	100	30	0	0	1	30	28036094	28036123	2.77e-08	56.5
23854905	23854934	LG04	chr03	100	30	0	0	1	30	14555478	14555449	2.77e-08	56.5
23854905	23854934	LG04	chr03	100	29	0	0	2	30	7174604	7174576	9.97e-08	54.7
23854905	23854934	LG04	chr03	100	29	0	0	2	30	14555483	14555455	9.97e-08	54.7
23854905	23854934	LG04	chr03	100	28	0	0	3	30	21945779	21945806	3.58e-07	52.8
40082062	40082091	LG04	chr03	100	30	0	0	1	30	14555446	14555475	2.77e-08	56.5
40082062	40082091	LG04	chr03	100	30	0	0	1	30	14555452	14555481	2.77e-08	56.5
40082062	40082091	LG04	chr03	100	28	0	0	3	30	21945807	21945780	3.58e-07	52.8
23854905	23854934	LG04	chr04	100	30	0	0	1	30	3242251	3242280	2.77e-08	56.5
24428224	24428253	LG04	chr04	100	30	0	0	1	30	3928196	3928225	2.77e-08	56.5
24428224	24428253	LG04	chr04	100	30	0	0	1	30	3928202	3928231	2.77e-08	56.5
24428224	24428253	LG04	chr04	100	29	0	0	1	29	3928208	3928236	9.97e-08	54.7
40082062	40082091	LG04	chr04	100	29	0	0	2	30	3242282	3242254	9.97e-08	54.7
40082062	40082091	LG04	chr04	100	28	0	0	1	28	3242277	3242250	3.58e-07	52.8
42492041	42492070	LG04	chr04	100	30	0	0	1	30	23660937	23660908	2.77e-08	56.5
42492041	42492070	LG04	chr04	100	30	0	0	1	30	23660943	23660914	2.77e-08	56.5
8601258	8601287	LG04	chr05	100	28	0	0	1	28	24735720	24735693	3.58e-07	52.8
8601258	8601287	LG04	chr05	100	28	0	0	3	30	24735724	24735697	3.58e-07	52.8
42492041	42492070	LG04	chr05	100	30	0	0	1	30	27152261	27152290	2.77e-08	56.5
42492041	42492070	LG04	chr05	100	30	0	0	1	30	27152267	27152296	2.77e-08	56.5
45159433	45159462	LG04	chr05	100	29	0	0	2	30	13857228	13857200	9.97e-08	54.7
45159433	45159462	LG04	chr05	100	29	0	0	1	29	28037426	28037454	9.97e-08	54.7
23854905	23854934	LG04	chr06	100	30	0	0	1	30	4534637	4534666	2.77e-08	56.5
23854905	23854934	LG04	chr06	100	30	0	0	1	30	4534643	4534672	2.77e-08	56.5
23854905	23854934	LG04	chr06	100	30	0	0	1	30	12060891	12060862	2.77e-08	56.5
23854905	23854934	LG04	chr06	100	30	0	0	1	30	12060897	12060868	2.77e-08	56.5
23854905	23854934	LG04	chr06	100	30	0	0	1	30	12060903	12060874	2.77e-08	56.5
23854905	23854934	LG04	chr06	100	29	0	0	2	30	4534632	4534660	9.97e-08	54.7
23854905	23854934	LG04	chr06	100	29	0	0	2	30	12060908	12060880	9.97e-08	54.7
24428224	24428253	LG04	chr06	100	30	0	0	1	30	3827764	3827793	2.77e-08	56.5
24428224	24428253	LG04	chr06	100	28	0	0	3	30	3827760	3827787	3.58e-07	52.8
24428224	24428253	LG04	chr06	100	28	0	0	1	28	3827770	3827797	3.58e-07	52.8
40082062	40082091	LG04	chr06	100	30	0	0	1	30	4534663	4534634	2.77e-08	56.5
40082062	40082091	LG04	chr06	100	30	0	0	1	30	4534669	4534640	2.77e-08	56.5
40082062	40082091	LG04	chr06	100	30	0	0	1	30	12060865	12060894	2.77e-08	56.5
40082062	40082091	LG04	chr06	100	30	0	0	1	30	12060871	12060900	2.77e-08	56.5
40082062	40082091	LG04	chr06	100	30	0	0	1	30	12060877	12060906	2.77e-08	56.5
45159433	45159462	LG04	chr06	100	28	0	0	1	28	20787495	20787522	3.58e-07	52.8
45159433	45159462	LG04	chr06	100	28	0	0	3	30	26049097	26049070	3.58e-07	52.8
23854905	23854934	LG04	chr07	100	30	0	0	1	30	5037890	5037919	2.77e-08	56.5
23854905	23854934	LG04	chr07	100	30	0	0	1	30	5454025	5453996	2.77e-08	56.5
24428224	24428253	LG04	chr07	100	30	0	0	1	30	20573763	20573792	2.77e-08	56.5
24428224	24428253	LG04	chr07	100	28	0	0	3	30	20573759	20573786	3.58e-07	52.8
40082062	40082091	LG04	chr07	100	30	0	0	1	30	5037916	5037887	2.77e-08	56.5
40082062	40082091	LG04	chr07	100	30	0	0	1	30	5037922	5037893	2.77e-08	56.5
40082062	40082091	LG04	chr07	100	30	0	0	1	30	5453999	5454028	2.77e-08	56.5
40082062	40082091	LG04	chr07	100	28	0	0	3	30	5453995	5454022	3.58e-07	52.8
45159433	45159462	LG04	chr07	100	30	0	0	1	30	1125909	1125880	2.77e-08	56.5
45159433	45159462	LG04	chr07	100	29	0	0	1	29	1125903	1125875	9.97e-08	54.7
45159433	45159462	LG04	chr07	100	29	0	0	2	30	1125914	1125886	9.97e-08	54.7
23854905	23854934	LG04	chr08	100	30	0	0	1	30	3724723	3724694	2.77e-08	56.5
23854905	23854934	LG04	chr08	100	30	0	0	1	30	3724729	3724700	2.77e-08	56.5
23854905	23854934	LG04	chr08	100	29	0	0	1	29	3724717	3724689	9.97e-08	54.7
23854905	23854934	LG04	chr08	100	28	0	0	3	30	3724733	3724706	3.58e-07	52.8
40082062	40082091	LG04	chr08	100	30	0	0	1	30	3724691	3724720	2.77e-08	56.5
40082062	40082091	LG04	chr08	100	30	0	0	1	30	3724697	3724726	2.77e-08	56.5
40082062	40082091	LG04	chr08	100	30	0	0	1	30	3724703	3724732	2.77e-08	56.5
41072964	41072993	LG04	chr08	100	30	0	0	1	30	1389379	1389408	2.77e-08	56.5
42492041	42492070	LG04	chr08	100	30	0	0	1	30	2121882	2121853	2.77e-08	56.5
42492041	42492070	LG04	chr08	100	30	0	0	1	30	23355297	23355326	2.77e-08	56.5
42492041	42492070	LG04	chr08	100	30	0	0	1	30	23355303	23355332	2.77e-08	56.5
42492041	42492070	LG04	chr08	100	30	0	0	1	30	23355309	23355338	2.77e-08	56.5
42492041	42492070	LG04	chr08	100	29	0	0	1	29	12362366	12362394	9.97e-08	54.7
8601258	8601287	LG04	chr09	100	28	0	0	3	30	23648019	23648046	3.58e-07	52.8
8601258	8601287	LG04	chr09	100	28	0	0	1	28	23648023	23648050	3.58e-07	52.8
23854905	23854934	LG04	chr09	100	30	0	0	1	30	4419314	4419285	2.77e-08	56.5
23854905	23854934	LG04	chr09	100	30	0	0	1	30	4419320	4419291	2.77e-08	56.5
23854905	23854934	LG04	chr09	100	30	0	0	1	30	4419326	4419297	2.77e-08	56.5
23854905	23854934	LG04	chr09	100	30	0	0	1	30	4419332	4419303	2.77e-08	56.5
23854905	23854934	LG04	chr09	100	30	0	0	1	30	5840009	5839980	2.77e-08	56.5
23854905	23854934	LG04	chr09	100	30	0	0	1	30	14820600	14820629	2.77e-08	56.5
23854905	23854934	LG04	chr09	100	30	0	0	1	30	23472268	23472239	2.77e-08	56.5
23854905	23854934	LG04	chr09	100	29	0	0	1	29	4419308	4419280	9.97e-08	54.7
23854905	23854934	LG04	chr09	100	28	0	0	3	30	5840013	5839986	3.58e-07	52.8
24428224	24428253	LG04	chr09	100	30	0	0	1	30	22662623	22662652	2.77e-08	56.5
24428224	24428253	LG04	chr09	100	30	0	0	1	30	22662629	22662658	2.77e-08	56.5
24428224	24428253	LG04	chr09	100	30	0	0	1	30	22662635	22662664	2.77e-08	56.5
40082062	40082091	LG04	chr09	100	30	0	0	1	30	4419282	4419311	2.77e-08	56.5
40082062	40082091	LG04	chr09	100	30	0	0	1	30	4419288	4419317	2.77e-08	56.5
40082062	40082091	LG04	chr09	100	30	0	0	1	30	4419294	4419323	2.77e-08	56.5
40082062	40082091	LG04	chr09	100	30	0	0	1	30	4419300	4419329	2.77e-08	56.5
40082062	40082091	LG04	chr09	100	30	0	0	1	30	5839983	5840012	2.77e-08	56.5
40082062	40082091	LG04	chr09	100	29	0	0	2	30	5839978	5840006	9.97e-08	54.7
40082062	40082091	LG04	chr09	100	29	0	0	1	29	14820626	14820598	9.97e-08	54.7
40082062	40082091	LG04	chr09	100	28	0	0	2	29	4962540	4962513	3.58e-07	52.8
42492041	42492070	LG04	chr09	100	28	0	0	3	30	10785109	10785136	3.58e-07	52.8
23854905	23854934	LG04	chr10	100	29	0	0	2	30	3366617	3366645	9.97e-08	54.7
40082062	40082091	LG04	chr10	100	29	0	0	2	30	3366647	3366619	9.97e-08	54.7
2744247	2744276	LG04	chr11	100	30	0	0	1	30	31756940	31756911	2.77e-08	56.5
2744247	2744276	LG04	chr11	100	30	0	0	1	30	31756946	31756917	2.77e-08	56.5
2744247	2744276	LG04	chr11	100	30	0	0	1	30	31756952	31756923	2.77e-08	56.5
2744247	2744276	LG04	chr11	100	28	0	0	3	30	31756956	31756929	3.58e-07	52.8
23854905	23854934	LG04	chr11	100	30	0	0	1	30	27277886	27277915	2.77e-08	56.5
23854905	23854934	LG04	chr11	100	28	0	0	3	30	27277882	27277909	3.58e-07	52.8
40082062	40082091	LG04	chr11	100	30	0	0	1	30	27277912	27277883	2.77e-08	56.5
40082062	40082091	LG04	chr11	100	29	0	0	2	30	26922813	26922841	9.97e-08	54.7
40082062	40082091	LG04	chr11	100	29	0	0	2	30	27277917	27277889	9.97e-08	54.7
40082062	40082091	LG04	chr11	100	28	0	0	2	29	5225435	5225408	3.58e-07	52.8
42492041	42492070	LG04	chr12	100	30	0	0	1	30	23258496	23258467	2.77e-08	56.5
45159433	45159462	LG04	chr12	100	30	0	0	1	30	20092290	20092261	2.77e-08	56.5
45159433	45159462	LG04	chr12	100	28	0	0	1	28	20092284	20092257	3.58e-07	52.8
45159433	45159462	LG04	chr12	100	28	0	0	3	30	20092294	20092267	3.58e-07	52.8
886	915	LG05	chr01	100	30	0	0	1	30	12924965	12924994	2.77e-08	56.5
886	915	LG05	chr01	100	30	0	0	1	30	12924994	12924965	2.77e-08	56.5
886	915	LG05	chr01	100	28	0	0	1	28	12924988	12924961	3.58e-07	52.8
886	915	LG05	chr01	100	28	0	0	3	30	12924961	12924988	3.58e-07	52.8
1345	1374	LG05	chr01	100	30	0	0	1	30	12924962	12924991	2.77e-08	56.5
1345	1374	LG05	chr01	100	30	0	0	1	30	12924991	12924962	2.77e-08	56.5
1440	1469	LG05	chr01	100	30	0	0	1	30	12924962	12924991	2.77e-08	56.5
1440	1469	LG05	chr01	100	30	0	0	1	30	12924991	12924962	2.77e-08	56.5
4293	4322	LG05	chr01	100	30	0	0	1	30	12924962	12924991	2.77e-08	56.5
4293	4322	LG05	chr01	100	30	0	0	1	30	12924991	12924962	2.77e-08	56.5
4722	4751	LG05	chr01	100	30	0	0	1	30	12924962	12924991	2.77e-08	56.5
4722	4751	LG05	chr01	100	30	0	0	1	30	12924991	12924962	2.77e-08	56.5
4817	4846	LG05	chr01	100	30	0	0	1	30	12924962	12924991	2.77e-08	56.5
4817	4846	LG05	chr01	100	30	0	0	1	30	12924991	12924962	2.77e-08	56.5
5292	5231	LG05	chr01	100	30	0	0	1	30	12924962	12924991	2.77e-08	56.5
5292	5231	LG05	chr01	100	30	0	0	1	30	12924991	12924962	2.77e-08	56.5
9644	9673	LG05	chr01	100	30	0	0	1	30	12924962	12924991	2.77e-08	56.5
9644	9673	LG05	chr01	100	30	0	0	1	30	12924991	12924962	2.77e-08	56.5
9798	9827	LG05	chr01	100	30	0	0	1	30	12924965	12924994	2.77e-08	56.5
9798	9827	LG05	chr01	100	30	0	0	1	30	12924994	12924965	2.77e-08	56.5
9798	9827	LG05	chr01	100	28	0	0	1	28	12924988	12924961	3.58e-07	52.8
9798	9827	LG05	chr01	100	28	0	0	3	30	12924961	12924988	3.58e-07	52.8
3792671	3792700	LG05	chr01	100	30	0	0	1	30	14157629	14157600	2.77e-08	56.5
3792671	3792700	LG05	chr01	100	30	0	0	1	30	14157635	14157606	2.77e-08	56.5
3792671	3792700	LG05	chr01	100	30	0	0	1	30	14157641	14157612	2.77e-08	56.5
3792671	3792700	LG05	chr01	100	30	0	0	1	30	14157647	14157618	2.77e-08	56.5
3792671	3792700	LG05	chr01	100	30	0	0	1	30	14157653	14157624	2.77e-08	56.5
3792671	3792700	LG05	chr01	100	30	0	0	1	30	14157659	14157630	2.77e-08	56.5
3792671	3792700	LG05	chr01	100	29	0	0	1	29	14157623	14157595	9.97e-08	54.7
9439743	9439772	LG05	chr01	100	30	0	0	1	30	29217547	29217518	2.77e-08	56.5
9439743	9439772	LG05	chr01	100	29	0	0	1	29	29217541	29217513	9.97e-08	54.7
9439743	9439772	LG05	chr01	100	29	0	0	1	29	30908987	30909015	9.97e-08	54.7
42339103	42339132	LG05	chr01	100	30	0	0	1	30	29217547	29217518	2.77e-08	56.5
42339103	42339132	LG05	chr01	100	29	0	0	1	29	29217541	29217513	9.97e-08	54.7
42339103	42339132	LG05	chr01	100	29	0	0	1	29	30908987	30909015	9.97e-08	54.7
46310171	46310200	LG05	chr01	100	29	0	0	1	29	31767705	31767677	9.97e-08	54.7
46310171	46310200	LG05	chr01	100	28	0	0	2	29	3480908	3480881	3.58e-07	52.8
8268325	8268354	LG05	chr02	100	28	0	0	1	28	24982480	24982453	3.58e-07	52.8
9439743	9439772	LG05	chr02	100	30	0	0	1	30	2109035	2109006	2.77e-08	56.5
9439743	9439772	LG05	chr02	100	30	0	0	1	30	2109041	2109012	2.77e-08	56.5
9439743	9439772	LG05	chr02	100	30	0	0	1	30	15307872	15307901	2.77e-08	56.5
9439743	9439772	LG05	chr02	100	30	0	0	1	30	18525289	18525318	2.77e-08	56.5
9439743	9439772	LG05	chr02	100	30	0	0	1	30	22326428	22326399	2.77e-08	56.5
9439743	9439772	LG05	chr02	100	30	0	0	1	30	23385381	23385352	2.77e-08	56.5
9439743	9439772	LG05	chr02	100	30	0	0	1	30	23385387	23385358	2.77e-08	56.5
9439743	9439772	LG05	chr02	100	29	0	0	2	30	15307867	15307895	9.97e-08	54.7
9439743	9439772	LG05	chr02	100	28	0	0	1	28	22326422	22326395	3.58e-07	52.8
9439743	9439772	LG05	chr02	100	28	0	0	1	28	23385375	23385348	3.58e-07	52.8
42339103	42339132	LG05	chr02	100	30	0	0	1	30	2109035	2109006	2.77e-08	56.5
42339103	42339132	LG05	chr02	100	30	0	0	1	30	2109041	2109012	2.77e-08	56.5
42339103	42339132	LG05	chr02	100	30	0	0	1	30	15307872	15307901	2.77e-08	56.5
42339103	42339132	LG05	chr02	100	30	0	0	1	30	18525289	18525318	2.77e-08	56.5
42339103	42339132	LG05	chr02	100	30	0	0	1	30	22326428	22326399	2.77e-08	56.5
42339103	42339132	LG05	chr02	100	30	0	0	1	30	23385381	23385352	2.77e-08	56.5
42339103	42339132	LG05	chr02	100	30	0	0	1	30	23385387	23385358	2.77e-08	56.5
42339103	42339132	LG05	chr02	100	29	0	0	2	30	15307867	15307895	9.97e-08	54.7
42339103	42339132	LG05	chr02	100	28	0	0	1	28	22326422	22326395	3.58e-07	52.8
42339103	42339132	LG05	chr02	100	28	0	0	1	28	23385375	23385348	3.58e-07	52.8
9439743	9439772	LG05	chr03	100	30	0	0	1	30	984344	984373	2.77e-08	56.5
9439743	9439772	LG05	chr03	100	30	0	0	1	30	984350	984379	2.77e-08	56.5
9439743	9439772	LG05	chr03	100	28	0	0	1	28	27040422	27040449	3.58e-07	52.8
35825441	35825470	LG05	chr03	100	30	0	0	1	30	2791055	2791026	2.77e-08	56.5
35825441	35825470	LG05	chr03	100	29	0	0	2	30	2791060	2791032	9.97e-08	54.7
42339103	42339132	LG05	chr03	100	30	0	0	1	30	984344	984373	2.77e-08	56.5
42339103	42339132	LG05	chr03	100	30	0	0	1	30	984350	984379	2.77e-08	56.5
42339103	42339132	LG05	chr03	100	28	0	0	1	28	27040422	27040449	3.58e-07	52.8
8268325	8268354	LG05	chr04	100	30	0	0	1	30	3928224	3928195	2.77e-08	56.5
8268325	8268354	LG05	chr04	100	30	0	0	1	30	3928230	3928201	2.77e-08	56.5
8268325	8268354	LG05	chr04	100	30	0	0	1	30	3928236	3928207	2.77e-08	56.5
9439743	9439772	LG05	chr04	100	29	0	0	1	29	30943886	30943858	9.97e-08	54.7
42339103	42339132	LG05	chr04	100	29	0	0	1	29	30943886	30943858	9.97e-08	54.7
3792671	3792700	LG05	chr05	100	30	0	0	1	30	28972785	28972814	2.77e-08	56.5
3792671	3792700	LG05	chr05	100	28	0	0	3	30	28972781	28972808	3.58e-07	52.8
886	915	LG05	chr06	100	29	0	0	2	30	22906917	22906945	9.97e-08	54.7
886	915	LG05	chr06	100	29	0	0	1	29	22906945	22906917	9.97e-08	54.7
1345	1374	LG05	chr06	100	30	0	0	1	30	22906919	22906948	2.77e-08	56.5
1345	1374	LG05	chr06	100	30	0	0	1	30	22906948	22906919	2.77e-08	56.5
1440	1469	LG05	chr06	100	30	0	0	1	30	22906919	22906948	2.77e-08	56.5
1440	1469	LG05	chr06	100	30	0	0	1	30	22906948	22906919	2.77e-08	56.5
4293	4322	LG05	chr06	100	30	0	0	1	30	22906919	22906948	2.77e-08	56.5
4293	4322	LG05	chr06	100	30	0	0	1	30	22906948	22906919	2.77e-08	56.5
4722	4751	LG05	chr06	100	30	0	0	1	30	22906919	22906948	2.77e-08	56.5
4722	4751	LG05	chr06	100	30	0	0	1	30	22906948	22906919	2.77e-08	56.5
4817	4846	LG05	chr06	100	30	0	0	1	30	22906919	22906948	2.77e-08	56.5
4817	4846	LG05	chr06	100	30	0	0	1	30	22906948	22906919	2.77e-08	56.5
5292	5231	LG05	chr06	100	30	0	0	1	30	22906919	22906948	2.77e-08	56.5
5292	5231	LG05	chr06	100	30	0	0	1	30	22906948	22906919	2.77e-08	56.5
9644	9673	LG05	chr06	100	30	0	0	1	30	22906919	22906948	2.77e-08	56.5
9644	9673	LG05	chr06	100	30	0	0	1	30	22906948	22906919	2.77e-08	56.5
9798	9827	LG05	chr06	100	29	0	0	2	30	22906917	22906945	9.97e-08	54.7
9798	9827	LG05	chr06	100	29	0	0	1	29	22906945	22906917	9.97e-08	54.7
8268325	8268354	LG05	chr06	100	30	0	0	1	30	3827792	3827763	2.77e-08	56.5
8268325	8268354	LG05	chr06	100	29	0	0	2	30	3827797	3827769	9.97e-08	54.7
9439743	9439772	LG05	chr06	100	30	0	0	1	30	2843160	2843131	2.77e-08	56.5
9439743	9439772	LG05	chr06	100	30	0	0	1	30	2843166	2843137	2.77e-08	56.5
9439743	9439772	LG05	chr06	100	29	0	0	1	29	32206574	32206602	9.97e-08	54.7
42339103	42339132	LG05	chr06	100	30	0	0	1	30	2843160	2843131	2.77e-08	56.5
42339103	42339132	LG05	chr06	100	30	0	0	1	30	2843166	2843137	2.77e-08	56.5
42339103	42339132	LG05	chr06	100	29	0	0	1	29	32206574	32206602	9.97e-08	54.7
3792671	3792700	LG05	chr07	100	30	0	0	1	30	7741628	7741599	2.77e-08	56.5
8268325	8268354	LG05	chr07	100	30	0	0	1	30	20573791	20573762	2.77e-08	56.5
9439743	9439772	LG05	chr07	100	30	0	0	1	30	17609806	17609835	2.77e-08	56.5
9439743	9439772	LG05	chr07	100	29	0	0	1	29	17609812	17609840	9.97e-08	54.7
42339103	42339132	LG05	chr07	100	30	0	0	1	30	17609806	17609835	2.77e-08	56.5
42339103	42339132	LG05	chr07	100	29	0	0	1	29	17609812	17609840	9.97e-08	54.7
8754810	8754839	LG05	chr08	100	30	0	0	1	30	12589554	12589583	2.77e-08	56.5
8754810	8754839	LG05	chr08	100	30	0	0	1	30	12589560	12589589	2.77e-08	56.5
8754810	8754839	LG05	chr08	100	30	0	0	1	30	12589566	12589595	2.77e-08	56.5
9439743	9439772	LG05	chr08	100	29	0	0	2	30	8171493	8171465	9.97e-08	54.7
42339103	42339132	LG05	chr08	100	29	0	0	2	30	8171493	8171465	9.97e-08	54.7
44862475	44862504	LG05	chr08	100	28	0	0	1	28	65876	65903	3.58e-07	52.8
46310171	46310200	LG05	chr08	100	30	0	0	1	30	3490239	3490210	2.77e-08	56.5
46310171	46310200	LG05	chr08	100	30	0	0	1	30	3490245	3490216	2.77e-08	56.5
46310171	46310200	LG05	chr08	100	30	0	0	1	30	3490251	3490222	2.77e-08	56.5
46310171	46310200	LG05	chr08	100	30	0	0	1	30	3490257	3490228	2.77e-08	56.5
46310171	46310200	LG05	chr08	100	30	0	0	1	30	3490263	3490234	2.77e-08	56.5
46310171	46310200	LG05	chr08	100	28	0	0	3	30	3490267	3490240	3.58e-07	52.8
8268325	8268354	LG05	chr09	100	30	0	0	1	30	22662651	22662622	2.77e-08	56.5
8268325	8268354	LG05	chr09	100	30	0	0	1	30	22662657	22662628	2.77e-08	56.5
8268325	8268354	LG05	chr09	100	30	0	0	1	30	22662663	22662634	2.77e-08	56.5
9439743	9439772	LG05	chr09	100	30	0	0	1	30	18672968	18672939	2.77e-08	56.5
9439743	9439772	LG05	chr09	100	30	0	0	1	30	18672974	18672945	2.77e-08	56.5
9439743	9439772	LG05	chr09	100	29	0	0	1	29	2264592	2264620	9.97e-08	54.7
42339103	42339132	LG05	chr09	100	30	0	0	1	30	18672968	18672939	2.77e-08	56.5
42339103	42339132	LG05	chr09	100	30	0	0	1	30	18672974	18672945	2.77e-08	56.5
42339103	42339132	LG05	chr09	100	29	0	0	1	29	2264592	2264620	9.97e-08	54.7
44862475	44862504	LG05	chr09	100	29	0	0	1	29	20657064	20657036	9.97e-08	54.7
9439743	9439772	LG05	chr10	100	30	0	0	1	30	1470969	1470940	2.77e-08	56.5
9439743	9439772	LG05	chr10	100	30	0	0	1	30	1984686	1984715	2.77e-08	56.5
9439743	9439772	LG05	chr10	100	30	0	0	1	30	2651985	2651956	2.77e-08	56.5
9439743	9439772	LG05	chr10	100	30	0	0	1	30	2651991	2651962	2.77e-08	56.5
9439743	9439772	LG05	chr10	100	30	0	0	1	30	5106804	5106775	2.77e-08	56.5
9439743	9439772	LG05	chr10	100	29	0	0	1	29	1984692	1984720	9.97e-08	54.7
9439743	9439772	LG05	chr10	100	28	0	0	2	29	2516381	2516408	3.58e-07	52.8
33593042	33593071	LG05	chr10	100	30	0	0	1	30	14735949	14735978	2.77e-08	56.5
42339103	42339132	LG05	chr10	100	30	0	0	1	30	1470969	1470940	2.77e-08	56.5
42339103	42339132	LG05	chr10	100	30	0	0	1	30	1984686	1984715	2.77e-08	56.5
42339103	42339132	LG05	chr10	100	30	0	0	1	30	2651985	2651956	2.77e-08	56.5
42339103	42339132	LG05	chr10	100	30	0	0	1	30	2651991	2651962	2.77e-08	56.5
42339103	42339132	LG05	chr10	100	30	0	0	1	30	5106804	5106775	2.77e-08	56.5
42339103	42339132	LG05	chr10	100	29	0	0	1	29	1984692	1984720	9.97e-08	54.7
42339103	42339132	LG05	chr10	100	28	0	0	2	29	2516381	2516408	3.58e-07	52.8
9439743	9439772	LG05	chr11	100	30	0	0	1	30	2351854	2351825	2.77e-08	56.5
9439743	9439772	LG05	chr11	100	30	0	0	1	30	2351860	2351831	2.77e-08	56.5
9439743	9439772	LG05	chr11	100	30	0	0	1	30	2351866	2351837	2.77e-08	56.5
9439743	9439772	LG05	chr11	100	30	0	0	1	30	30455426	30455397	2.77e-08	56.5
9439743	9439772	LG05	chr11	100	30	0	0	1	30	30455432	30455403	2.77e-08	56.5
9439743	9439772	LG05	chr11	100	29	0	0	1	29	30455420	30455392	9.97e-08	54.7
9439743	9439772	LG05	chr11	100	28	0	0	3	30	2351870	2351843	3.58e-07	52.8
42339103	42339132	LG05	chr11	100	30	0	0	1	30	2351854	2351825	2.77e-08	56.5
42339103	42339132	LG05	chr11	100	30	0	0	1	30	2351860	2351831	2.77e-08	56.5
42339103	42339132	LG05	chr11	100	30	0	0	1	30	2351866	2351837	2.77e-08	56.5
42339103	42339132	LG05	chr11	100	30	0	0	1	30	30455426	30455397	2.77e-08	56.5
42339103	42339132	LG05	chr11	100	30	0	0	1	30	30455432	30455403	2.77e-08	56.5
42339103	42339132	LG05	chr11	100	29	0	0	1	29	30455420	30455392	9.97e-08	54.7
42339103	42339132	LG05	chr11	100	28	0	0	3	30	2351870	2351843	3.58e-07	52.8
1255	1284	LG06	chr01	100	30	0	0	1	30	12924962	12924991	2.77e-08	56.5
1255	1284	LG06	chr01	100	30	0	0	1	30	12924991	12924962	2.77e-08	56.5
3607	3636	LG06	chr01	100	30	0	0	1	30	12924962	12924991	2.77e-08	56.5
3607	3636	LG06	chr01	100	30	0	0	1	30	12924991	12924962	2.77e-08	56.5
5114	5143	LG06	chr01	100	30	0	0	1	30	12924962	12924991	2.77e-08	56.5
5114	5143	LG06	chr01	100	30	0	0	1	30	12924991	12924962	2.77e-08	56.5
5238	5267	LG06	chr01	100	30	0	0	1	30	12924962	12924991	2.77e-08	56.5
5238	5267	LG06	chr01	100	30	0	0	1	30	12924991	12924962	2.77e-08	56.5
6217	6246	LG06	chr01	100	30	0	0	1	30	12924962	12924991	2.77e-08	56.5
6217	6246	LG06	chr01	100	30	0	0	1	30	12924991	12924962	2.77e-08	56.5
6585	6614	LG06	chr01	100	30	0	0	1	30	12924962	12924991	2.77e-08	56.5
6585	6614	LG06	chr01	100	30	0	0	1	30	12924991	12924962	2.77e-08	56.5
7821	7850	LG06	chr01	100	30	0	0	1	30	12924962	12924991	2.77e-08	56.5
7821	7850	LG06	chr01	100	30	0	0	1	30	12924991	12924962	2.77e-08	56.5
8243	8272	LG06	chr01	100	30	0	0	1	30	12924962	12924991	2.77e-08	56.5
8243	8272	LG06	chr01	100	30	0	0	1	30	12924991	12924962	2.77e-08	56.5
9587	9616	LG06	chr01	100	30	0	0	1	30	12924962	12924991	2.77e-08	56.5
9587	9616	LG06	chr01	100	30	0	0	1	30	12924991	12924962	2.77e-08	56.5
12499	12528	LG06	chr01	100	30	0	0	1	30	12924962	12924991	2.77e-08	56.5
12499	12528	LG06	chr01	100	30	0	0	1	30	12924991	12924962	2.77e-08	56.5
4911352	4911381	LG06	chr01	100	30	0	0	1	30	26825810	26825839	2.77e-08	56.5
4911352	4911381	LG06	chr01	100	28	0	0	1	28	26825816	26825843	3.58e-07	52.8
46573605	46573634	LG06	chr01	100	30	0	0	1	30	12924965	12924994	2.77e-08	56.5
46573605	46573634	LG06	chr01	100	30	0	0	1	30	12924994	12924965	2.77e-08	56.5
46573605	46573634	LG06	chr01	100	28	0	0	1	28	12924988	12924961	3.58e-07	52.8
46573605	46573634	LG06	chr01	100	28	0	0	3	30	12924961	12924988	3.58e-07	52.8
46592761	46592790	LG06	chr01	100	30	0	0	1	30	12924962	12924991	2.77e-08	56.5
46592761	46592790	LG06	chr01	100	30	0	0	1	30	12924991	12924962	2.77e-08	56.5
46595834	46595863	LG06	chr01	100	30	0	0	1	30	12924965	12924994	2.77e-08	56.5
46595834	46595863	LG06	chr01	100	30	0	0	1	30	12924994	12924965	2.77e-08	56.5
46595834	46595863	LG06	chr01	100	28	0	0	1	28	12924988	12924961	3.58e-07	52.8
46595834	46595863	LG06	chr01	100	28	0	0	3	30	12924961	12924988	3.58e-07	52.8
46597668	46597697	LG06	chr01	100	30	0	0	1	30	12924965	12924994	2.77e-08	56.5
46597668	46597697	LG06	chr01	100	30	0	0	1	30	12924994	12924965	2.77e-08	56.5
46597668	46597697	LG06	chr01	100	28	0	0	1	28	12924988	12924961	3.58e-07	52.8
46597668	46597697	LG06	chr01	100	28	0	0	3	30	12924961	12924988	3.58e-07	52.8
1255	1284	LG06	chr06	100	30	0	0	1	30	22906919	22906948	2.77e-08	56.5
1255	1284	LG06	chr06	100	30	0	0	1	30	22906948	22906919	2.77e-08	56.5
3607	3636	LG06	chr06	100	30	0	0	1	30	22906919	22906948	2.77e-08	56.5
3607	3636	LG06	chr06	100	30	0	0	1	30	22906948	22906919	2.77e-08	56.5
5114	5143	LG06	chr06	100	30	0	0	1	30	22906919	22906948	2.77e-08	56.5
5114	5143	LG06	chr06	100	30	0	0	1	30	22906948	22906919	2.77e-08	56.5
5238	5267	LG06	chr06	100	30	0	0	1	30	22906919	22906948	2.77e-08	56.5
5238	5267	LG06	chr06	100	30	0	0	1	30	22906948	22906919	2.77e-08	56.5
6217	6246	LG06	chr06	100	30	0	0	1	30	22906919	22906948	2.77e-08	56.5
6217	6246	LG06	chr06	100	30	0	0	1	30	22906948	22906919	2.77e-08	56.5
6585	6614	LG06	chr06	100	30	0	0	1	30	22906919	22906948	2.77e-08	56.5
6585	6614	LG06	chr06	100	30	0	0	1	30	22906948	22906919	2.77e-08	56.5
7821	7850	LG06	chr06	100	30	0	0	1	30	22906919	22906948	2.77e-08	56.5
7821	7850	LG06	chr06	100	30	0	0	1	30	22906948	22906919	2.77e-08	56.5
8243	8272	LG06	chr06	100	30	0	0	1	30	22906919	22906948	2.77e-08	56.5
8243	8272	LG06	chr06	100	30	0	0	1	30	22906948	22906919	2.77e-08	56.5
9587	9616	LG06	chr06	100	30	0	0	1	30	22906919	22906948	2.77e-08	56.5
9587	9616	LG06	chr06	100	30	0	0	1	30	22906948	22906919	2.77e-08	56.5
12499	12528	LG06	chr06	100	30	0	0	1	30	22906919	22906948	2.77e-08	56.5
12499	12528	LG06	chr06	100	30	0	0	1	30	22906948	22906919	2.77e-08	56.5
46573605	46573634	LG06	chr06	100	29	0	0	2	30	22906917	22906945	9.97e-08	54.7
46573605	46573634	LG06	chr06	100	29	0	0	1	29	22906945	22906917	9.97e-08	54.7
46592761	46592790	LG06	chr06	100	30	0	0	1	30	22906919	22906948	2.77e-08	56.5
46592761	46592790	LG06	chr06	100	30	0	0	1	30	22906948	22906919	2.77e-08	56.5
46595834	46595863	LG06	chr06	100	29	0	0	2	30	22906917	22906945	9.97e-08	54.7
46595834	46595863	LG06	chr06	100	29	0	0	1	29	22906945	22906917	9.97e-08	54.7
46597668	46597697	LG06	chr06	100	29	0	0	2	30	22906917	22906945	9.97e-08	54.7
46597668	46597697	LG06	chr06	100	29	0	0	1	29	22906945	22906917	9.97e-08	54.7
7488249	7488278	LG06	chr08	100	28	0	0	3	30	3319472	3319499	3.58e-07	52.8
4911352	4911381	LG06	chr12	100	30	0	0	1	30	14568751	14568722	2.77e-08	56.5
4911352	4911381	LG06	chr12	100	30	0	0	1	30	14568757	14568728	2.77e-08	56.5
4911352	4911381	LG06	chr12	100	30	0	0	1	30	14568763	14568734	2.77e-08	56.5
305157	305186	LG07	chr01	100	30	0	0	1	30	12924962	12924991	2.77e-08	56.5
305157	305186	LG07	chr01	100	30	0	0	1	30	12924991	12924962	2.77e-08	56.5
305201	305230	LG07	chr01	100	30	0	0	1	30	12924962	12924991	2.77e-08	56.5
305201	305230	LG07	chr01	100	30	0	0	1	30	12924991	12924962	2.77e-08	56.5
306368	306397	LG07	chr01	100	30	0	0	1	30	12924962	12924991	2.77e-08	56.5
306368	306397	LG07	chr01	100	30	0	0	1	30	12924991	12924962	2.77e-08	56.5
309263	309292	LG07	chr01	100	30	0	0	1	30	12924962	12924991	2.77e-08	56.5
309263	309292	LG07	chr01	100	30	0	0	1	30	12924991	12924962	2.77e-08	56.5
311856	311885	LG07	chr01	100	30	0	0	1	30	12924964	12924993	2.77e-08	56.5
311856	311885	LG07	chr01	100	29	0	0	1	29	12924989	12924961	9.97e-08	54.7
311856	311885	LG07	chr01	100	29	0	0	2	30	12924994	12924966	9.97e-08	54.7
312831	312860	LG07	chr01	100	30	0	0	1	30	12924962	12924991	2.77e-08	56.5
312831	312860	LG07	chr01	100	30	0	0	1	30	12924991	12924962	2.77e-08	56.5
469674	469703	LG07	chr01	100	30	0	0	1	30	29217517	29217546	2.77e-08	56.5
469674	469703	LG07	chr01	100	28	0	0	3	30	29217513	29217540	3.58e-07	52.8
469674	469703	LG07	chr01	100	28	0	0	1	28	29217523	29217550	3.58e-07	52.8
469674	469703	LG07	chr01	100	28	0	0	3	30	30909015	30908988	3.58e-07	52.8
556001	556030	LG07	chr01	100	30	0	0	1	30	29217515	29217544	2.77e-08	56.5
556001	556030	LG07	chr01	100	30	0	0	1	30	29217521	29217550	2.77e-08	56.5
2425266	2425295	LG07	chr01	100	29	0	0	2	30	34573129	34573101	9.97e-08	54.7
6085787	6085816	LG07	chr01	100	30	0	0	1	30	18584792	18584821	2.77e-08	56.5
6085787	6085816	LG07	chr01	100	29	0	0	2	30	18584787	18584815	9.97e-08	54.7
6085787	6085816	LG07	chr01	100	28	0	0	1	28	18584798	18584825	3.58e-07	52.8
36173632	36173661	LG07	chr01	100	29	0	0	2	30	11478445	11478473	9.97e-08	54.7
36173632	36173661	LG07	chr01	100	28	0	0	1	28	11478450	11478477	3.58e-07	52.8
40003533	40003562	LG07	chr01	100	30	0	0	1	30	847373	847344	2.77e-08	56.5
40003533	40003562	LG07	chr01	100	29	0	0	2	30	27821625	27821653	9.97e-08	54.7
40003533	40003562	LG07	chr01	100	28	0	0	1	28	847367	847340	3.58e-07	52.8
469674	469703	LG07	chr02	100	30	0	0	1	30	2109005	2109034	2.77e-08	56.5
469674	469703	LG07	chr02	100	30	0	0	1	30	2109011	2109040	2.77e-08	56.5
469674	469703	LG07	chr02	100	30	0	0	1	30	15307896	15307867	2.77e-08	56.5
469674	469703	LG07	chr02	100	30	0	0	1	30	15307902	15307873	2.77e-08	56.5
469674	469703	LG07	chr02	100	30	0	0	1	30	18525319	18525290	2.77e-08	56.5
469674	469703	LG07	chr02	100	30	0	0	1	30	22326398	22326427	2.77e-08	56.5
469674	469703	LG07	chr02	100	30	0	0	1	30	23385351	23385380	2.77e-08	56.5
469674	469703	LG07	chr02	100	30	0	0	1	30	23385357	23385386	2.77e-08	56.5
469674	469703	LG07	chr02	100	28	0	0	1	28	2109017	2109044	3.58e-07	52.8
469674	469703	LG07	chr02	100	28	0	0	1	28	18525313	18525286	3.58e-07	52.8
556001	556030	LG07	chr02	100	30	0	0	1	30	2109009	2109038	2.77e-08	56.5
556001	556030	LG07	chr02	100	30	0	0	1	30	2109015	2109044	2.77e-08	56.5
556001	556030	LG07	chr02	100	30	0	0	1	30	15307898	15307869	2.77e-08	56.5
556001	556030	LG07	chr02	100	30	0	0	1	30	18525315	18525286	2.77e-08	56.5
556001	556030	LG07	chr02	100	30	0	0	1	30	22326396	22326425	2.77e-08	56.5
556001	556030	LG07	chr02	100	30	0	0	1	30	23385349	23385378	2.77e-08	56.5
556001	556030	LG07	chr02	100	30	0	0	1	30	23385355	23385384	2.77e-08	56.5
556001	556030	LG07	chr02	100	29	0	0	2	30	2109004	2109032	9.97e-08	54.7
556001	556030	LG07	chr02	100	29	0	0	2	30	15307903	15307875	9.97e-08	54.7
556001	556030	LG07	chr02	100	29	0	0	2	30	18525320	18525292	9.97e-08	54.7
41166685	41166714	LG07	chr02	100	28	0	0	3	30	808898	808925	3.58e-07	52.8
43266281	43266310	LG07	chr02	100	30	0	0	1	30	45374	45345	2.77e-08	56.5
43266281	43266310	LG07	chr02	100	30	0	0	1	30	45380	45351	2.77e-08	56.5
43266281	43266310	LG07	chr02	100	30	0	0	1	30	21312222	21312251	2.77e-08	56.5
469674	469703	LG07	chr03	100	30	0	0	1	30	984374	984345	2.77e-08	56.5
469674	469703	LG07	chr03	100	30	0	0	1	30	984380	984351	2.77e-08	56.5
469674	469703	LG07	chr03	100	28	0	0	1	28	984368	984341	3.58e-07	52.8
556001	556030	LG07	chr03	100	30	0	0	1	30	984370	984341	2.77e-08	56.5
556001	556030	LG07	chr03	100	30	0	0	1	30	984376	984347	2.77e-08	56.5
556001	556030	LG07	chr03	100	28	0	0	3	30	984380	984353	3.58e-07	52.8
556001	556030	LG07	chr03	100	28	0	0	1	28	27040448	27040421	3.58e-07	52.8
469674	469703	LG07	chr04	100	28	0	0	3	30	30943858	30943885	3.58e-07	52.8
2425266	2425295	LG07	chr04	100	30	0	0	1	30	23660911	23660940	2.77e-08	56.5
2425266	2425295	LG07	chr04	100	29	0	0	2	30	23660906	23660934	9.97e-08	54.7
11356368	11356397	LG07	chr04	100	30	0	0	1	30	3928198	3928227	2.77e-08	56.5
11356368	11356397	LG07	chr04	100	30	0	0	1	30	3928204	3928233	2.77e-08	56.5
39981677	39981706	LG07	chr04	100	30	0	0	1	30	32347632	32347661	2.77e-08	56.5
39981677	39981706	LG07	chr04	100	29	0	0	1	29	32347638	32347666	9.97e-08	54.7
43266281	43266310	LG07	chr04	100	30	0	0	1	30	3147876	3147905	2.77e-08	56.5
43266281	43266310	LG07	chr04	100	29	0	0	1	29	3147882	3147910	9.97e-08	54.7
2425266	2425295	LG07	chr05	100	30	0	0	1	30	27152293	27152264	2.77e-08	56.5
2425266	2425295	LG07	chr05	100	29	0	0	2	30	19597731	19597759	9.97e-08	54.7
305157	305186	LG07	chr06	100	30	0	0	1	30	22906919	22906948	2.77e-08	56.5
305157	305186	LG07	chr06	100	30	0	0	1	30	22906948	22906919	2.77e-08	56.5
305201	305230	LG07	chr06	100	30	0	0	1	30	22906919	22906948	2.77e-08	56.5
305201	305230	LG07	chr06	100	30	0	0	1	30	22906948	22906919	2.77e-08	56.5
306368	306397	LG07	chr06	100	30	0	0	1	30	22906919	22906948	2.77e-08	56.5
306368	306397	LG07	chr06	100	30	0	0	1	30	22906948	22906919	2.77e-08	56.5
309263	309292	LG07	chr06	100	30	0	0	1	30	22906919	22906948	2.77e-08	56.5
309263	309292	LG07	chr06	100	30	0	0	1	30	22906948	22906919	2.77e-08	56.5
311856	311885	LG07	chr06	100	30	0	0	1	30	22906946	22906917	2.77e-08	56.5
311856	311885	LG07	chr06	100	28	0	0	3	30	22906917	22906944	3.58e-07	52.8
311856	311885	LG07	chr06	100	28	0	0	1	28	22906921	22906948	3.58e-07	52.8
312831	312860	LG07	chr06	100	30	0	0	1	30	22906919	22906948	2.77e-08	56.5
312831	312860	LG07	chr06	100	30	0	0	1	30	22906948	22906919	2.77e-08	56.5
469674	469703	LG07	chr06	100	30	0	0	1	30	2843130	2843159	2.77e-08	56.5
469674	469703	LG07	chr06	100	30	0	0	1	30	2843136	2843165	2.77e-08	56.5
469674	469703	LG07	chr06	100	28	0	0	1	28	2843142	2843169	3.58e-07	52.8
469674	469703	LG07	chr06	100	28	0	0	3	30	32206602	32206575	3.58e-07	52.8
556001	556030	LG07	chr06	100	30	0	0	1	30	2843134	2843163	2.77e-08	56.5
556001	556030	LG07	chr06	100	30	0	0	1	30	2843140	2843169	2.77e-08	56.5
556001	556030	LG07	chr06	100	29	0	0	2	30	2843129	2843157	9.97e-08	54.7
11356368	11356397	LG07	chr06	100	30	0	0	1	30	3827760	3827789	2.77e-08	56.5
11356368	11356397	LG07	chr06	100	30	0	0	1	30	3827766	3827795	2.77e-08	56.5
39981677	39981706	LG07	chr06	100	29	0	0	1	29	3099466	3099494	9.97e-08	54.7
469674	469703	LG07	chr07	100	30	0	0	1	30	17609836	17609807	2.77e-08	56.5
469674	469703	LG07	chr07	100	28	0	0	3	30	17609840	17609813	3.58e-07	52.8
469674	469703	LG07	chr07	100	28	0	0	1	28	26269132	26269105	3.58e-07	52.8
556001	556030	LG07	chr07	100	30	0	0	1	30	17609838	17609809	2.77e-08	56.5
556001	556030	LG07	chr07	100	29	0	0	1	29	22296721	22296749	9.97e-08	54.7
556001	556030	LG07	chr07	100	29	0	0	2	30	26269133	26269105	9.97e-08	54.7
11356368	11356397	LG07	chr07	100	30	0	0	1	30	20573759	20573788	2.77e-08	56.5
11356368	11356397	LG07	chr07	100	29	0	0	1	29	20573765	20573793	9.97e-08	54.7
469674	469703	LG07	chr08	100	29	0	0	2	30	8171465	8171493	9.97e-08	54.7
469674	469703	LG07	chr08	100	28	0	0	1	28	5059900	5059873	3.58e-07	52.8
556001	556030	LG07	chr08	100	30	0	0	1	30	5059902	5059873	2.77e-08	56.5
2425266	2425295	LG07	chr08	100	30	0	0	1	30	23355329	23355300	2.77e-08	56.5
2425266	2425295	LG07	chr08	100	30	0	0	1	30	23355335	23355306	2.77e-08	56.5
2425266	2425295	LG07	chr08	100	28	0	0	3	30	2121852	2121879	3.58e-07	52.8
2425266	2425295	LG07	chr08	100	28	0	0	1	28	2121856	2121883	3.58e-07	52.8
2425266	2425295	LG07	chr08	100	28	0	0	1	28	23355323	23355296	3.58e-07	52.8
6085787	6085816	LG07	chr08	100	29	0	0	2	30	5002696	5002724	9.97e-08	54.7
39981677	39981706	LG07	chr08	100	30	0	0	1	30	1105700	1105671	2.77e-08	56.5
39981677	39981706	LG07	chr08	100	30	0	0	1	30	1105706	1105677	2.77e-08	56.5
39981677	39981706	LG07	chr08	100	29	0	0	2	30	1105711	1105683	9.97e-08	54.7
469674	469703	LG07	chr09	100	30	0	0	1	30	18672944	18672973	2.77e-08	56.5
469674	469703	LG07	chr09	100	29	0	0	2	30	18672939	18672967	9.97e-08	54.7
469674	469703	LG07	chr09	100	28	0	0	3	30	2264620	2264593	3.58e-07	52.8
469674	469703	LG07	chr09	100	28	0	0	1	28	18672950	18672977	3.58e-07	52.8
556001	556030	LG07	chr09	100	30	0	0	1	30	18672942	18672971	2.77e-08	56.5
556001	556030	LG07	chr09	100	30	0	0	1	30	18672948	18672977	2.77e-08	56.5
2425266	2425295	LG07	chr09	100	30	0	0	1	30	10785139	10785110	2.77e-08	56.5
11356368	11356397	LG07	chr09	100	30	0	0	1	30	22662625	22662654	2.77e-08	56.5
11356368	11356397	LG07	chr09	100	30	0	0	1	30	22662631	22662660	2.77e-08	56.5
11356368	11356397	LG07	chr09	100	29	0	0	1	29	22662637	22662665	9.97e-08	54.7
17604727	17604756	LG07	chr09	100	29	0	0	2	30	23904674	23904702	9.97e-08	54.7
469674	469703	LG07	chr10	100	30	0	0	1	30	1470939	1470968	2.77e-08	56.5
469674	469703	LG07	chr10	100	30	0	0	1	30	1984716	1984687	2.77e-08	56.5
469674	469703	LG07	chr10	100	30	0	0	1	30	2651961	2651990	2.77e-08	56.5
469674	469703	LG07	chr10	100	30	0	0	1	30	5106774	5106803	2.77e-08	56.5
469674	469703	LG07	chr10	100	29	0	0	2	30	2651956	2651984	9.97e-08	54.7
469674	469703	LG07	chr10	100	28	0	0	1	28	1984710	1984683	3.58e-07	52.8
469674	469703	LG07	chr10	100	28	0	0	3	30	1984720	1984693	3.58e-07	52.8
469674	469703	LG07	chr10	100	28	0	0	3	30	2516408	2516381	3.58e-07	52.8
556001	556030	LG07	chr10	100	30	0	0	1	30	1984712	1984683	2.77e-08	56.5
556001	556030	LG07	chr10	100	30	0	0	1	30	1984718	1984689	2.77e-08	56.5
556001	556030	LG07	chr10	100	30	0	0	1	30	2651959	2651988	2.77e-08	56.5
556001	556030	LG07	chr10	100	29	0	0	2	30	1470938	1470966	9.97e-08	54.7
556001	556030	LG07	chr10	100	29	0	0	1	29	2651965	2651993	9.97e-08	54.7
556001	556030	LG07	chr10	100	28	0	0	3	30	5106774	5106801	3.58e-07	52.8
556001	556030	LG07	chr10	100	28	0	0	1	28	5106778	5106805	3.58e-07	52.8
39981677	39981706	LG07	chr10	100	30	0	0	1	30	4900286	4900257	2.77e-08	56.5
39981677	39981706	LG07	chr10	100	30	0	0	1	30	4900292	4900263	2.77e-08	56.5
39981677	39981706	LG07	chr10	100	30	0	0	1	30	4900298	4900269	2.77e-08	56.5
469674	469703	LG07	chr11	100	30	0	0	1	30	2351830	2351859	2.77e-08	56.5
469674	469703	LG07	chr11	100	30	0	0	1	30	2351836	2351865	2.77e-08	56.5
469674	469703	LG07	chr11	100	30	0	0	1	30	30455396	30455425	2.77e-08	56.5
469674	469703	LG07	chr11	100	30	0	0	1	30	30455402	30455431	2.77e-08	56.5
469674	469703	LG07	chr11	100	29	0	0	2	30	2351825	2351853	9.97e-08	54.7
469674	469703	LG07	chr11	100	29	0	0	1	29	2351842	2351870	9.97e-08	54.7
469674	469703	LG07	chr11	100	28	0	0	1	28	21738397	21738370	3.58e-07	52.8
469674	469703	LG07	chr11	100	28	0	0	1	28	22112680	22112653	3.58e-07	52.8
469674	469703	LG07	chr11	100	28	0	0	3	30	30455392	30455419	3.58e-07	52.8
556001	556030	LG07	chr11	100	30	0	0	1	30	2351828	2351857	2.77e-08	56.5
556001	556030	LG07	chr11	100	30	0	0	1	30	2351834	2351863	2.77e-08	56.5
556001	556030	LG07	chr11	100	30	0	0	1	30	2351840	2351869	2.77e-08	56.5
556001	556030	LG07	chr11	100	30	0	0	1	30	30455394	30455423	2.77e-08	56.5
556001	556030	LG07	chr11	100	30	0	0	1	30	30455400	30455429	2.77e-08	56.5
556001	556030	LG07	chr11	100	28	0	0	3	30	21738397	21738370	3.58e-07	52.8
556001	556030	LG07	chr11	100	28	0	0	3	30	22112680	22112653	3.58e-07	52.8
2425266	2425295	LG07	chr12	100	28	0	0	1	28	23258470	23258497	3.58e-07	52.8
4276	4305	LG08	chr01	100	30	0	0	1	30	12924962	12924991	2.77e-08	56.5
4276	4305	LG08	chr01	100	30	0	0	1	30	12924991	12924962	2.77e-08	56.5
7406	7435	LG08	chr01	100	30	0	0	1	30	12924962	12924991	2.77e-08	56.5
7406	7435	LG08	chr01	100	30	0	0	1	30	12924991	12924962	2.77e-08	56.5
7768726	7768755	LG08	chr01	100	30	0	0	1	30	29217547	29217518	2.77e-08	56.5
7768726	7768755	LG08	chr01	100	29	0	0	1	29	29217541	29217513	9.97e-08	54.7
7768726	7768755	LG08	chr01	100	29	0	0	1	29	30908987	30909015	9.97e-08	54.7
29144733	29144762	LG08	chr01	100	30	0	0	1	30	14157595	14157624	2.77e-08	56.5
29144733	29144762	LG08	chr01	100	30	0	0	1	30	14157601	14157630	2.77e-08	56.5
29144733	29144762	LG08	chr01	100	30	0	0	1	30	14157607	14157636	2.77e-08	56.5
29144733	29144762	LG08	chr01	100	30	0	0	1	30	14157613	14157642	2.77e-08	56.5
29144733	29144762	LG08	chr01	100	30	0	0	1	30	14157619	14157648	2.77e-08	56.5
29144733	29144762	LG08	chr01	100	30	0	0	1	30	14157625	14157654	2.77e-08	56.5
29144733	29144762	LG08	chr01	100	30	0	0	1	30	14157631	14157660	2.77e-08	56.5
39705535	39705564	LG08	chr01	100	29	0	0	2	30	35313732	35313760	9.97e-08	54.7
40176683	40176712	LG08	chr01	100	30	0	0	1	30	20441560	20441531	2.77e-08	56.5
40443785	40443814	LG08	chr01	100	30	0	0	1	30	12924965	12924994	2.77e-08	56.5
40443785	40443814	LG08	chr01	100	30	0	0	1	30	12924994	12924965	2.77e-08	56.5
40443785	40443814	LG08	chr01	100	28	0	0	1	28	12924988	12924961	3.58e-07	52.8
40443785	40443814	LG08	chr01	100	28	0	0	3	30	12924961	12924988	3.58e-07	52.8
40443846	40443875	LG08	chr01	100	30	0	0	1	30	12924962	12924991	2.77e-08	56.5
40443846	40443875	LG08	chr01	100	30	0	0	1	30	12924991	12924962	2.77e-08	56.5
40444844	40444873	LG08	chr01	100	30	0	0	1	30	12924965	12924994	2.77e-08	56.5
40444844	40444873	LG08	chr01	100	30	0	0	1	30	12924994	12924965	2.77e-08	56.5
40444844	40444873	LG08	chr01	100	28	0	0	1	28	12924988	12924961	3.58e-07	52.8
40444844	40444873	LG08	chr01	100	28	0	0	3	30	12924961	12924988	3.58e-07	52.8
40445878	40445907	LG08	chr01	100	30	0	0	1	30	12924965	12924994	2.77e-08	56.5
40445878	40445907	LG08	chr01	100	30	0	0	1	30	12924994	12924965	2.77e-08	56.5
40445878	40445907	LG08	chr01	100	28	0	0	1	28	12924988	12924961	3.58e-07	52.8
40445878	40445907	LG08	chr01	100	28	0	0	3	30	12924961	12924988	3.58e-07	52.8
6123212	6123241	LG08	chr02	100	30	0	0	1	30	45377	45348	2.77e-08	56.5
6123212	6123241	LG08	chr02	100	29	0	0	2	30	21312220	21312248	9.97e-08	54.7
6123212	6123241	LG08	chr02	100	29	0	0	1	29	21312225	21312253	9.97e-08	54.7
7768726	7768755	LG08	chr02	100	30	0	0	1	30	2109035	2109006	2.77e-08	56.5
7768726	7768755	LG08	chr02	100	30	0	0	1	30	2109041	2109012	2.77e-08	56.5
7768726	7768755	LG08	chr02	100	30	0	0	1	30	15307872	15307901	2.77e-08	56.5
7768726	7768755	LG08	chr02	100	30	0	0	1	30	18525289	18525318	2.77e-08	56.5
7768726	7768755	LG08	chr02	100	30	0	0	1	30	22326428	22326399	2.77e-08	56.5
7768726	7768755	LG08	chr02	100	30	0	0	1	30	23385381	23385352	2.77e-08	56.5
7768726	7768755	LG08	chr02	100	30	0	0	1	30	23385387	23385358	2.77e-08	56.5
7768726	7768755	LG08	chr02	100	29	0	0	2	30	15307867	15307895	9.97e-08	54.7
7768726	7768755	LG08	chr02	100	28	0	0	1	28	22326422	22326395	3.58e-07	52.8
7768726	7768755	LG08	chr02	100	28	0	0	1	28	23385375	23385348	3.58e-07	52.8
40176683	40176712	LG08	chr02	100	30	0	0	1	30	2631420	2631449	2.77e-08	56.5
40176683	40176712	LG08	chr02	100	28	0	0	3	30	2631416	2631443	3.58e-07	52.8
999267	999296	LG08	chr03	100	30	0	0	1	30	2533446	2533417	2.77e-08	56.5
999267	999296	LG08	chr03	100	30	0	0	1	30	10780511	10780482	2.77e-08	56.5
999267	999296	LG08	chr03	100	29	0	0	1	29	2533440	2533412	9.97e-08	54.7
999267	999296	LG08	chr03	100	29	0	0	1	29	10780505	10780477	9.97e-08	54.7
999267	999296	LG08	chr03	100	29	0	0	1	29	10780664	10780636	9.97e-08	54.7
999267	999296	LG08	chr03	100	29	0	0	1	29	24390712	24390684	9.97e-08	54.7
5908285	5908314	LG08	chr03	100	30	0	0	1	30	26625480	26625509	2.77e-08	56.5
5908285	5908314	LG08	chr03	100	30	0	0	1	30	26625509	26625480	2.77e-08	56.5
7768726	7768755	LG08	chr03	100	30	0	0	1	30	984344	984373	2.77e-08	56.5
7768726	7768755	LG08	chr03	100	30	0	0	1	30	984350	984379	2.77e-08	56.5
7768726	7768755	LG08	chr03	100	28	0	0	1	28	27040422	27040449	3.58e-07	52.8
29579132	29579161	LG08	chr03	100	30	0	0	1	30	2533412	2533441	2.77e-08	56.5
29579132	29579161	LG08	chr03	100	30	0	0	1	30	10780477	10780506	2.77e-08	56.5
29579132	29579161	LG08	chr03	100	30	0	0	1	30	10780483	10780512	2.77e-08	56.5
29579132	29579161	LG08	chr03	100	30	0	0	1	30	10780636	10780665	2.77e-08	56.5
29579132	29579161	LG08	chr03	100	30	0	0	1	30	24390684	24390713	2.77e-08	56.5
29579132	29579161	LG08	chr03	100	29	0	0	1	29	2533418	2533446	9.97e-08	54.7
34185909	34185938	LG08	chr03	100	30	0	0	1	30	2533445	2533416	2.77e-08	56.5
34185909	34185938	LG08	chr03	100	30	0	0	1	30	10780510	10780481	2.77e-08	56.5
34185909	34185938	LG08	chr03	100	28	0	0	1	28	2533439	2533412	3.58e-07	52.8
34185909	34185938	LG08	chr03	100	28	0	0	1	28	10780504	10780477	3.58e-07	52.8
34185909	34185938	LG08	chr03	100	28	0	0	3	30	10780514	10780487	3.58e-07	52.8
34185909	34185938	LG08	chr03	100	28	0	0	1	28	10780663	10780636	3.58e-07	52.8
34185909	34185938	LG08	chr03	100	28	0	0	3	30	10780667	10780640	3.58e-07	52.8
34185909	34185938	LG08	chr03	100	28	0	0	1	28	24390711	24390684	3.58e-07	52.8
34185909	34185938	LG08	chr03	100	28	0	0	3	30	24390715	24390688	3.58e-07	52.8
6123212	6123241	LG08	chr04	100	30	0	0	1	30	3147873	3147902	2.77e-08	56.5
6123212	6123241	LG08	chr04	100	30	0	0	1	30	3147879	3147908	2.77e-08	56.5
7768726	7768755	LG08	chr04	100	29	0	0	1	29	30943886	30943858	9.97e-08	54.7
40176683	40176712	LG08	chr04	100	30	0	0	1	30	3856718	3856689	2.77e-08	56.5
40176683	40176712	LG08	chr04	100	30	0	0	1	30	3856724	3856695	2.77e-08	56.5
40176683	40176712	LG08	chr04	100	30	0	0	1	30	3856730	3856701	2.77e-08	56.5
40176683	40176712	LG08	chr04	100	30	0	0	1	30	3856736	3856707	2.77e-08	56.5
40176683	40176712	LG08	chr04	100	30	0	0	1	30	3856742	3856713	2.77e-08	56.5
40176683	40176712	LG08	chr04	100	29	0	0	1	29	3856712	3856684	9.97e-08	54.7
29144733	29144762	LG08	chr05	100	30	0	0	1	30	28972813	28972784	2.77e-08	56.5
4276	4305	LG08	chr06	100	30	0	0	1	30	22906919	22906948	2.77e-08	56.5
4276	4305	LG08	chr06	100	30	0	0	1	30	22906948	22906919	2.77e-08	56.5
7406	7435	LG08	chr06	100	30	0	0	1	30	22906919	22906948	2.77e-08	56.5
7406	7435	LG08	chr06	100	30	0	0	1	30	22906948	22906919	2.77e-08	56.5
5908285	5908314	LG08	chr06	100	30	0	0	1	30	3160616	3160587	2.77e-08	56.5
5908285	5908314	LG08	chr06	100	30	0	0	1	30	3160587	3160616	2.77e-08	56.5
5908285	5908314	LG08	chr06	100	30	0	0	1	30	3160593	3160622	2.77e-08	56.5
5908285	5908314	LG08	chr06	100	30	0	0	1	30	3160622	3160593	2.77e-08	56.5
5908285	5908314	LG08	chr06	100	30	0	0	1	30	3160599	3160628	2.77e-08	56.5
5908285	5908314	LG08	chr06	100	30	0	0	1	30	3160628	3160599	2.77e-08	56.5
5908285	5908314	LG08	chr06	100	30	0	0	1	30	3160605	3160634	2.77e-08	56.5
5908285	5908314	LG08	chr06	100	30	0	0	1	30	3160634	3160605	2.77e-08	56.5
5908285	5908314	LG08	chr06	100	30	0	0	1	30	3160640	3160611	2.77e-08	56.5
5908285	5908314	LG08	chr06	100	30	0	0	1	30	3160611	3160640	2.77e-08	56.5
5908285	5908314	LG08	chr06	100	30	0	0	1	30	3160646	3160617	2.77e-08	56.5
5908285	5908314	LG08	chr06	100	30	0	0	1	30	3160617	3160646	2.77e-08	56.5
5908285	5908314	LG08	chr06	100	30	0	0	1	30	16171987	16171958	2.77e-08	56.5
5908285	5908314	LG08	chr06	100	30	0	0	1	30	16171958	16171987	2.77e-08	56.5
5908285	5908314	LG08	chr06	100	30	0	0	1	30	16171993	16171964	2.77e-08	56.5
5908285	5908314	LG08	chr06	100	30	0	0	1	30	16171964	16171993	2.77e-08	56.5
5908285	5908314	LG08	chr06	100	30	0	0	1	30	16171970	16171999	2.77e-08	56.5
5908285	5908314	LG08	chr06	100	30	0	0	1	30	16171999	16171970	2.77e-08	56.5
5908285	5908314	LG08	chr06	100	30	0	0	1	30	26355549	26355520	2.77e-08	56.5
5908285	5908314	LG08	chr06	100	30	0	0	1	30	26355520	26355549	2.77e-08	56.5
5908285	5908314	LG08	chr06	100	30	0	0	1	30	27899576	27899605	2.77e-08	56.5
5908285	5908314	LG08	chr06	100	30	0	0	1	30	27899605	27899576	2.77e-08	56.5
5908285	5908314	LG08	chr06	100	30	0	0	1	30	30988124	30988153	2.77e-08	56.5
5908285	5908314	LG08	chr06	100	30	0	0	1	30	30988153	30988124	2.77e-08	56.5
5908285	5908314	LG08	chr06	100	28	0	0	3	30	3160650	3160623	3.58e-07	52.8
5908285	5908314	LG08	chr06	100	28	0	0	1	28	3160623	3160650	3.58e-07	52.8
5908285	5908314	LG08	chr06	100	28	0	0	1	28	20074265	20074292	3.58e-07	52.8
5908285	5908314	LG08	chr06	100	28	0	0	3	30	20074292	20074265	3.58e-07	52.8
5908285	5908314	LG08	chr06	100	28	0	0	3	30	26355516	26355543	3.58e-07	52.8
5908285	5908314	LG08	chr06	100	28	0	0	1	28	26355543	26355516	3.58e-07	52.8
7768726	7768755	LG08	chr06	100	30	0	0	1	30	2843160	2843131	2.77e-08	56.5
7768726	7768755	LG08	chr06	100	30	0	0	1	30	2843166	2843137	2.77e-08	56.5
7768726	7768755	LG08	chr06	100	29	0	0	1	29	32206574	32206602	9.97e-08	54.7
39705535	39705564	LG08	chr06	100	30	0	0	1	30	6819414	6819443	2.77e-08	56.5
40443785	40443814	LG08	chr06	100	29	0	0	2	30	22906917	22906945	9.97e-08	54.7
40443785	40443814	LG08	chr06	100	29	0	0	1	29	22906945	22906917	9.97e-08	54.7
40443846	40443875	LG08	chr06	100	30	0	0	1	30	22906919	22906948	2.77e-08	56.5
40443846	40443875	LG08	chr06	100	30	0	0	1	30	22906948	22906919	2.77e-08	56.5
40444844	40444873	LG08	chr06	100	29	0	0	2	30	22906917	22906945	9.97e-08	54.7
40444844	40444873	LG08	chr06	100	29	0	0	1	29	22906945	22906917	9.97e-08	54.7
40445878	40445907	LG08	chr06	100	29	0	0	2	30	22906917	22906945	9.97e-08	54.7
40445878	40445907	LG08	chr06	100	29	0	0	1	29	22906945	22906917	9.97e-08	54.7
5908285	5908314	LG08	chr07	100	30	0	0	1	30	18926914	18926885	2.77e-08	56.5
5908285	5908314	LG08	chr07	100	30	0	0	1	30	18926885	18926914	2.77e-08	56.5
5908285	5908314	LG08	chr07	100	30	0	0	1	30	18926920	18926891	2.77e-08	56.5
5908285	5908314	LG08	chr07	100	30	0	0	1	30	18926891	18926920	2.77e-08	56.5
7768726	7768755	LG08	chr07	100	30	0	0	1	30	17609806	17609835	2.77e-08	56.5
7768726	7768755	LG08	chr07	100	29	0	0	1	29	17609812	17609840	9.97e-08	54.7
29144733	29144762	LG08	chr07	100	29	0	0	1	29	7741600	7741628	9.97e-08	54.7
39705535	39705564	LG08	chr07	100	28	0	0	1	28	25957740	25957767	3.58e-07	52.8
5908285	5908314	LG08	chr08	100	30	0	0	1	30	10443911	10443940	2.77e-08	56.5
5908285	5908314	LG08	chr08	100	30	0	0	1	30	10443940	10443911	2.77e-08	56.5
7768726	7768755	LG08	chr08	100	29	0	0	2	30	8171493	8171465	9.97e-08	54.7
39705535	39705564	LG08	chr08	100	30	0	0	1	30	27435124	27435095	2.77e-08	56.5
39705535	39705564	LG08	chr08	100	29	0	0	1	29	27435118	27435090	9.97e-08	54.7
39705535	39705564	LG08	chr08	100	28	0	0	2	29	3319278	3319305	3.58e-07	52.8
7768726	7768755	LG08	chr09	100	30	0	0	1	30	18672968	18672939	2.77e-08	56.5
7768726	7768755	LG08	chr09	100	30	0	0	1	30	18672974	18672945	2.77e-08	56.5
7768726	7768755	LG08	chr09	100	29	0	0	1	29	2264592	2264620	9.97e-08	54.7
40176683	40176712	LG08	chr09	100	28	0	0	1	28	12583091	12583118	3.58e-07	52.8
7768726	7768755	LG08	chr10	100	30	0	0	1	30	1470969	1470940	2.77e-08	56.5
7768726	7768755	LG08	chr10	100	30	0	0	1	30	1984686	1984715	2.77e-08	56.5
7768726	7768755	LG08	chr10	100	30	0	0	1	30	2651985	2651956	2.77e-08	56.5
7768726	7768755	LG08	chr10	100	30	0	0	1	30	2651991	2651962	2.77e-08	56.5
7768726	7768755	LG08	chr10	100	30	0	0	1	30	5106804	5106775	2.77e-08	56.5
7768726	7768755	LG08	chr10	100	29	0	0	1	29	1984692	1984720	9.97e-08	54.7
7768726	7768755	LG08	chr10	100	28	0	0	2	29	2516381	2516408	3.58e-07	52.8
40176683	40176712	LG08	chr10	100	28	0	0	1	28	444940	444967	3.58e-07	52.8
7768726	7768755	LG08	chr11	100	30	0	0	1	30	2351854	2351825	2.77e-08	56.5
7768726	7768755	LG08	chr11	100	30	0	0	1	30	2351860	2351831	2.77e-08	56.5
7768726	7768755	LG08	chr11	100	30	0	0	1	30	2351866	2351837	2.77e-08	56.5
7768726	7768755	LG08	chr11	100	30	0	0	1	30	30455426	30455397	2.77e-08	56.5
7768726	7768755	LG08	chr11	100	30	0	0	1	30	30455432	30455403	2.77e-08	56.5
7768726	7768755	LG08	chr11	100	29	0	0	1	29	30455420	30455392	9.97e-08	54.7
7768726	7768755	LG08	chr11	100	28	0	0	3	30	2351870	2351843	3.58e-07	52.8
34185909	34185938	LG08	chr11	100	28	0	0	3	30	17226629	17226602	3.58e-07	52.8
39705535	39705564	LG08	chr11	100	30	0	0	1	30	14508846	14508875	2.77e-08	56.5
40176683	40176712	LG08	chr11	100	30	0	0	1	30	4628893	4628922	2.77e-08	56.5
5238518	5238547	LG09	chr01	100	29	0	0	1	29	28923569	28923597	9.97e-08	54.7
5238518	5238547	LG09	chr01	100	28	0	0	3	30	28923565	28923592	3.58e-07	52.8
40595267	40595296	LG09	chr01	100	30	0	0	1	30	12924962	12924991	2.77e-08	56.5
40595267	40595296	LG09	chr01	100	30	0	0	1	30	12924991	12924962	2.77e-08	56.5
1163963	1163992	LG09	chr02	100	28	0	0	1	28	15219260	15219233	3.58e-07	52.8
5238518	5238547	LG09	chr02	100	28	0	0	3	30	2502507	2502480	3.58e-07	52.8
5238518	5238547	LG09	chr03	100	30	0	0	1	30	22441636	22441665	2.77e-08	56.5
5238518	5238547	LG09	chr03	100	30	0	0	1	30	22441642	22441671	2.77e-08	56.5
5238518	5238547	LG09	chr03	100	28	0	0	1	28	22441648	22441675	3.58e-07	52.8
10048948	10048977	LG09	chr03	100	30	0	0	1	30	29094646	29094617	2.77e-08	56.5
10048948	10048977	LG09	chr03	100	30	0	0	1	30	29094652	29094623	2.77e-08	56.5
10048948	10048977	LG09	chr03	100	30	0	0	1	30	29094658	29094629	2.77e-08	56.5
10048948	10048977	LG09	chr03	100	30	0	0	1	30	29094664	29094635	2.77e-08	56.5
10048948	10048977	LG09	chr03	100	28	0	0	1	28	29094640	29094613	3.58e-07	52.8
5238518	5238547	LG09	chr05	100	30	0	0	1	30	24746434	24746405	2.77e-08	56.5
5238518	5238547	LG09	chr05	100	30	0	0	1	30	24746440	24746411	2.77e-08	56.5
5238518	5238547	LG09	chr05	100	29	0	0	2	30	24746445	24746417	9.97e-08	54.7
40595267	40595296	LG09	chr06	100	30	0	0	1	30	22906919	22906948	2.77e-08	56.5
40595267	40595296	LG09	chr06	100	30	0	0	1	30	22906948	22906919	2.77e-08	56.5
226970	226999	LG09	chr08	100	28	0	0	1	28	65903	65876	3.58e-07	52.8
5238518	5238547	LG09	chr08	100	30	0	0	1	30	16815456	16815427	2.77e-08	56.5
5238518	5238547	LG09	chr08	100	30	0	0	1	30	16815462	16815433	2.77e-08	56.5
5238518	5238547	LG09	chr08	100	30	0	0	1	30	16815468	16815439	2.77e-08	56.5
5238518	5238547	LG09	chr08	100	30	0	0	1	30	16815474	16815445	2.77e-08	56.5
5238518	5238547	LG09	chr08	100	30	0	0	1	30	16840239	16840210	2.77e-08	56.5
5238518	5238547	LG09	chr08	100	30	0	0	1	30	16840245	16840216	2.77e-08	56.5
5238518	5238547	LG09	chr08	100	30	0	0	1	30	26202090	26202061	2.77e-08	56.5
25512965	25512994	LG09	chr08	100	30	0	0	1	30	6061865	6061836	2.77e-08	56.5
25512965	25512994	LG09	chr08	100	30	0	0	1	30	6061836	6061865	2.77e-08	56.5
25512965	25512994	LG09	chr08	100	30	0	0	1	30	6061842	6061871	2.77e-08	56.5
25512965	25512994	LG09	chr08	100	30	0	0	1	30	6061871	6061842	2.77e-08	56.5
25512965	25512994	LG09	chr08	100	30	0	0	1	30	15916282	15916311	2.77e-08	56.5
25512965	25512994	LG09	chr08	100	30	0	0	1	30	15916311	15916282	2.77e-08	56.5
25512965	25512994	LG09	chr08	100	29	0	0	1	29	6061859	6061831	9.97e-08	54.7
25512965	25512994	LG09	chr08	100	29	0	0	2	30	6061831	6061859	9.97e-08	54.7
25512965	25512994	LG09	chr08	100	29	0	0	1	29	6061848	6061876	9.97e-08	54.7
25512965	25512994	LG09	chr08	100	29	0	0	2	30	6061876	6061848	9.97e-08	54.7
25512965	25512994	LG09	chr08	100	28	0	0	3	30	15916315	15916288	3.58e-07	52.8
25512965	25512994	LG09	chr08	100	28	0	0	1	28	15916288	15916315	3.58e-07	52.8
226970	226999	LG09	chr09	100	28	0	0	1	28	20657037	20657064	3.58e-07	52.8
25512965	25512994	LG09	chr12	100	30	0	0	1	30	11248891	11248920	2.77e-08	56.5
25512965	25512994	LG09	chr12	100	30	0	0	1	30	11248920	11248891	2.77e-08	56.5
25512965	25512994	LG09	chr12	100	29	0	0	1	29	11248914	11248886	9.97e-08	54.7
25512965	25512994	LG09	chr12	100	29	0	0	2	30	11248886	11248914	9.97e-08	54.7
25512965	25512994	LG09	chr12	100	28	0	0	3	30	11248924	11248897	3.58e-07	52.8
25512965	25512994	LG09	chr12	100	28	0	0	1	28	11248897	11248924	3.58e-07	52.8
18676609	18676638	LG10	chr01	100	30	0	0	1	30	14157629	14157600	2.77e-08	56.5
18676609	18676638	LG10	chr01	100	30	0	0	1	30	14157635	14157606	2.77e-08	56.5
18676609	18676638	LG10	chr01	100	30	0	0	1	30	14157641	14157612	2.77e-08	56.5
18676609	18676638	LG10	chr01	100	30	0	0	1	30	14157647	14157618	2.77e-08	56.5
18676609	18676638	LG10	chr01	100	30	0	0	1	30	14157653	14157624	2.77e-08	56.5
18676609	18676638	LG10	chr01	100	30	0	0	1	30	14157659	14157630	2.77e-08	56.5
18676609	18676638	LG10	chr01	100	29	0	0	1	29	14157623	14157595	9.97e-08	54.7
35839226	35839255	LG10	chr01	100	30	0	0	1	30	34136665	34136694	2.77e-08	56.5
37884226	37884255	LG10	chr01	100	30	0	0	1	30	12924965	12924994	2.77e-08	56.5
37884226	37884255	LG10	chr01	100	30	0	0	1	30	12924994	12924965	2.77e-08	56.5
37884226	37884255	LG10	chr01	100	28	0	0	1	28	12924988	12924961	3.58e-07	52.8
37884226	37884255	LG10	chr01	100	28	0	0	3	30	12924961	12924988	3.58e-07	52.8
37887068	37887097	LG10	chr01	100	30	0	0	1	30	12924965	12924994	2.77e-08	56.5
37887068	37887097	LG10	chr01	100	30	0	0	1	30	12924994	12924965	2.77e-08	56.5
37887068	37887097	LG10	chr01	100	28	0	0	1	28	12924988	12924961	3.58e-07	52.8
37887068	37887097	LG10	chr01	100	28	0	0	3	30	12924961	12924988	3.58e-07	52.8
37889380	37889409	LG10	chr01	100	30	0	0	1	30	12924965	12924994	2.77e-08	56.5
37889380	37889409	LG10	chr01	100	30	0	0	1	30	12924994	12924965	2.77e-08	56.5
37889380	37889409	LG10	chr01	100	28	0	0	1	28	12924988	12924961	3.58e-07	52.8
37889380	37889409	LG10	chr01	100	28	0	0	3	30	12924961	12924988	3.58e-07	52.8
7518555	7518584	LG10	chr02	100	30	0	0	1	30	19957487	19957458	2.77e-08	56.5
7518555	7518584	LG10	chr02	100	29	0	0	1	29	16893405	16893433	9.97e-08	54.7
7518555	7518584	LG10	chr02	100	28	0	0	3	30	16893401	16893428	3.58e-07	52.8
7518555	7518584	LG10	chr02	100	28	0	0	1	28	19957481	19957454	3.58e-07	52.8
35839226	35839255	LG10	chr02	100	29	0	0	1	29	16580748	16580776	9.97e-08	54.7
7518555	7518584	LG10	chr05	100	30	0	0	1	30	5004995	5005024	2.77e-08	56.5
7518555	7518584	LG10	chr05	100	29	0	0	2	30	5004990	5005018	9.97e-08	54.7
18676609	18676638	LG10	chr05	100	30	0	0	1	30	28972785	28972814	2.77e-08	56.5
18676609	18676638	LG10	chr05	100	28	0	0	3	30	28972781	28972808	3.58e-07	52.8
35839226	35839255	LG10	chr06	100	29	0	0	1	29	3757425	3757397	9.97e-08	54.7
37884226	37884255	LG10	chr06	100	29	0	0	2	30	22906917	22906945	9.97e-08	54.7
37884226	37884255	LG10	chr06	100	29	0	0	1	29	22906945	22906917	9.97e-08	54.7
37887068	37887097	LG10	chr06	100	29	0	0	2	30	22906917	22906945	9.97e-08	54.7
37887068	37887097	LG10	chr06	100	29	0	0	1	29	22906945	22906917	9.97e-08	54.7
37889380	37889409	LG10	chr06	100	29	0	0	2	30	22906917	22906945	9.97e-08	54.7
37889380	37889409	LG10	chr06	100	29	0	0	1	29	22906945	22906917	9.97e-08	54.7
18676609	18676638	LG10	chr07	100	30	0	0	1	30	7741628	7741599	2.77e-08	56.5
35839226	35839255	LG10	chr07	100	30	0	0	1	30	20890464	20890493	2.77e-08	56.5
35839226	35839255	LG10	chr07	100	30	0	0	1	30	20890470	20890499	2.77e-08	56.5
35839226	35839255	LG10	chr07	100	30	0	0	1	30	20890476	20890505	2.77e-08	56.5
35839226	35839255	LG10	chr07	100	30	0	0	1	30	20890482	20890511	2.77e-08	56.5
35839226	35839255	LG10	chr07	100	30	0	0	1	30	20890488	20890517	2.77e-08	56.5
35839226	35839255	LG10	chr07	100	30	0	0	1	30	20890494	20890523	2.77e-08	56.5
35839226	35839255	LG10	chr07	100	30	0	0	1	30	20890500	20890529	2.77e-08	56.5
35839226	35839255	LG10	chr07	100	30	0	0	1	30	20890506	20890535	2.77e-08	56.5
35839226	35839255	LG10	chr07	100	30	0	0	1	30	20890512	20890541	2.77e-08	56.5
35839226	35839255	LG10	chr07	100	30	0	0	1	30	20890518	20890547	2.77e-08	56.5
35839226	35839255	LG10	chr07	100	30	0	0	1	30	20890524	20890553	2.77e-08	56.5
35839226	35839255	LG10	chr07	100	30	0	0	1	30	20890530	20890559	2.77e-08	56.5
35839226	35839255	LG10	chr07	100	30	0	0	1	30	20890536	20890565	2.77e-08	56.5
35839226	35839255	LG10	chr07	100	30	0	0	1	30	20890542	20890571	2.77e-08	56.5
35839226	35839255	LG10	chr07	100	30	0	0	1	30	20890548	20890577	2.77e-08	56.5
35839226	35839255	LG10	chr07	100	29	0	0	1	29	20890554	20890582	9.97e-08	54.7
64478	64507	LG10	chr08	100	30	0	0	1	30	12589555	12589584	2.77e-08	56.5
64478	64507	LG10	chr08	100	30	0	0	1	30	12589561	12589590	2.77e-08	56.5
64478	64507	LG10	chr08	100	29	0	0	1	29	12589567	12589595	9.97e-08	54.7
7518555	7518584	LG10	chr08	100	30	0	0	1	30	10697764	10697735	2.77e-08	56.5
7518555	7518584	LG10	chr08	100	29	0	0	1	29	10697758	10697730	9.97e-08	54.7
35839226	35839255	LG10	chr08	100	30	0	0	1	30	25325117	25325088	2.77e-08	56.5
35839226	35839255	LG10	chr08	100	30	0	0	1	30	25325123	25325094	2.77e-08	56.5
35839226	35839255	LG10	chr08	100	30	0	0	1	30	25325213	25325184	2.77e-08	56.5
35839226	35839255	LG10	chr08	100	29	0	0	1	29	25325111	25325083	9.97e-08	54.7
35839226	35839255	LG10	chr08	100	29	0	0	1	29	25325207	25325179	9.97e-08	54.7
35839226	35839255	LG10	chr08	100	28	0	0	1	28	30096193	30096166	3.58e-07	52.8
7518555	7518584	LG10	chr09	100	28	0	0	1	28	7741982	7742009	3.58e-07	52.8
35839226	35839255	LG10	chr09	100	28	0	0	1	28	6655831	6655858	3.58e-07	52.8
35839226	35839255	LG10	chr10	100	30	0	0	1	30	12576292	12576321	2.77e-08	56.5
35839226	35839255	LG10	chr10	100	30	0	0	1	30	12576298	12576327	2.77e-08	56.5
35839226	35839255	LG10	chr10	100	29	0	0	1	29	12576304	12576332	9.97e-08	54.7
35839226	35839255	LG10	chr10	100	29	0	0	1	29	23871614	23871586	9.97e-08	54.7
35839226	35839255	LG10	chr11	100	30	0	0	1	30	6239243	6239272	2.77e-08	56.5
1074	1103	LG11	chr01	100	30	0	0	1	30	12924962	12924991	2.77e-08	56.5
1074	1103	LG11	chr01	100	30	0	0	1	30	12924991	12924962	2.77e-08	56.5
3121	3150	LG11	chr01	100	30	0	0	1	30	12924965	12924994	2.77e-08	56.5
3121	3150	LG11	chr01	100	30	0	0	1	30	12924994	12924965	2.77e-08	56.5
3121	3150	LG11	chr01	100	28	0	0	1	28	12924988	12924961	3.58e-07	52.8
3121	3150	LG11	chr01	100	28	0	0	3	30	12924961	12924988	3.58e-07	52.8
229577	229606	LG11	chr01	100	30	0	0	1	30	3187439	3187410	2.77e-08	56.5
229577	229606	LG11	chr01	100	30	0	0	1	30	20599046	20599075	2.77e-08	56.5
12379879	12379908	LG11	chr01	100	28	0	0	3	30	9994220	9994247	3.58e-07	52.8
12379879	12379908	LG11	chr01	100	28	0	0	3	30	20441529	20441556	3.58e-07	52.8
12379879	12379908	LG11	chr01	100	28	0	0	1	28	20441533	20441560	3.58e-07	52.8
36134725	36134754	LG11	chr01	100	30	0	0	1	30	12924965	12924994	2.77e-08	56.5
36134725	36134754	LG11	chr01	100	30	0	0	1	30	12924994	12924965	2.77e-08	56.5
36134725	36134754	LG11	chr01	100	28	0	0	1	28	12924988	12924961	3.58e-07	52.8
36134725	36134754	LG11	chr01	100	28	0	0	3	30	12924961	12924988	3.58e-07	52.8
36137059	36137088	LG11	chr01	100	30	0	0	1	30	12924965	12924994	2.77e-08	56.5
36137059	36137088	LG11	chr01	100	30	0	0	1	30	12924994	12924965	2.77e-08	56.5
36137059	36137088	LG11	chr01	100	28	0	0	1	28	12924988	12924961	3.58e-07	52.8
36137059	36137088	LG11	chr01	100	28	0	0	3	30	12924961	12924988	3.58e-07	52.8
36137150	36137179	LG11	chr01	100	30	0	0	1	30	12924965	12924994	2.77e-08	56.5
36137150	36137179	LG11	chr01	100	30	0	0	1	30	12924994	12924965	2.77e-08	56.5
36137150	36137179	LG11	chr01	100	28	0	0	1	28	12924988	12924961	3.58e-07	52.8
36137150	36137179	LG11	chr01	100	28	0	0	3	30	12924961	12924988	3.58e-07	52.8
36140710	36140739	LG11	chr01	100	30	0	0	1	30	12924961	12924990	2.77e-08	56.5
36140710	36140739	LG11	chr01	100	30	0	0	1	30	12924992	12924963	2.77e-08	56.5
36140710	36140739	LG11	chr01	100	28	0	0	1	28	12924967	12924994	3.58e-07	52.8
36140998	36141027	LG11	chr01	100	30	0	0	1	30	12924965	12924994	2.77e-08	56.5
36140998	36141027	LG11	chr01	100	30	0	0	1	30	12924994	12924965	2.77e-08	56.5
36140998	36141027	LG11	chr01	100	28	0	0	1	28	12924988	12924961	3.58e-07	52.8
36140998	36141027	LG11	chr01	100	28	0	0	3	30	12924961	12924988	3.58e-07	52.8
36141292	36141321	LG11	chr01	100	30	0	0	1	30	12924965	12924994	2.77e-08	56.5
36141292	36141321	LG11	chr01	100	30	0	0	1	30	12924994	12924965	2.77e-08	56.5
36141292	36141321	LG11	chr01	100	28	0	0	1	28	12924988	12924961	3.58e-07	52.8
36141292	36141321	LG11	chr01	100	28	0	0	3	30	12924961	12924988	3.58e-07	52.8
12379879	12379908	LG11	chr02	100	30	0	0	1	30	2631447	2631418	2.77e-08	56.5
29053359	29053388	LG11	chr02	100	30	0	0	1	30	16893404	16893433	2.77e-08	56.5
29053359	29053388	LG11	chr02	100	29	0	0	1	29	19957482	19957454	9.97e-08	54.7
29053359	29053388	LG11	chr02	100	29	0	0	2	30	19957487	19957459	9.97e-08	54.7
12379879	12379908	LG11	chr04	100	30	0	0	1	30	3856685	3856714	2.77e-08	56.5
12379879	12379908	LG11	chr04	100	30	0	0	1	30	3856691	3856720	2.77e-08	56.5
12379879	12379908	LG11	chr04	100	30	0	0	1	30	3856697	3856726	2.77e-08	56.5
12379879	12379908	LG11	chr04	100	30	0	0	1	30	3856703	3856732	2.77e-08	56.5
12379879	12379908	LG11	chr04	100	30	0	0	1	30	3856709	3856738	2.77e-08	56.5
12379879	12379908	LG11	chr04	100	28	0	0	1	28	3856715	3856742	3.58e-07	52.8
29053359	29053388	LG11	chr05	100	30	0	0	1	30	5004994	5005023	2.77e-08	56.5
29053359	29053388	LG11	chr05	100	28	0	0	3	30	5004990	5005017	3.58e-07	52.8
1074	1103	LG11	chr06	100	30	0	0	1	30	22906919	22906948	2.77e-08	56.5
1074	1103	LG11	chr06	100	30	0	0	1	30	22906948	22906919	2.77e-08	56.5
3121	3150	LG11	chr06	100	29	0	0	2	30	22906917	22906945	9.97e-08	54.7
3121	3150	LG11	chr06	100	29	0	0	1	29	22906945	22906917	9.97e-08	54.7
36134725	36134754	LG11	chr06	100	29	0	0	2	30	22906917	22906945	9.97e-08	54.7
36134725	36134754	LG11	chr06	100	29	0	0	1	29	22906945	22906917	9.97e-08	54.7
36137059	36137088	LG11	chr06	100	29	0	0	2	30	22906917	22906945	9.97e-08	54.7
36137059	36137088	LG11	chr06	100	29	0	0	1	29	22906945	22906917	9.97e-08	54.7
36137150	36137179	LG11	chr06	100	29	0	0	2	30	22906917	22906945	9.97e-08	54.7
36137150	36137179	LG11	chr06	100	29	0	0	1	29	22906945	22906917	9.97e-08	54.7
36140710	36140739	LG11	chr06	100	30	0	0	1	30	22906918	22906947	2.77e-08	56.5
36140710	36140739	LG11	chr06	100	29	0	0	2	30	22906948	22906920	9.97e-08	54.7
36140998	36141027	LG11	chr06	100	29	0	0	2	30	22906917	22906945	9.97e-08	54.7
36140998	36141027	LG11	chr06	100	29	0	0	1	29	22906945	22906917	9.97e-08	54.7
36141292	36141321	LG11	chr06	100	29	0	0	2	30	22906917	22906945	9.97e-08	54.7
36141292	36141321	LG11	chr06	100	29	0	0	1	29	22906945	22906917	9.97e-08	54.7
229577	229606	LG11	chr07	100	28	0	0	3	30	22404634	22404607	3.58e-07	52.8
229577	229606	LG11	chr08	100	30	0	0	1	30	5978603	5978574	2.77e-08	56.5
29053359	29053388	LG11	chr08	100	30	0	0	1	30	10697759	10697730	2.77e-08	56.5
29053359	29053388	LG11	chr08	100	29	0	0	2	30	10697764	10697736	9.97e-08	54.7
31279505	31279534	LG11	chr08	100	28	0	0	1	28	65903	65876	3.58e-07	52.8
229577	229606	LG11	chr09	100	30	0	0	1	30	1659806	1659835	2.77e-08	56.5
12379879	12379908	LG11	chr09	100	29	0	0	1	29	12583118	12583090	9.97e-08	54.7
29053359	29053388	LG11	chr09	100	29	0	0	1	29	7741981	7742009	9.97e-08	54.7
31279505	31279534	LG11	chr09	100	28	0	0	1	28	20657037	20657064	3.58e-07	52.8
12379879	12379908	LG11	chr10	100	28	0	0	1	28	444967	444940	3.58e-07	52.8
229577	229606	LG11	chr11	100	30	0	0	1	30	2873677	2873706	2.77e-08	56.5
229577	229606	LG11	chr11	100	30	0	0	1	30	13499558	13499529	2.77e-08	56.5
12379879	12379908	LG11	chr11	100	29	0	0	1	29	4628920	4628892	9.97e-08	54.7
12379879	12379908	LG11	chr11	100	28	0	0	3	30	4628924	4628897	3.58e-07	52.8
839	868	LG12	chr01	100	30	0	0	1	30	12924962	12924991	2.77e-08	56.5
839	868	LG12	chr01	100	30	0	0	1	30	12924991	12924962	2.77e-08	56.5
2313	2342	LG12	chr01	100	30	0	0	1	30	12924993	12924964	2.77e-08	56.5
2313	2342	LG12	chr01	100	29	0	0	2	30	12924961	12924989	9.97e-08	54.7
2313	2342	LG12	chr01	100	29	0	0	1	29	12924966	12924994	9.97e-08	54.7
3113	3142	LG12	chr01	100	30	0	0	1	30	12924962	12924991	2.77e-08	56.5
3113	3142	LG12	chr01	100	30	0	0	1	30	12924991	12924962	2.77e-08	56.5
3417	3446	LG12	chr01	100	30	0	0	1	30	12924962	12924991	2.77e-08	56.5
3417	3446	LG12	chr01	100	30	0	0	1	30	12924991	12924962	2.77e-08	56.5
3916	3945	LG12	chr01	100	30	0	0	1	30	12924990	12924961	2.77e-08	56.5
3916	3945	LG12	chr01	100	30	0	0	1	30	12924963	12924992	2.77e-08	56.5
3916	3945	LG12	chr01	100	28	0	0	3	30	12924994	12924967	3.58e-07	52.8
5057	5086	LG12	chr01	100	30	0	0	1	30	12924962	12924991	2.77e-08	56.5
5057	5086	LG12	chr01	100	30	0	0	1	30	12924991	12924962	2.77e-08	56.5
5270	5299	LG12	chr01	100	30	0	0	1	30	12924962	12924991	2.77e-08	56.5
5270	5299	LG12	chr01	100	30	0	0	1	30	12924991	12924962	2.77e-08	56.5
5950	5979	LG12	chr01	100	30	0	0	1	30	12924965	12924994	2.77e-08	56.5
5950	5979	LG12	chr01	100	30	0	0	1	30	12924994	12924965	2.77e-08	56.5
5950	5979	LG12	chr01	100	28	0	0	1	28	12924988	12924961	3.58e-07	52.8
5950	5979	LG12	chr01	100	28	0	0	3	30	12924961	12924988	3.58e-07	52.8
8202	8231	LG12	chr01	100	30	0	0	1	30	12924962	12924991	2.77e-08	56.5
8202	8231	LG12	chr01	100	30	0	0	1	30	12924991	12924962	2.77e-08	56.5
8548	8577	LG12	chr01	100	30	0	0	1	30	12924962	12924991	2.77e-08	56.5
8548	8577	LG12	chr01	100	30	0	0	1	30	12924991	12924962	2.77e-08	56.5
9081	9110	LG12	chr01	100	30	0	0	1	30	12924962	12924991	2.77e-08	56.5
9081	9110	LG12	chr01	100	30	0	0	1	30	12924991	12924962	2.77e-08	56.5
9253	9282	LG12	chr01	100	30	0	0	1	30	12924962	12924991	2.77e-08	56.5
9253	9282	LG12	chr01	100	30	0	0	1	30	12924991	12924962	2.77e-08	56.5
10163	10192	LG12	chr01	100	30	0	0	1	30	12924962	12924991	2.77e-08	56.5
10163	10192	LG12	chr01	100	30	0	0	1	30	12924991	12924962	2.77e-08	56.5
10736	10765	LG12	chr01	100	30	0	0	1	30	12924962	12924991	2.77e-08	56.5
10736	10765	LG12	chr01	100	30	0	0	1	30	12924991	12924962	2.77e-08	56.5
10950	10979	LG12	chr01	100	30	0	0	1	30	12924962	12924991	2.77e-08	56.5
10950	10979	LG12	chr01	100	30	0	0	1	30	12924991	12924962	2.77e-08	56.5
14834	14863	LG12	chr01	100	30	0	0	1	30	12924962	12924991	2.77e-08	56.5
14834	14863	LG12	chr01	100	30	0	0	1	30	12924991	12924962	2.77e-08	56.5
15093	15122	LG12	chr01	100	30	0	0	1	30	12924962	12924991	2.77e-08	56.5
15093	15122	LG12	chr01	100	30	0	0	1	30	12924991	12924962	2.77e-08	56.5
15220	15249	LG12	chr01	100	30	0	0	1	30	12924965	12924994	2.77e-08	56.5
15220	15249	LG12	chr01	100	30	0	0	1	30	12924994	12924965	2.77e-08	56.5
15220	15249	LG12	chr01	100	28	0	0	1	28	12924988	12924961	3.58e-07	52.8
15220	15249	LG12	chr01	100	28	0	0	3	30	12924961	12924988	3.58e-07	52.8
16397	16426	LG12	chr01	100	30	0	0	1	30	12924962	12924991	2.77e-08	56.5
16397	16426	LG12	chr01	100	30	0	0	1	30	12924991	12924962	2.77e-08	56.5
17002	17031	LG12	chr01	100	30	0	0	1	30	12924962	12924991	2.77e-08	56.5
17002	17031	LG12	chr01	100	30	0	0	1	30	12924991	12924962	2.77e-08	56.5
17033	17062	LG12	chr01	100	30	0	0	1	30	12924962	12924991	2.77e-08	56.5
17033	17062	LG12	chr01	100	30	0	0	1	30	12924991	12924962	2.77e-08	56.5
18296	18325	LG12	chr01	100	30	0	0	1	30	12924962	12924991	2.77e-08	56.5
18296	18325	LG12	chr01	100	30	0	0	1	30	12924991	12924962	2.77e-08	56.5
18429	18458	LG12	chr01	100	30	0	0	1	30	12924962	12924991	2.77e-08	56.5
18429	18458	LG12	chr01	100	30	0	0	1	30	12924991	12924962	2.77e-08	56.5
18522	18551	LG12	chr01	100	30	0	0	1	30	12924962	12924991	2.77e-08	56.5
18522	18551	LG12	chr01	100	30	0	0	1	30	12924991	12924962	2.77e-08	56.5
18855	18884	LG12	chr01	100	30	0	0	1	30	12924965	12924994	2.77e-08	56.5
18855	18884	LG12	chr01	100	30	0	0	1	30	12924994	12924965	2.77e-08	56.5
18855	18884	LG12	chr01	100	28	0	0	1	28	12924988	12924961	3.58e-07	52.8
18855	18884	LG12	chr01	100	28	0	0	3	30	12924961	12924988	3.58e-07	52.8
19006	19035	LG12	chr01	100	30	0	0	1	30	12924962	12924991	2.77e-08	56.5
19006	19035	LG12	chr01	100	30	0	0	1	30	12924991	12924962	2.77e-08	56.5
19091	19120	LG12	chr01	100	30	0	0	1	30	12924962	12924991	2.77e-08	56.5
19091	19120	LG12	chr01	100	30	0	0	1	30	12924991	12924962	2.77e-08	56.5
19143	19172	LG12	chr01	100	30	0	0	1	30	12924962	12924991	2.77e-08	56.5
19143	19172	LG12	chr01	100	30	0	0	1	30	12924991	12924962	2.77e-08	56.5
19253	19282	LG12	chr01	100	30	0	0	1	30	12924962	12924991	2.77e-08	56.5
19253	19282	LG12	chr01	100	30	0	0	1	30	12924991	12924962	2.77e-08	56.5
19630	19659	LG12	chr01	100	30	0	0	1	30	12924962	12924991	2.77e-08	56.5
19630	19659	LG12	chr01	100	30	0	0	1	30	12924991	12924962	2.77e-08	56.5
19933	19962	LG12	chr01	100	30	0	0	1	30	12924962	12924991	2.77e-08	56.5
19933	19962	LG12	chr01	100	30	0	0	1	30	12924991	12924962	2.77e-08	56.5
20339	20368	LG12	chr01	100	30	0	0	1	30	12924993	12924964	2.77e-08	56.5
20339	20368	LG12	chr01	100	29	0	0	2	30	12924961	12924989	9.97e-08	54.7
20339	20368	LG12	chr01	100	29	0	0	1	29	12924966	12924994	9.97e-08	54.7
3543477	3543506	LG12	chr01	100	28	0	0	3	30	34573100	34573127	3.58e-07	52.8
34789563	34789592	LG12	chr01	100	30	0	0	1	30	12924962	12924991	2.77e-08	56.5
34789563	34789592	LG12	chr01	100	30	0	0	1	30	12924991	12924962	2.77e-08	56.5
31046381	31046410	LG12	chr02	100	29	0	0	1	29	1837493	1837521	9.97e-08	54.7
562908	562937	LG12	chr03	100	29	0	0	2	30	21198650	21198622	9.97e-08	54.7
3543477	3543506	LG12	chr04	100	30	0	0	1	30	23660937	23660908	2.77e-08	56.5
3543477	3543506	LG12	chr04	100	30	0	0	1	30	23660943	23660914	2.77e-08	56.5
3543477	3543506	LG12	chr05	100	30	0	0	1	30	27152261	27152290	2.77e-08	56.5
3543477	3543506	LG12	chr05	100	30	0	0	1	30	27152267	27152296	2.77e-08	56.5
839	868	LG12	chr06	100	30	0	0	1	30	22906919	22906948	2.77e-08	56.5
839	868	LG12	chr06	100	30	0	0	1	30	22906948	22906919	2.77e-08	56.5
2313	2342	LG12	chr06	100	30	0	0	1	30	22906917	22906946	2.77e-08	56.5
2313	2342	LG12	chr06	100	28	0	0	1	28	22906944	22906917	3.58e-07	52.8
2313	2342	LG12	chr06	100	28	0	0	3	30	22906948	22906921	3.58e-07	52.8
3113	3142	LG12	chr06	100	30	0	0	1	30	22906919	22906948	2.77e-08	56.5
3113	3142	LG12	chr06	100	30	0	0	1	30	22906948	22906919	2.77e-08	56.5
3417	3446	LG12	chr06	100	30	0	0	1	30	22906919	22906948	2.77e-08	56.5
3417	3446	LG12	chr06	100	30	0	0	1	30	22906948	22906919	2.77e-08	56.5
3916	3945	LG12	chr06	100	30	0	0	1	30	22906947	22906918	2.77e-08	56.5
3916	3945	LG12	chr06	100	29	0	0	1	29	22906920	22906948	9.97e-08	54.7
5057	5086	LG12	chr06	100	30	0	0	1	30	22906919	22906948	2.77e-08	56.5
5057	5086	LG12	chr06	100	30	0	0	1	30	22906948	22906919	2.77e-08	56.5
5270	5299	LG12	chr06	100	30	0	0	1	30	22906919	22906948	2.77e-08	56.5
5270	5299	LG12	chr06	100	30	0	0	1	30	22906948	22906919	2.77e-08	56.5
5950	5979	LG12	chr06	100	29	0	0	2	30	22906917	22906945	9.97e-08	54.7
5950	5979	LG12	chr06	100	29	0	0	1	29	22906945	22906917	9.97e-08	54.7
8202	8231	LG12	chr06	100	30	0	0	1	30	22906919	22906948	2.77e-08	56.5
8202	8231	LG12	chr06	100	30	0	0	1	30	22906948	22906919	2.77e-08	56.5
8548	8577	LG12	chr06	100	30	0	0	1	30	22906919	22906948	2.77e-08	56.5
8548	8577	LG12	chr06	100	30	0	0	1	30	22906948	22906919	2.77e-08	56.5
9081	9110	LG12	chr06	100	30	0	0	1	30	22906919	22906948	2.77e-08	56.5
9081	9110	LG12	chr06	100	30	0	0	1	30	22906948	22906919	2.77e-08	56.5
9253	9282	LG12	chr06	100	30	0	0	1	30	22906919	22906948	2.77e-08	56.5
9253	9282	LG12	chr06	100	30	0	0	1	30	22906948	22906919	2.77e-08	56.5
10163	10192	LG12	chr06	100	30	0	0	1	30	22906919	22906948	2.77e-08	56.5
10163	10192	LG12	chr06	100	30	0	0	1	30	22906948	22906919	2.77e-08	56.5
10736	10765	LG12	chr06	100	30	0	0	1	30	22906919	22906948	2.77e-08	56.5
10736	10765	LG12	chr06	100	30	0	0	1	30	22906948	22906919	2.77e-08	56.5
10950	10979	LG12	chr06	100	30	0	0	1	30	22906919	22906948	2.77e-08	56.5
10950	10979	LG12	chr06	100	30	0	0	1	30	22906948	22906919	2.77e-08	56.5
14834	14863	LG12	chr06	100	30	0	0	1	30	22906919	22906948	2.77e-08	56.5
14834	14863	LG12	chr06	100	30	0	0	1	30	22906948	22906919	2.77e-08	56.5
15093	15122	LG12	chr06	100	30	0	0	1	30	22906919	22906948	2.77e-08	56.5
15093	15122	LG12	chr06	100	30	0	0	1	30	22906948	22906919	2.77e-08	56.5
15220	15249	LG12	chr06	100	29	0	0	2	30	22906917	22906945	9.97e-08	54.7
15220	15249	LG12	chr06	100	29	0	0	1	29	22906945	22906917	9.97e-08	54.7
16397	16426	LG12	chr06	100	30	0	0	1	30	22906919	22906948	2.77e-08	56.5
16397	16426	LG12	chr06	100	30	0	0	1	30	22906948	22906919	2.77e-08	56.5
17002	17031	LG12	chr06	100	30	0	0	1	30	22906919	22906948	2.77e-08	56.5
17002	17031	LG12	chr06	100	30	0	0	1	30	22906948	22906919	2.77e-08	56.5
17033	17062	LG12	chr06	100	30	0	0	1	30	22906919	22906948	2.77e-08	56.5
17033	17062	LG12	chr06	100	30	0	0	1	30	22906948	22906919	2.77e-08	56.5
18296	18325	LG12	chr06	100	30	0	0	1	30	22906919	22906948	2.77e-08	56.5
18296	18325	LG12	chr06	100	30	0	0	1	30	22906948	22906919	2.77e-08	56.5
18429	18458	LG12	chr06	100	30	0	0	1	30	22906919	22906948	2.77e-08	56.5
18429	18458	LG12	chr06	100	30	0	0	1	30	22906948	22906919	2.77e-08	56.5
18522	18551	LG12	chr06	100	30	0	0	1	30	22906919	22906948	2.77e-08	56.5
18522	18551	LG12	chr06	100	30	0	0	1	30	22906948	22906919	2.77e-08	56.5
18855	18884	LG12	chr06	100	29	0	0	2	30	22906917	22906945	9.97e-08	54.7
18855	18884	LG12	chr06	100	29	0	0	1	29	22906945	22906917	9.97e-08	54.7
19006	19035	LG12	chr06	100	30	0	0	1	30	22906919	22906948	2.77e-08	56.5
19006	19035	LG12	chr06	100	30	0	0	1	30	22906948	22906919	2.77e-08	56.5
19091	19120	LG12	chr06	100	30	0	0	1	30	22906919	22906948	2.77e-08	56.5
19091	19120	LG12	chr06	100	30	0	0	1	30	22906948	22906919	2.77e-08	56.5
19143	19172	LG12	chr06	100	30	0	0	1	30	22906919	22906948	2.77e-08	56.5
19143	19172	LG12	chr06	100	30	0	0	1	30	22906948	22906919	2.77e-08	56.5
19253	19282	LG12	chr06	100	30	0	0	1	30	22906919	22906948	2.77e-08	56.5
19253	19282	LG12	chr06	100	30	0	0	1	30	22906948	22906919	2.77e-08	56.5
19630	19659	LG12	chr06	100	30	0	0	1	30	22906919	22906948	2.77e-08	56.5
19630	19659	LG12	chr06	100	30	0	0	1	30	22906948	22906919	2.77e-08	56.5
19933	19962	LG12	chr06	100	30	0	0	1	30	22906919	22906948	2.77e-08	56.5
19933	19962	LG12	chr06	100	30	0	0	1	30	22906948	22906919	2.77e-08	56.5
20339	20368	LG12	chr06	100	30	0	0	1	30	22906917	22906946	2.77e-08	56.5
20339	20368	LG12	chr06	100	28	0	0	1	28	22906944	22906917	3.58e-07	52.8
20339	20368	LG12	chr06	100	28	0	0	3	30	22906948	22906921	3.58e-07	52.8
34789563	34789592	LG12	chr06	100	30	0	0	1	30	22906919	22906948	2.77e-08	56.5
34789563	34789592	LG12	chr06	100	30	0	0	1	30	22906948	22906919	2.77e-08	56.5
204277	204306	LG12	chr08	100	29	0	0	2	30	2699977	2700005	9.97e-08	54.7
3543477	3543506	LG12	chr08	100	30	0	0	1	30	2121882	2121853	2.77e-08	56.5
3543477	3543506	LG12	chr08	100	30	0	0	1	30	23355297	23355326	2.77e-08	56.5
3543477	3543506	LG12	chr08	100	30	0	0	1	30	23355303	23355332	2.77e-08	56.5
3543477	3543506	LG12	chr08	100	30	0	0	1	30	23355309	23355338	2.77e-08	56.5
3543477	3543506	LG12	chr08	100	29	0	0	1	29	12362366	12362394	9.97e-08	54.7
12002043	12002072	LG12	chr08	100	30	0	0	1	30	6149854	6149883	2.77e-08	56.5
3543477	3543506	LG12	chr09	100	28	0	0	3	30	10785109	10785136	3.58e-07	52.8
31046381	31046410	LG12	chr09	100	30	0	0	1	30	12282582	12282611	2.77e-08	56.5
31046381	31046410	LG12	chr09	100	28	0	0	3	30	12282578	12282605	3.58e-07	52.8
562908	562937	LG12	chr11	100	30	0	0	1	30	22112346	22112375	2.77e-08	56.5
562908	562937	LG12	chr11	100	30	0	0	1	30	22112352	22112381	2.77e-08	56.5
562908	562937	LG12	chr11	100	28	0	0	1	28	21738077	21738104	3.58e-07	52.8
562908	562937	LG12	chr11	100	28	0	0	1	28	22112358	22112385	3.58e-07	52.8
31046381	31046410	LG12	chr11	100	28	0	0	3	30	27394545	27394518	3.58e-07	52.8
562908	562937	LG12	chr12	100	28	0	0	2	29	14909588	14909561	3.58e-07	52.8
3543477	3543506	LG12	chr12	100	30	0	0	1	30	23258496	23258467	2.77e-08	56.5
5076574	5076603	LG13	chr01	100	30	0	0	1	30	847373	847344	2.77e-08	56.5
5076574	5076603	LG13	chr01	100	29	0	0	2	30	27821625	27821653	9.97e-08	54.7
5076574	5076603	LG13	chr01	100	28	0	0	1	28	847367	847340	3.58e-07	52.8
7085368	7085397	LG13	chr01	100	30	0	0	1	30	29217542	29217513	2.77e-08	56.5
7085368	7085397	LG13	chr01	100	30	0	0	1	30	29217548	29217519	2.77e-08	56.5
7085368	7085397	LG13	chr01	100	29	0	0	2	30	30908987	30909015	9.97e-08	54.7
26590129	26590158	LG13	chr01	100	30	0	0	1	30	12924962	12924991	2.77e-08	56.5
26590129	26590158	LG13	chr01	100	30	0	0	1	30	12924991	12924962	2.77e-08	56.5
26594118	26594147	LG13	chr01	100	30	0	0	1	30	12924962	12924991	2.77e-08	56.5
26594118	26594147	LG13	chr01	100	30	0	0	1	30	12924991	12924962	2.77e-08	56.5
7085368	7085397	LG13	chr02	100	30	0	0	1	30	2109036	2109007	2.77e-08	56.5
7085368	7085397	LG13	chr02	100	30	0	0	1	30	2109042	2109013	2.77e-08	56.5
7085368	7085397	LG13	chr02	100	30	0	0	1	30	15307871	15307900	2.77e-08	56.5
7085368	7085397	LG13	chr02	100	30	0	0	1	30	18525288	18525317	2.77e-08	56.5
7085368	7085397	LG13	chr02	100	30	0	0	1	30	23385382	23385353	2.77e-08	56.5
7085368	7085397	LG13	chr02	100	29	0	0	1	29	22326423	22326395	9.97e-08	54.7
7085368	7085397	LG13	chr02	100	29	0	0	2	30	22326428	22326400	9.97e-08	54.7
7085368	7085397	LG13	chr02	100	29	0	0	1	29	23385376	23385348	9.97e-08	54.7
7085368	7085397	LG13	chr02	100	29	0	0	2	30	23385387	23385359	9.97e-08	54.7
7085368	7085397	LG13	chr02	100	28	0	0	3	30	15307867	15307894	3.58e-07	52.8
7085368	7085397	LG13	chr03	100	30	0	0	1	30	984343	984372	2.77e-08	56.5
7085368	7085397	LG13	chr03	100	30	0	0	1	30	984349	984378	2.77e-08	56.5
7085368	7085397	LG13	chr03	100	29	0	0	1	29	27040421	27040449	9.97e-08	54.7
4099550	4099579	LG13	chr04	100	30	0	0	1	30	3928228	3928199	2.77e-08	56.5
4099550	4099579	LG13	chr04	100	30	0	0	1	30	3928234	3928205	2.77e-08	56.5
4099550	4099579	LG13	chr04	100	28	0	0	1	28	3928222	3928195	3.58e-07	52.8
7085368	7085397	LG13	chr04	100	29	0	0	2	30	30943886	30943858	9.97e-08	54.7
4099550	4099579	LG13	chr06	100	30	0	0	1	30	3827790	3827761	2.77e-08	56.5
4099550	4099579	LG13	chr06	100	30	0	0	1	30	3827796	3827767	2.77e-08	56.5
7085368	7085397	LG13	chr06	100	30	0	0	1	30	2843161	2843132	2.77e-08	56.5
7085368	7085397	LG13	chr06	100	30	0	0	1	30	2843167	2843138	2.77e-08	56.5
7085368	7085397	LG13	chr06	100	29	0	0	2	30	32206574	32206602	9.97e-08	54.7
19739364	19739393	LG13	chr06	100	29	0	0	2	30	232757	232785	9.97e-08	54.7
26590129	26590158	LG13	chr06	100	30	0	0	1	30	22906919	22906948	2.77e-08	56.5
26590129	26590158	LG13	chr06	100	30	0	0	1	30	22906948	22906919	2.77e-08	56.5
26594118	26594147	LG13	chr06	100	30	0	0	1	30	22906919	22906948	2.77e-08	56.5
26594118	26594147	LG13	chr06	100	30	0	0	1	30	22906948	22906919	2.77e-08	56.5
4099550	4099579	LG13	chr07	100	30	0	0	1	30	20573789	20573760	2.77e-08	56.5
4099550	4099579	LG13	chr07	100	28	0	0	3	30	20573793	20573766	3.58e-07	52.8
7085368	7085397	LG13	chr07	100	30	0	0	1	30	17609811	17609840	2.77e-08	56.5
7085368	7085397	LG13	chr07	100	29	0	0	2	30	17609806	17609834	9.97e-08	54.7
7085368	7085397	LG13	chr07	100	28	0	0	1	28	22296748	22296721	3.58e-07	52.8
7085368	7085397	LG13	chr08	100	28	0	0	1	28	5059875	5059902	3.58e-07	52.8
7085368	7085397	LG13	chr08	100	28	0	0	3	30	8171493	8171466	3.58e-07	52.8
19739364	19739393	LG13	chr08	100	29	0	0	2	30	5658148	5658176	9.97e-08	54.7
19739364	19739393	LG13	chr08	100	29	0	0	1	29	5658153	5658181	9.97e-08	54.7
4099550	4099579	LG13	chr09	100	30	0	0	1	30	22662655	22662626	2.77e-08	56.5
4099550	4099579	LG13	chr09	100	30	0	0	1	30	22662661	22662632	2.77e-08	56.5
4099550	4099579	LG13	chr09	100	28	0	0	1	28	22662649	22662622	3.58e-07	52.8
4099550	4099579	LG13	chr09	100	28	0	0	3	30	22662665	22662638	3.58e-07	52.8
7085368	7085397	LG13	chr09	100	30	0	0	1	30	18672969	18672940	2.77e-08	56.5
7085368	7085397	LG13	chr09	100	30	0	0	1	30	18672975	18672946	2.77e-08	56.5
7085368	7085397	LG13	chr09	100	29	0	0	2	30	2264592	2264620	9.97e-08	54.7
7085368	7085397	LG13	chr10	100	30	0	0	1	30	1984685	1984714	2.77e-08	56.5
7085368	7085397	LG13	chr10	100	30	0	0	1	30	1984691	1984720	2.77e-08	56.5
7085368	7085397	LG13	chr10	100	30	0	0	1	30	2651986	2651957	2.77e-08	56.5
7085368	7085397	LG13	chr10	100	30	0	0	1	30	2651992	2651963	2.77e-08	56.5
7085368	7085397	LG13	chr10	100	30	0	0	1	30	5106805	5106776	2.77e-08	56.5
7085368	7085397	LG13	chr10	100	29	0	0	2	30	1470969	1470941	9.97e-08	54.7
7085368	7085397	LG13	chr10	100	28	0	0	3	30	2516381	2516408	3.58e-07	52.8
19739364	19739393	LG13	chr10	100	30	0	0	1	30	7021747	7021776	2.77e-08	56.5
19739364	19739393	LG13	chr10	100	30	0	0	1	30	7021753	7021782	2.77e-08	56.5
19739364	19739393	LG13	chr10	100	30	0	0	1	30	11061468	11061439	2.77e-08	56.5
19739364	19739393	LG13	chr10	100	30	0	0	1	30	11061474	11061445	2.77e-08	56.5
19739364	19739393	LG13	chr10	100	30	0	0	1	30	11061480	11061451	2.77e-08	56.5
19739364	19739393	LG13	chr10	100	30	0	0	1	30	11061486	11061457	2.77e-08	56.5
19739364	19739393	LG13	chr10	100	30	0	0	1	30	11061492	11061463	2.77e-08	56.5
19739364	19739393	LG13	chr10	100	30	0	0	1	30	11061498	11061469	2.77e-08	56.5
19739364	19739393	LG13	chr10	100	30	0	0	1	30	11061504	11061475	2.77e-08	56.5
19739364	19739393	LG13	chr10	100	30	0	0	1	30	11061510	11061481	2.77e-08	56.5
19739364	19739393	LG13	chr10	100	30	0	0	1	30	17856556	17856527	2.77e-08	56.5
19739364	19739393	LG13	chr10	100	30	0	0	1	30	17856562	17856533	2.77e-08	56.5
19739364	19739393	LG13	chr10	100	30	0	0	1	30	17856568	17856539	2.77e-08	56.5
19739364	19739393	LG13	chr10	100	30	0	0	1	30	17856574	17856545	2.77e-08	56.5
19739364	19739393	LG13	chr10	100	30	0	0	1	30	17856580	17856551	2.77e-08	56.5
19739364	19739393	LG13	chr10	100	30	0	0	1	30	17856586	17856557	2.77e-08	56.5
19739364	19739393	LG13	chr10	100	30	0	0	1	30	17856592	17856563	2.77e-08	56.5
19739364	19739393	LG13	chr10	100	30	0	0	1	30	17856598	17856569	2.77e-08	56.5
19739364	19739393	LG13	chr10	100	30	0	0	1	30	17856604	17856575	2.77e-08	56.5
19739364	19739393	LG13	chr10	100	29	0	0	1	29	7021942	7021970	9.97e-08	54.7
19739364	19739393	LG13	chr10	100	29	0	0	2	30	17856609	17856581	9.97e-08	54.7
7085368	7085397	LG13	chr11	100	30	0	0	1	30	2351855	2351826	2.77e-08	56.5
7085368	7085397	LG13	chr11	100	30	0	0	1	30	2351861	2351832	2.77e-08	56.5
7085368	7085397	LG13	chr11	100	30	0	0	1	30	2351867	2351838	2.77e-08	56.5
7085368	7085397	LG13	chr11	100	30	0	0	1	30	30455421	30455392	2.77e-08	56.5
7085368	7085397	LG13	chr11	100	30	0	0	1	30	30455427	30455398	2.77e-08	56.5
7085368	7085397	LG13	chr11	100	29	0	0	2	30	30455432	30455404	9.97e-08	54.7
19739364	19739393	LG13	chr11	100	30	0	0	1	30	31874184	31874155	2.77e-08	56.5
19739364	19739393	LG13	chr11	100	29	0	0	1	29	31874178	31874150	9.97e-08	54.7
19739364	19739393	LG13	chr12	100	30	0	0	1	30	3133661	3133690	2.77e-08	56.5
19739364	19739393	LG13	chr12	100	30	0	0	1	30	3133667	3133696	2.77e-08	56.5
19739364	19739393	LG13	chr12	100	30	0	0	1	30	3133673	3133702	2.77e-08	56.5
19739364	19739393	LG13	chr12	100	29	0	0	2	30	3133656	3133684	9.97e-08	54.7
94199	94228	LG14	chr01	100	30	0	0	1	30	12924965	12924994	2.77e-08	56.5
94199	94228	LG14	chr01	100	30	0	0	1	30	12924994	12924965	2.77e-08	56.5
94199	94228	LG14	chr01	100	28	0	0	1	28	12924988	12924961	3.58e-07	52.8
94199	94228	LG14	chr01	100	28	0	0	3	30	12924961	12924988	3.58e-07	52.8
97118	97147	LG14	chr01	100	30	0	0	1	30	12924962	12924991	2.77e-08	56.5
97118	97147	LG14	chr01	100	30	0	0	1	30	12924991	12924962	2.77e-08	56.5
97355	97384	LG14	chr01	100	30	0	0	1	30	12924962	12924991	2.77e-08	56.5
97355	97384	LG14	chr01	100	30	0	0	1	30	12924991	12924962	2.77e-08	56.5
98545	98574	LG14	chr01	100	30	0	0	1	30	12924965	12924994	2.77e-08	56.5
98545	98574	LG14	chr01	100	30	0	0	1	30	12924994	12924965	2.77e-08	56.5
98545	98574	LG14	chr01	100	28	0	0	1	28	12924988	12924961	3.58e-07	52.8
98545	98574	LG14	chr01	100	28	0	0	3	30	12924961	12924988	3.58e-07	52.8
99145	99174	LG14	chr01	100	30	0	0	1	30	12924965	12924994	2.77e-08	56.5
99145	99174	LG14	chr01	100	30	0	0	1	30	12924994	12924965	2.77e-08	56.5
99145	99174	LG14	chr01	100	28	0	0	1	28	12924988	12924961	3.58e-07	52.8
99145	99174	LG14	chr01	100	28	0	0	3	30	12924961	12924988	3.58e-07	52.8
100002	100031	LG14	chr01	100	30	0	0	1	30	12924962	12924991	2.77e-08	56.5
100002	100031	LG14	chr01	100	30	0	0	1	30	12924991	12924962	2.77e-08	56.5
101988	102017	LG14	chr01	100	30	0	0	1	30	12924962	12924991	2.77e-08	56.5
101988	102017	LG14	chr01	100	30	0	0	1	30	12924991	12924962	2.77e-08	56.5
5377513	5377542	LG14	chr01	100	30	0	0	1	30	23699310	23699339	2.77e-08	56.5
5377513	5377542	LG14	chr01	100	30	0	0	1	30	23699316	23699345	2.77e-08	56.5
5377513	5377542	LG14	chr01	100	30	0	0	1	30	23699322	23699351	2.77e-08	56.5
5377513	5377542	LG14	chr01	100	30	0	0	1	30	23699355	23699384	2.77e-08	56.5
5377513	5377542	LG14	chr01	100	30	0	0	1	30	23699361	23699390	2.77e-08	56.5
5377513	5377542	LG14	chr01	100	30	0	0	1	30	23699367	23699396	2.77e-08	56.5
5377513	5377542	LG14	chr01	100	30	0	0	1	30	23699373	23699402	2.77e-08	56.5
5377513	5377542	LG14	chr01	100	30	0	0	1	30	23699379	23699408	2.77e-08	56.5
5377513	5377542	LG14	chr01	100	30	0	0	1	30	23699385	23699414	2.77e-08	56.5
5377513	5377542	LG14	chr01	100	29	0	0	1	29	23699328	23699356	9.97e-08	54.7
5377513	5377542	LG14	chr01	100	29	0	0	1	29	23699391	23699419	9.97e-08	54.7
24935269	24935298	LG14	chr01	100	30	0	0	1	30	12924965	12924994	2.77e-08	56.5
24935269	24935298	LG14	chr01	100	30	0	0	1	30	12924994	12924965	2.77e-08	56.5
24935269	24935298	LG14	chr01	100	28	0	0	1	28	12924988	12924961	3.58e-07	52.8
24935269	24935298	LG14	chr01	100	28	0	0	3	30	12924961	12924988	3.58e-07	52.8
24940517	24940546	LG14	chr01	100	30	0	0	1	30	12924965	12924994	2.77e-08	56.5
24940517	24940546	LG14	chr01	100	30	0	0	1	30	12924994	12924965	2.77e-08	56.5
24940517	24940546	LG14	chr01	100	28	0	0	1	28	12924988	12924961	3.58e-07	52.8
24940517	24940546	LG14	chr01	100	28	0	0	3	30	12924961	12924988	3.58e-07	52.8
5377513	5377542	LG14	chr02	100	29	0	0	2	30	11627647	11627675	9.97e-08	54.7
18100389	18100418	LG14	chr02	100	30	0	0	1	30	22642822	22642851	2.77e-08	56.5
18100389	18100418	LG14	chr02	100	28	0	0	3	30	19105637	19105664	3.58e-07	52.8
18100389	18100418	LG14	chr02	100	28	0	0	1	28	19105641	19105668	3.58e-07	52.8
5377513	5377542	LG14	chr03	100	30	0	0	1	30	21649084	21649113	2.77e-08	56.5
5377513	5377542	LG14	chr03	100	29	0	0	2	30	546844	546872	9.97e-08	54.7
18100389	18100418	LG14	chr03	100	30	0	0	1	30	20885243	20885214	2.77e-08	56.5
18100389	18100418	LG14	chr03	100	30	0	0	1	30	25368204	25368233	2.77e-08	56.5
22605030	22605059	LG14	chr03	100	29	0	0	1	29	21198622	21198650	9.97e-08	54.7
5377513	5377542	LG14	chr04	100	30	0	0	1	30	20226533	20226504	2.77e-08	56.5
5377513	5377542	LG14	chr04	100	29	0	0	1	29	20226527	20226499	9.97e-08	54.7
18100389	18100418	LG14	chr04	100	30	0	0	1	30	32913950	32913921	2.77e-08	56.5
18100389	18100418	LG14	chr04	100	30	0	0	1	30	32913956	32913927	2.77e-08	56.5
18100389	18100418	LG14	chr04	100	30	0	0	1	30	33002424	33002395	2.77e-08	56.5
18100389	18100418	LG14	chr04	100	30	0	0	1	30	33002430	33002401	2.77e-08	56.5
18100389	18100418	LG14	chr04	100	29	0	0	1	29	32913944	32913916	9.97e-08	54.7
18100389	18100418	LG14	chr04	100	29	0	0	2	30	32913961	32913933	9.97e-08	54.7
18100389	18100418	LG14	chr04	100	28	0	0	1	28	28664446	28664419	3.58e-07	52.8
18100389	18100418	LG14	chr04	100	28	0	0	1	28	33002418	33002391	3.58e-07	52.8
5377513	5377542	LG14	chr05	100	30	0	0	1	30	13410593	13410564	2.77e-08	56.5
5377513	5377542	LG14	chr05	100	30	0	0	1	30	13410935	13410906	2.77e-08	56.5
5377513	5377542	LG14	chr05	100	30	0	0	1	30	13410941	13410912	2.77e-08	56.5
5377513	5377542	LG14	chr05	100	30	0	0	1	30	13410947	13410918	2.77e-08	56.5
5377513	5377542	LG14	chr05	100	30	0	0	1	30	13410953	13410924	2.77e-08	56.5
5377513	5377542	LG14	chr05	100	30	0	0	1	30	13410959	13410930	2.77e-08	56.5
5377513	5377542	LG14	chr05	100	30	0	0	1	30	13410965	13410936	2.77e-08	56.5
5377513	5377542	LG14	chr05	100	30	0	0	1	30	13410971	13410942	2.77e-08	56.5
5377513	5377542	LG14	chr05	100	30	0	0	1	30	13410977	13410948	2.77e-08	56.5
5377513	5377542	LG14	chr05	100	30	0	0	1	30	13410983	13410954	2.77e-08	56.5
5377513	5377542	LG14	chr05	100	30	0	0	1	30	13410989	13410960	2.77e-08	56.5
5377513	5377542	LG14	chr05	100	30	0	0	1	30	13410995	13410966	2.77e-08	56.5
5377513	5377542	LG14	chr05	100	30	0	0	1	30	13411001	13410972	2.77e-08	56.5
5377513	5377542	LG14	chr05	100	30	0	0	1	30	13411007	13410978	2.77e-08	56.5
5377513	5377542	LG14	chr05	100	30	0	0	1	30	13411013	13410984	2.77e-08	56.5
5377513	5377542	LG14	chr05	100	30	0	0	1	30	13411019	13410990	2.77e-08	56.5
5377513	5377542	LG14	chr05	100	30	0	0	1	30	13411025	13410996	2.77e-08	56.5
5377513	5377542	LG14	chr05	100	30	0	0	1	30	13411031	13411002	2.77e-08	56.5
5377513	5377542	LG14	chr05	100	30	0	0	1	30	13411037	13411008	2.77e-08	56.5
5377513	5377542	LG14	chr05	100	30	0	0	1	30	13411043	13411014	2.77e-08	56.5
5377513	5377542	LG14	chr05	100	30	0	0	1	30	13411049	13411020	2.77e-08	56.5
5377513	5377542	LG14	chr05	100	30	0	0	1	30	13411055	13411026	2.77e-08	56.5
5377513	5377542	LG14	chr05	100	30	0	0	1	30	13411061	13411032	2.77e-08	56.5
5377513	5377542	LG14	chr05	100	30	0	0	1	30	13411067	13411038	2.77e-08	56.5
5377513	5377542	LG14	chr05	100	30	0	0	1	30	13411073	13411044	2.77e-08	56.5
5377513	5377542	LG14	chr05	100	30	0	0	1	30	13411079	13411050	2.77e-08	56.5
5377513	5377542	LG14	chr05	100	30	0	0	1	30	13411085	13411056	2.77e-08	56.5
5377513	5377542	LG14	chr05	100	30	0	0	1	30	13411091	13411062	2.77e-08	56.5
5377513	5377542	LG14	chr05	100	30	0	0	1	30	13411097	13411068	2.77e-08	56.5
5377513	5377542	LG14	chr05	100	30	0	0	1	30	13411103	13411074	2.77e-08	56.5
5377513	5377542	LG14	chr05	100	30	0	0	1	30	13411109	13411080	2.77e-08	56.5
5377513	5377542	LG14	chr05	100	30	0	0	1	30	13411115	13411086	2.77e-08	56.5
5377513	5377542	LG14	chr05	100	30	0	0	1	30	13411121	13411092	2.77e-08	56.5
5377513	5377542	LG14	chr05	100	30	0	0	1	30	13411127	13411098	2.77e-08	56.5
5377513	5377542	LG14	chr05	100	30	0	0	1	30	13411133	13411104	2.77e-08	56.5
5377513	5377542	LG14	chr05	100	30	0	0	1	30	13411139	13411110	2.77e-08	56.5
5377513	5377542	LG14	chr05	100	30	0	0	1	30	13411145	13411116	2.77e-08	56.5
5377513	5377542	LG14	chr05	100	30	0	0	1	30	13411151	13411122	2.77e-08	56.5
5377513	5377542	LG14	chr05	100	30	0	0	1	30	13411157	13411128	2.77e-08	56.5
5377513	5377542	LG14	chr05	100	30	0	0	1	30	13411163	13411134	2.77e-08	56.5
5377513	5377542	LG14	chr05	100	30	0	0	1	30	13411169	13411140	2.77e-08	56.5
5377513	5377542	LG14	chr05	100	30	0	0	1	30	13411175	13411146	2.77e-08	56.5
5377513	5377542	LG14	chr05	100	30	0	0	1	30	13411181	13411152	2.77e-08	56.5
5377513	5377542	LG14	chr05	100	30	0	0	1	30	13411187	13411158	2.77e-08	56.5
5377513	5377542	LG14	chr05	100	30	0	0	1	30	13411193	13411164	2.77e-08	56.5
5377513	5377542	LG14	chr05	100	30	0	0	1	30	13411199	13411170	2.77e-08	56.5
5377513	5377542	LG14	chr05	100	30	0	0	1	30	13411205	13411176	2.77e-08	56.5
5377513	5377542	LG14	chr05	100	30	0	0	1	30	13411211	13411182	2.77e-08	56.5
5377513	5377542	LG14	chr05	100	30	0	0	1	30	13411217	13411188	2.77e-08	56.5
5377513	5377542	LG14	chr05	100	30	0	0	1	30	13411223	13411194	2.77e-08	56.5
5377513	5377542	LG14	chr05	100	30	0	0	1	30	13411258	13411229	2.77e-08	56.5
5377513	5377542	LG14	chr05	100	30	0	0	1	30	13411264	13411235	2.77e-08	56.5
5377513	5377542	LG14	chr05	100	30	0	0	1	30	13411270	13411241	2.77e-08	56.5
5377513	5377542	LG14	chr05	100	30	0	0	1	30	13411276	13411247	2.77e-08	56.5
5377513	5377542	LG14	chr05	100	30	0	0	1	30	13411282	13411253	2.77e-08	56.5
5377513	5377542	LG14	chr05	100	30	0	0	1	30	13411288	13411259	2.77e-08	56.5
5377513	5377542	LG14	chr05	100	30	0	0	1	30	13411294	13411265	2.77e-08	56.5
5377513	5377542	LG14	chr05	100	30	0	0	1	30	13411300	13411271	2.77e-08	56.5
5377513	5377542	LG14	chr05	100	30	0	0	1	30	13411306	13411277	2.77e-08	56.5
5377513	5377542	LG14	chr05	100	30	0	0	1	30	13411312	13411283	2.77e-08	56.5
5377513	5377542	LG14	chr05	100	30	0	0	1	30	13411318	13411289	2.77e-08	56.5
5377513	5377542	LG14	chr05	100	30	0	0	1	30	13411324	13411295	2.77e-08	56.5
5377513	5377542	LG14	chr05	100	30	0	0	1	30	13411330	13411301	2.77e-08	56.5
5377513	5377542	LG14	chr05	100	30	0	0	1	30	13411336	13411307	2.77e-08	56.5
5377513	5377542	LG14	chr05	100	30	0	0	1	30	13411342	13411313	2.77e-08	56.5
5377513	5377542	LG14	chr05	100	30	0	0	1	30	13411348	13411319	2.77e-08	56.5
5377513	5377542	LG14	chr05	100	29	0	0	2	30	13411228	13411200	9.97e-08	54.7
5377513	5377542	LG14	chr05	100	28	0	0	1	28	13410929	13410902	3.58e-07	52.8
94199	94228	LG14	chr06	100	29	0	0	2	30	22906917	22906945	9.97e-08	54.7
94199	94228	LG14	chr06	100	29	0	0	1	29	22906945	22906917	9.97e-08	54.7
97118	97147	LG14	chr06	100	30	0	0	1	30	22906919	22906948	2.77e-08	56.5
97118	97147	LG14	chr06	100	30	0	0	1	30	22906948	22906919	2.77e-08	56.5
97355	97384	LG14	chr06	100	30	0	0	1	30	22906919	22906948	2.77e-08	56.5
97355	97384	LG14	chr06	100	30	0	0	1	30	22906948	22906919	2.77e-08	56.5
98545	98574	LG14	chr06	100	29	0	0	2	30	22906917	22906945	9.97e-08	54.7
98545	98574	LG14	chr06	100	29	0	0	1	29	22906945	22906917	9.97e-08	54.7
99145	99174	LG14	chr06	100	29	0	0	2	30	22906917	22906945	9.97e-08	54.7
99145	99174	LG14	chr06	100	29	0	0	1	29	22906945	22906917	9.97e-08	54.7
100002	100031	LG14	chr06	100	30	0	0	1	30	22906919	22906948	2.77e-08	56.5
100002	100031	LG14	chr06	100	30	0	0	1	30	22906948	22906919	2.77e-08	56.5
101988	102017	LG14	chr06	100	30	0	0	1	30	22906919	22906948	2.77e-08	56.5
101988	102017	LG14	chr06	100	30	0	0	1	30	22906948	22906919	2.77e-08	56.5
5377513	5377542	LG14	chr06	100	30	0	0	1	30	30281015	30280986	2.77e-08	56.5
5377513	5377542	LG14	chr06	100	29	0	0	1	29	30281009	30280981	9.97e-08	54.7
18100389	18100418	LG14	chr06	100	30	0	0	1	30	3255674	3255645	2.77e-08	56.5
18100389	18100418	LG14	chr06	100	30	0	0	1	30	3255680	3255651	2.77e-08	56.5
18100389	18100418	LG14	chr06	100	30	0	0	1	30	3255686	3255657	2.77e-08	56.5
18100389	18100418	LG14	chr06	100	29	0	0	2	30	34664622	34664650	9.97e-08	54.7
18100389	18100418	LG14	chr06	100	28	0	0	1	28	3255668	3255641	3.58e-07	52.8
24935269	24935298	LG14	chr06	100	29	0	0	2	30	22906917	22906945	9.97e-08	54.7
24935269	24935298	LG14	chr06	100	29	0	0	1	29	22906945	22906917	9.97e-08	54.7
24940517	24940546	LG14	chr06	100	29	0	0	2	30	22906917	22906945	9.97e-08	54.7
24940517	24940546	LG14	chr06	100	29	0	0	1	29	22906945	22906917	9.97e-08	54.7
5377513	5377542	LG14	chr07	100	28	0	0	3	30	21171475	21171502	3.58e-07	52.8
23406578	23406607	LG14	chr07	100	30	0	0	1	30	2024949	2024978	2.77e-08	56.5
23406578	23406607	LG14	chr07	100	29	0	0	2	30	2024944	2024972	9.97e-08	54.7
5377513	5377542	LG14	chr08	100	30	0	0	1	30	25307002	25307031	2.77e-08	56.5
5377513	5377542	LG14	chr08	100	30	0	0	1	30	25307659	25307630	2.77e-08	56.5
5377513	5377542	LG14	chr08	100	30	0	0	1	30	25307665	25307636	2.77e-08	56.5
5377513	5377542	LG14	chr08	100	30	0	0	1	30	25307671	25307642	2.77e-08	56.5
5377513	5377542	LG14	chr08	100	30	0	0	1	30	25307677	25307648	2.77e-08	56.5
5377513	5377542	LG14	chr08	100	30	0	0	1	30	25307683	25307654	2.77e-08	56.5
5377513	5377542	LG14	chr08	100	30	0	0	1	30	25307689	25307660	2.77e-08	56.5
5377513	5377542	LG14	chr08	100	30	0	0	1	30	25307695	25307666	2.77e-08	56.5
5377513	5377542	LG14	chr08	100	30	0	0	1	30	25307701	25307672	2.77e-08	56.5
5377513	5377542	LG14	chr08	100	30	0	0	1	30	25307707	25307678	2.77e-08	56.5
5377513	5377542	LG14	chr08	100	30	0	0	1	30	25307713	25307684	2.77e-08	56.5
5377513	5377542	LG14	chr08	100	30	0	0	1	30	25307719	25307690	2.77e-08	56.5
5377513	5377542	LG14	chr08	100	30	0	0	1	30	25307725	25307696	2.77e-08	56.5
5377513	5377542	LG14	chr08	100	30	0	0	1	30	25307731	25307702	2.77e-08	56.5
5377513	5377542	LG14	chr08	100	30	0	0	1	30	25307737	25307708	2.77e-08	56.5
5377513	5377542	LG14	chr08	100	30	0	0	1	30	25307743	25307714	2.77e-08	56.5
5377513	5377542	LG14	chr08	100	30	0	0	1	30	25307749	25307720	2.77e-08	56.5
5377513	5377542	LG14	chr08	100	30	0	0	1	30	25307755	25307726	2.77e-08	56.5
5377513	5377542	LG14	chr08	100	30	0	0	1	30	25307761	25307732	2.77e-08	56.5
5377513	5377542	LG14	chr08	100	30	0	0	1	30	25307767	25307738	2.77e-08	56.5
5377513	5377542	LG14	chr08	100	30	0	0	1	30	25307773	25307744	2.77e-08	56.5
5377513	5377542	LG14	chr08	100	30	0	0	1	30	25307779	25307750	2.77e-08	56.5
5377513	5377542	LG14	chr08	100	30	0	0	1	30	25307785	25307756	2.77e-08	56.5
5377513	5377542	LG14	chr08	100	30	0	0	1	30	25307791	25307762	2.77e-08	56.5
5377513	5377542	LG14	chr08	100	30	0	0	1	30	25307797	25307768	2.77e-08	56.5
5377513	5377542	LG14	chr08	100	30	0	0	1	30	25307803	25307774	2.77e-08	56.5
5377513	5377542	LG14	chr08	100	30	0	0	1	30	25307809	25307780	2.77e-08	56.5
5377513	5377542	LG14	chr08	100	30	0	0	1	30	25307815	25307786	2.77e-08	56.5
5377513	5377542	LG14	chr08	100	30	0	0	1	30	25307821	25307792	2.77e-08	56.5
5377513	5377542	LG14	chr08	100	30	0	0	1	30	25307827	25307798	2.77e-08	56.5
5377513	5377542	LG14	chr08	100	30	0	0	1	30	25307833	25307804	2.77e-08	56.5
5377513	5377542	LG14	chr08	100	30	0	0	1	30	25307839	25307810	2.77e-08	56.5
5377513	5377542	LG14	chr08	100	30	0	0	1	30	25307845	25307816	2.77e-08	56.5
5377513	5377542	LG14	chr08	100	30	0	0	1	30	25307851	25307822	2.77e-08	56.5
5377513	5377542	LG14	chr08	100	30	0	0	1	30	25307857	25307828	2.77e-08	56.5
5377513	5377542	LG14	chr08	100	30	0	0	1	30	25307863	25307834	2.77e-08	56.5
5377513	5377542	LG14	chr08	100	30	0	0	1	30	25530221	25530250	2.77e-08	56.5
5377513	5377542	LG14	chr08	100	30	0	0	1	30	25530227	25530256	2.77e-08	56.5
5377513	5377542	LG14	chr08	100	30	0	0	1	30	25530233	25530262	2.77e-08	56.5
5377513	5377542	LG14	chr08	100	30	0	0	1	30	25530239	25530268	2.77e-08	56.5
5377513	5377542	LG14	chr08	100	30	0	0	1	30	25530245	25530274	2.77e-08	56.5
5377513	5377542	LG14	chr08	100	30	0	0	1	30	29608992	29608963	2.77e-08	56.5
5377513	5377542	LG14	chr08	100	30	0	0	1	30	29608998	29608969	2.77e-08	56.5
5377513	5377542	LG14	chr08	100	30	0	0	1	30	29609004	29608975	2.77e-08	56.5
5377513	5377542	LG14	chr08	100	29	0	0	2	30	12310608	12310636	9.97e-08	54.7
5377513	5377542	LG14	chr08	100	29	0	0	2	30	25306997	25307025	9.97e-08	54.7
5377513	5377542	LG14	chr08	100	29	0	0	2	30	25307868	25307840	9.97e-08	54.7
5377513	5377542	LG14	chr08	100	29	0	0	1	29	25530251	25530279	9.97e-08	54.7
5377513	5377542	LG14	chr09	100	30	0	0	1	30	12521235	12521206	2.77e-08	56.5
5377513	5377542	LG14	chr09	100	29	0	0	1	29	12521229	12521201	9.97e-08	54.7
18100389	18100418	LG14	chr09	100	30	0	0	1	30	23647947	23647976	2.77e-08	56.5
18100389	18100418	LG14	chr09	100	29	0	0	1	29	23647953	23647981	9.97e-08	54.7
18100389	18100418	LG14	chr09	100	28	0	0	1	28	23790873	23790900	3.58e-07	52.8
20545720	20545749	LG14	chr09	100	29	0	0	2	30	16111979	16112007	9.97e-08	54.7
5377513	5377542	LG14	chr10	100	30	0	0	1	30	19854633	19854604	2.77e-08	56.5
5377513	5377542	LG14	chr10	100	30	0	0	1	30	19854639	19854610	2.77e-08	56.5
5377513	5377542	LG14	chr10	100	30	0	0	1	30	19854855	19854826	2.77e-08	56.5
5377513	5377542	LG14	chr10	100	30	0	0	1	30	19855137	19855108	2.77e-08	56.5
5377513	5377542	LG14	chr10	100	30	0	0	1	30	19855143	19855114	2.77e-08	56.5
5377513	5377542	LG14	chr10	100	29	0	0	1	29	11637882	11637910	9.97e-08	54.7
5377513	5377542	LG14	chr10	100	29	0	0	1	29	19854627	19854599	9.97e-08	54.7
5377513	5377542	LG14	chr10	100	29	0	0	1	29	19854849	19854821	9.97e-08	54.7
5377513	5377542	LG14	chr10	100	29	0	0	1	29	19855047	19855019	9.97e-08	54.7
5377513	5377542	LG14	chr10	100	28	0	0	1	28	25048901	25048928	3.58e-07	52.8
5377513	5377542	LG14	chr11	100	30	0	0	1	30	13317810	13317839	2.77e-08	56.5
5377513	5377542	LG14	chr11	100	30	0	0	1	30	13317816	13317845	2.77e-08	56.5
5377513	5377542	LG14	chr11	100	29	0	0	1	29	13317523	13317551	9.97e-08	54.7
5377513	5377542	LG14	chr11	100	29	0	0	2	30	15566397	15566425	9.97e-08	54.7
18100389	18100418	LG14	chr11	100	29	0	0	1	29	25963765	25963793	9.97e-08	54.7
22605030	22605059	LG14	chr11	100	30	0	0	1	30	22112375	22112346	2.77e-08	56.5
22605030	22605059	LG14	chr11	100	30	0	0	1	30	22112381	22112352	2.77e-08	56.5
22605030	22605059	LG14	chr11	100	28	0	0	3	30	21738104	21738077	3.58e-07	52.8
22605030	22605059	LG14	chr11	100	28	0	0	3	30	22112385	22112358	3.58e-07	52.8
22605030	22605059	LG14	chr12	100	28	0	0	2	29	14909561	14909588	3.58e-07	52.8
