# Supplementary material for: Genome-wide development of simple sequence repeats markers and genetic diversity analysis of chayote
Source: BMC Plant Biol. 2024 Jun 26;24:603. doi: 10.1186/s12870-024-05317-9 (PMC11201790; doi:10.1186/s12870-024-05317-9)
Supplement: Supplementary file 7 — Supplementary Material 7. [file 12870_2024_5317_MOESM7_ESM.xlsx]

## Sheet: Sheet1
Supplementary Table 7. Co linear SSR of chayote and pumpkin
s. start	s. end	query acc.ver	subject acc.ver	% identity	alignment length	mismatches	gap opens	q. start	q. end	s. start	s. end	evalue	bit score
3287331	3287360	LG01	Cmo_Chr08	100	28	0	0	1	28	4253541	4253568	2.74e-07	52.8
6446500	6446529	LG01	Cmo_Chr14	100	30	0	0	1	30	14129669	14129640	2.12e-08	56.5
6446500	6446529	LG01	Cmo_Chr14	100	30	0	0	1	30	14129675	14129646	2.12e-08	56.5
6446500	6446529	LG01	Cmo_Chr14	100	28	0	0	3	30	9404099	9404126	2.74e-07	52.8
6446500	6446529	LG01	Cmo_Chr14	100	28	0	0	1	28	14129663	14129636	2.74e-07	52.8
6446500	6446529	LG01	Cmo_Chr14	100	28	0	0	3	30	14129679	14129652	2.74e-07	52.8
6446500	6446529	LG01	Cmo_Chr13	100	30	0	0	1	30	5740823	5740794	2.12e-08	56.5
6446500	6446529	LG01	Cmo_Chr13	100	30	0	0	1	30	5740829	5740800	2.12e-08	56.5
6446500	6446529	LG01	Cmo_Chr13	100	30	0	0	1	30	7838247	7838276	2.12e-08	56.5
6446500	6446529	LG01	Cmo_Chr13	100	29	0	0	2	30	5740834	5740806	7.61e-08	54.7
6446500	6446529	LG01	Cmo_Chr10	100	30	0	0	1	30	2998184	2998155	2.12e-08	56.5
6446500	6446529	LG01	Cmo_Chr10	100	29	0	0	2	30	2998189	2998161	7.61e-08	54.7
6446500	6446529	LG01	Cmo_Chr09	100	30	0	0	1	30	3846331	3846302	2.12e-08	56.5
6446500	6446529	LG01	Cmo_Chr09	100	30	0	0	1	30	3846337	3846308	2.12e-08	56.5
6446500	6446529	LG01	Cmo_Chr09	100	28	0	0	1	28	3846325	3846298	2.74e-07	52.8
6446500	6446529	LG01	Cmo_Chr06	100	30	0	0	1	30	3202778	3202807	2.12e-08	56.5
6446500	6446529	LG01	Cmo_Chr06	100	28	0	0	1	28	2640427	2640400	2.74e-07	52.8
6446500	6446529	LG01	Cmo_Chr06	100	28	0	0	3	30	2640431	2640404	2.74e-07	52.8
6446500	6446529	LG01	Cmo_Chr06	100	28	0	0	1	28	3202784	3202811	2.74e-07	52.8
6446500	6446529	LG01	Cmo_Chr05	100	30	0	0	1	30	8441212	8441183	2.12e-08	56.5
6446500	6446529	LG01	Cmo_Chr04	100	30	0	0	1	30	18946278	18946307	2.12e-08	56.5
6446500	6446529	LG01	Cmo_Chr20	100	29	0	0	1	29	3209332	3209360	7.61e-08	54.7
6446500	6446529	LG01	Cmo_Chr20	100	28	0	0	1	28	407699	407726	2.74e-07	52.8
6446500	6446529	LG01	Cmo_Chr07	100	29	0	0	1	29	4812743	4812771	7.61e-08	54.7
6446500	6446529	LG01	Cmo_Chr07	100	28	0	0	3	30	4812739	4812766	2.74e-07	52.8
6446500	6446529	LG01	Cmo_Chr01	100	28	0	0	1	28	2284473	2284446	2.74e-07	52.8
6446500	6446529	LG01	Cmo_Chr01	100	28	0	0	3	30	2284477	2284450	2.74e-07	52.8
7810483	7810512	LG01	Cmo_Chr20	100	30	0	0	1	30	1477519	1477548	2.12e-08	56.5
7810483	7810512	LG01	Cmo_Chr20	100	28	0	0	1	28	1477525	1477552	2.74e-07	52.8
7810483	7810512	LG01	Cmo_Chr18	100	30	0	0	1	30	8579877	8579848	2.12e-08	56.5
7810483	7810512	LG01	Cmo_Chr18	100	30	0	0	1	30	8579883	8579854	2.12e-08	56.5
7810483	7810512	LG01	Cmo_Chr06	100	30	0	0	1	30	8382680	8382651	2.12e-08	56.5
7810483	7810512	LG01	Cmo_Chr06	100	30	0	0	1	30	8382686	8382657	2.12e-08	56.5
7810483	7810512	LG01	Cmo_Chr05	100	30	0	0	1	30	8907866	8907895	2.12e-08	56.5
7810483	7810512	LG01	Cmo_Chr05	100	30	0	0	1	30	8907872	8907901	2.12e-08	56.5
7810483	7810512	LG01	Cmo_Chr16	100	28	0	0	2	29	4675250	4675223	2.74e-07	52.8
13100373	13100402	LG01	Cmo_Chr12	100	29	0	0	2	30	5389768	5389796	7.61e-08	54.7
32083139	32083168	LG01	Cmo_Chr19	100	29	0	0	2	30	9508912	9508884	7.61e-08	54.7
32083139	32083168	LG01	Cmo_Chr02	100	29	0	0	1	29	8181909	8181881	7.61e-08	54.7
32083139	32083168	LG01	Cmo_Chr02	100	29	0	0	2	30	8181914	8181886	7.61e-08	54.7
32083139	32083168	LG01	Cmo_Chr02	100	28	0	0	3	30	9697045	9697072	2.74e-07	52.8
32083139	32083168	LG01	Cmo_Chr13	100	28	0	0	3	30	9461069	9461096	2.74e-07	52.8
54837165	54837194	LG01	Cmo_Chr12	100	28	0	0	1	28	1702119	1702092	2.74e-07	52.8
57147710	57147739	LG01	Cmo_Chr12	100	28	0	0	1	28	1702119	1702092	2.74e-07	52.8
67094443	67094472	LG01	Cmo_Chr04	100	30	0	0	1	30	15560518	15560489	2.12e-08	56.5
67094443	67094472	LG01	Cmo_Chr04	100	28	0	0	1	28	15560512	15560485	2.74e-07	52.8
3287331	3287360	LG01	Cmo_Chr08	100	30	0	0	1	30	4253535	4253564	2.12e-08	56.5
24140483	24140512	LG02	Cmo_Chr12	100	28	0	0	3	30	1702120	1702093	2.74e-07	52.8
27560311	27560340	LG02	Cmo_Chr12	100	29	0	0	1	29	1702120	1702092	7.61e-08	54.7
41216326	41216355	LG02	Cmo_Chr08	100	30	0	0	1	30	7879014	7878985	2.12e-08	56.5
45116532	45116561	LG02	Cmo_Chr08	100	30	0	0	1	30	7879015	7878986	2.12e-08	56.5
48691583	48691612	LG02	Cmo_Chr16	100	30	0	0	1	30	8656532	8656503	2.12e-08	56.5
48691583	48691612	LG02	Cmo_Chr16	100	30	0	0	1	30	8656538	8656509	2.12e-08	56.5
48691583	48691612	LG02	Cmo_Chr16	100	30	0	0	1	30	8656544	8656515	2.12e-08	56.5
48691583	48691612	LG02	Cmo_Chr16	100	30	0	0	1	30	8670033	8670004	2.12e-08	56.5
48691583	48691612	LG02	Cmo_Chr16	100	28	0	0	1	28	8656526	8656499	2.74e-07	52.8
48691583	48691612	LG02	Cmo_Chr16	100	28	0	0	1	28	8662827	8662800	2.74e-07	52.8
48691583	48691612	LG02	Cmo_Chr16	100	28	0	0	1	28	8670027	8670000	2.74e-07	52.8
48691583	48691612	LG02	Cmo_Chr16	100	28	0	0	1	28	8676183	8676156	2.74e-07	52.8
48691583	48691612	LG02	Cmo_Chr16	100	28	0	0	1	28	8684476	8684449	2.74e-07	52.8
48691583	48691612	LG02	Cmo_Chr16	100	28	0	0	1	28	8690054	8690081	2.74e-07	52.8
48691583	48691612	LG02	Cmo_Chr16	100	28	0	0	1	28	8703309	8703336	2.74e-07	52.8
48691583	48691612	LG02	Cmo_Chr16	100	28	0	0	1	28	8709357	8709384	2.74e-07	52.8
48691583	48691612	LG02	Cmo_Chr11	100	30	0	0	1	30	1225908	1225937	2.12e-08	56.5
48691583	48691612	LG02	Cmo_Chr09	100	28	0	0	3	30	7312042	7312069	2.74e-07	52.8
48691583	48691612	LG02	Cmo_Chr08	100	28	0	0	1	28	5943926	5943953	2.74e-07	52.8
50377461	50377490	LG02	Cmo_Chr14	100	30	0	0	1	30	8653076	8653105	2.12e-08	56.5
50377461	50377490	LG02	Cmo_Chr14	100	29	0	0	2	30	8653071	8653099	7.61e-08	54.7
50377461	50377490	LG02	Cmo_Chr11	100	28	0	0	1	28	1089499	1089472	2.74e-07	52.8
50377461	50377490	LG02	Cmo_Chr09	100	28	0	0	3	30	7216442	7216469	2.74e-07	52.8
52272180	52272209	LG02	Cmo_Chr17	100	30	0	0	1	30	9209713	9209684	2.12e-08	56.5
52272180	52272209	LG02	Cmo_Chr13	100	30	0	0	1	30	2920845	2920816	2.12e-08	56.5
52272180	52272209	LG02	Cmo_Chr13	100	30	0	0	1	30	2920851	2920822	2.12e-08	56.5
52272180	52272209	LG02	Cmo_Chr13	100	29	0	0	1	29	2920839	2920811	7.61e-08	54.7
52272180	52272209	LG02	Cmo_Chr13	100	28	0	0	3	30	2920855	2920828	2.74e-07	52.8
52272180	52272209	LG02	Cmo_Chr04	100	28	0	0	3	30	4136599	4136572	2.74e-07	52.8
2125888	2125917	LG03	Cmo_Chr06	100	30	0	0	1	30	3393317	3393288	2.12e-08	56.5
2125888	2125917	LG03	Cmo_Chr06	100	30	0	0	1	30	3393323	3393294	2.12e-08	56.5
2125888	2125917	LG03	Cmo_Chr06	100	29	0	0	2	30	3393328	3393300	7.61e-08	54.7
2125888	2125917	LG03	Cmo_Chr05	100	30	0	0	1	30	1376647	1376618	2.12e-08	56.5
2125888	2125917	LG03	Cmo_Chr05	100	28	0	0	1	28	1376641	1376614	2.74e-07	52.8
2125888	2125917	LG03	Cmo_Chr04	100	30	0	0	1	30	9225106	9225135	2.12e-08	56.5
2125888	2125917	LG03	Cmo_Chr04	100	30	0	0	1	30	9225112	9225141	2.12e-08	56.5
2125888	2125917	LG03	Cmo_Chr04	100	29	0	0	2	30	9225101	9225129	7.61e-08	54.7
2125888	2125917	LG03	Cmo_Chr04	100	29	0	0	1	29	9225118	9225146	7.61e-08	54.7
2125888	2125917	LG03	Cmo_Chr16	100	29	0	0	2	30	4178782	4178810	7.61e-08	54.7
2125888	2125917	LG03	Cmo_Chr16	100	29	0	0	1	29	4178787	4178815	7.61e-08	54.7
2125888	2125917	LG03	Cmo_Chr14	100	28	0	0	3	30	14148294	14148321	2.74e-07	52.8
2125888	2125917	LG03	Cmo_Chr14	100	28	0	0	1	28	14148298	14148325	2.74e-07	52.8
12492605	12492634	LG03	Cmo_Chr17	100	30	0	0	1	30	6876663	6876634	2.12e-08	56.5
12492605	12492634	LG03	Cmo_Chr17	100	29	0	0	2	30	6876668	6876640	7.61e-08	54.7
12492605	12492634	LG03	Cmo_Chr07	100	30	0	0	1	30	2998210	2998239	2.12e-08	56.5
12492605	12492634	LG03	Cmo_Chr07	100	29	0	0	1	29	2998216	2998244	7.61e-08	54.7
12492605	12492634	LG03	Cmo_Chr04	100	30	0	0	1	30	4993127	4993098	2.12e-08	56.5
12492605	12492634	LG03	Cmo_Chr04	100	30	0	0	1	30	4993133	4993104	2.12e-08	56.5
12492605	12492634	LG03	Cmo_Chr04	100	30	0	0	1	30	4993139	4993110	2.12e-08	56.5
12492605	12492634	LG03	Cmo_Chr04	100	30	0	0	1	30	4993145	4993116	2.12e-08	56.5
12492605	12492634	LG03	Cmo_Chr04	100	30	0	0	1	30	4993151	4993122	2.12e-08	56.5
12492605	12492634	LG03	Cmo_Chr04	100	30	0	0	1	30	4993157	4993128	2.12e-08	56.5
12492605	12492634	LG03	Cmo_Chr04	100	30	0	0	1	30	4993163	4993134	2.12e-08	56.5
12492605	12492634	LG03	Cmo_Chr02	100	30	0	0	1	30	1162155	1162126	2.12e-08	56.5
12492605	12492634	LG03	Cmo_Chr08	100	29	0	0	2	30	4433413	4433441	7.61e-08	54.7
12784690	12784719	LG03	Cmo_Chr20	100	30	0	0	1	30	1477518	1477547	2.12e-08	56.5
12784690	12784719	LG03	Cmo_Chr20	100	29	0	0	1	29	1477524	1477552	7.61e-08	54.7
12784690	12784719	LG03	Cmo_Chr18	100	30	0	0	1	30	8579878	8579849	2.12e-08	56.5
12784690	12784719	LG03	Cmo_Chr18	100	30	0	0	1	30	8579884	8579855	2.12e-08	56.5
12784690	12784719	LG03	Cmo_Chr06	100	30	0	0	1	30	8382681	8382652	2.12e-08	56.5
12784690	12784719	LG03	Cmo_Chr06	100	30	0	0	1	30	8382687	8382658	2.12e-08	56.5
12784690	12784719	LG03	Cmo_Chr05	100	30	0	0	1	30	8907871	8907900	2.12e-08	56.5
12784690	12784719	LG03	Cmo_Chr05	100	29	0	0	2	30	8907866	8907894	7.61e-08	54.7
12784690	12784719	LG03	Cmo_Chr16	100	28	0	0	3	30	4675250	4675223	2.74e-07	52.8
25622644	25622673	LG03	Cmo_Chr16	100	30	0	0	1	30	4178811	4178782	2.12e-08	56.5
25622644	25622673	LG03	Cmo_Chr16	100	28	0	0	3	30	4178815	4178788	2.74e-07	52.8
25622644	25622673	LG03	Cmo_Chr06	100	30	0	0	1	30	3393293	3393322	2.12e-08	56.5
25622644	25622673	LG03	Cmo_Chr06	100	30	0	0	1	30	3393299	3393328	2.12e-08	56.5
25622644	25622673	LG03	Cmo_Chr06	100	29	0	0	2	30	3393288	3393316	7.61e-08	54.7
25622644	25622673	LG03	Cmo_Chr05	100	30	0	0	1	30	1376617	1376646	2.12e-08	56.5
25622644	25622673	LG03	Cmo_Chr05	100	28	0	0	1	28	1376623	1376650	2.74e-07	52.8
25622644	25622673	LG03	Cmo_Chr04	100	30	0	0	1	30	9225130	9225101	2.12e-08	56.5
25622644	25622673	LG03	Cmo_Chr04	100	30	0	0	1	30	9225136	9225107	2.12e-08	56.5
25622644	25622673	LG03	Cmo_Chr04	100	30	0	0	1	30	9225142	9225113	2.12e-08	56.5
25622644	25622673	LG03	Cmo_Chr04	100	28	0	0	3	30	9225146	9225119	2.74e-07	52.8
25622644	25622673	LG03	Cmo_Chr14	100	29	0	0	1	29	14148322	14148294	7.61e-08	54.7
31306716	31306745	LG03	Cmo_Chr13	100	30	0	0	1	30	6644044	6644073	2.12e-08	56.5
31306716	31306745	LG03	Cmo_Chr13	100	30	0	0	1	30	6644050	6644079	2.12e-08	56.5
31306716	31306745	LG03	Cmo_Chr13	100	30	0	0	1	30	6644056	6644085	2.12e-08	56.5
31306716	31306745	LG03	Cmo_Chr13	100	30	0	0	1	30	6644062	6644091	2.12e-08	56.5
31306716	31306745	LG03	Cmo_Chr13	100	30	0	0	1	30	6644068	6644097	2.12e-08	56.5
31306716	31306745	LG03	Cmo_Chr13	100	30	0	0	1	30	6644074	6644103	2.12e-08	56.5
31306716	31306745	LG03	Cmo_Chr13	100	30	0	0	1	30	6776393	6776422	2.12e-08	56.5
31306716	31306745	LG03	Cmo_Chr11	100	30	0	0	1	30	13843960	13843989	2.12e-08	56.5
31306716	31306745	LG03	Cmo_Chr11	100	30	0	0	1	30	13843966	13843995	2.12e-08	56.5
31306716	31306745	LG03	Cmo_Chr11	100	30	0	0	1	30	13843972	13844001	2.12e-08	56.5
31306716	31306745	LG03	Cmo_Chr10	100	30	0	0	1	30	2132413	2132442	2.12e-08	56.5
31306716	31306745	LG03	Cmo_Chr10	100	29	0	0	2	30	2132408	2132436	7.61e-08	54.7
31306716	31306745	LG03	Cmo_Chr08	100	30	0	0	1	30	137492	137521	2.12e-08	56.5
31306716	31306745	LG03	Cmo_Chr02	100	29	0	0	2	30	362208	362236	7.61e-08	54.7
31306716	31306745	LG03	Cmo_Chr01	100	29	0	0	1	29	14595985	14596013	7.61e-08	54.7
44149738	44149767	LG03	Cmo_Chr03	100	30	0	0	1	30	5340066	5340037	2.12e-08	56.5
44149738	44149767	LG03	Cmo_Chr03	100	30	0	0	1	30	5340072	5340043	2.12e-08	56.5
44149738	44149767	LG03	Cmo_Chr03	100	28	0	0	3	30	5340076	5340049	2.74e-07	52.8
101804	101833	LG04	Cmo_Chr00	100	30	0	0	1	30	6667743	6667714	2.12e-08	56.5
101804	101833	LG04	Cmo_Chr00	100	30	0	0	1	30	9646268	9646297	2.12e-08	56.5
101804	101833	LG04	Cmo_Chr00	100	30	0	0	1	30	9646274	9646303	2.12e-08	56.5
101804	101833	LG04	Cmo_Chr00	100	30	0	0	1	30	9646280	9646309	2.12e-08	56.5
101804	101833	LG04	Cmo_Chr00	100	30	0	0	1	30	17537379	17537350	2.12e-08	56.5
101804	101833	LG04	Cmo_Chr00	100	30	0	0	1	30	17537385	17537356	2.12e-08	56.5
101804	101833	LG04	Cmo_Chr00	100	30	0	0	1	30	17537391	17537362	2.12e-08	56.5
101804	101833	LG04	Cmo_Chr00	100	30	0	0	1	30	17537397	17537368	2.12e-08	56.5
101804	101833	LG04	Cmo_Chr00	100	30	0	0	1	30	17537403	17537374	2.12e-08	56.5
101804	101833	LG04	Cmo_Chr00	100	30	0	0	1	30	17537409	17537380	2.12e-08	56.5
101804	101833	LG04	Cmo_Chr00	100	30	0	0	1	30	24618369	24618398	2.12e-08	56.5
101804	101833	LG04	Cmo_Chr00	100	30	0	0	1	30	24618375	24618404	2.12e-08	56.5
101804	101833	LG04	Cmo_Chr00	100	30	0	0	1	30	24618381	24618410	2.12e-08	56.5
101804	101833	LG04	Cmo_Chr00	100	29	0	0	2	30	6667748	6667720	7.61e-08	54.7
101804	101833	LG04	Cmo_Chr00	100	29	0	0	2	30	17537414	17537386	7.61e-08	54.7
101804	101833	LG04	Cmo_Chr00	100	29	0	0	2	30	17603381	17603353	7.61e-08	54.7
101804	101833	LG04	Cmo_Chr00	100	29	0	0	2	30	24810057	24810029	7.61e-08	54.7
101804	101833	LG04	Cmo_Chr00	100	29	0	0	2	30	32549257	32549229	7.61e-08	54.7
101804	101833	LG04	Cmo_Chr01	100	29	0	0	2	30	7920839	7920867	7.61e-08	54.7
23854905	23854934	LG04	Cmo_Chr01	100	29	0	0	1	29	14595985	14596013	7.61e-08	54.7
40082062	40082091	LG04	Cmo_Chr01	100	28	0	0	1	28	14596011	14595984	2.74e-07	52.8
41072964	41072993	LG04	Cmo_Chr01	100	28	0	0	3	30	13424883	13424856	2.74e-07	52.8
42492041	42492070	LG04	Cmo_Chr01	100	28	0	0	3	30	13629809	13629836	2.74e-07	52.8
23854905	23854934	LG04	Cmo_Chr02	100	29	0	0	2	30	362208	362236	7.61e-08	54.7
101804	101833	LG04	Cmo_Chr03	100	29	0	0	2	30	8561917	8561945	7.61e-08	54.7
45159433	45159462	LG04	Cmo_Chr03	100	29	0	0	2	30	7736546	7736518	7.61e-08	54.7
101804	101833	LG04	Cmo_Chr04	100	29	0	0	2	30	16286291	16286319	7.61e-08	54.7
101804	101833	LG04	Cmo_Chr04	100	28	0	0	1	28	16286296	16286323	2.74e-07	52.8
41072964	41072993	LG04	Cmo_Chr04	100	28	0	0	1	28	17154645	17154672	2.74e-07	52.8
8601258	8601287	LG04	Cmo_Chr05	100	29	0	0	1	29	7724555	7724527	7.61e-08	54.7
41072964	41072993	LG04	Cmo_Chr07	100	30	0	0	1	30	1578271	1578242	2.12e-08	56.5
41072964	41072993	LG04	Cmo_Chr07	100	30	0	0	1	30	1578277	1578248	2.12e-08	56.5
45159433	45159462	LG04	Cmo_Chr07	100	30	0	0	1	30	6896869	6896898	2.12e-08	56.5
45159433	45159462	LG04	Cmo_Chr07	100	29	0	0	1	29	6896875	6896903	7.61e-08	54.7
23854905	23854934	LG04	Cmo_Chr08	100	30	0	0	1	30	137492	137521	2.12e-08	56.5
40082062	40082091	LG04	Cmo_Chr08	100	29	0	0	2	30	137523	137495	7.61e-08	54.7
42492041	42492070	LG04	Cmo_Chr08	100	28	0	0	1	28	5943952	5943925	2.74e-07	52.8
41072964	41072993	LG04	Cmo_Chr09	100	28	0	0	1	28	4039042	4039015	2.74e-07	52.8
45159433	45159462	LG04	Cmo_Chr09	100	30	0	0	1	30	1627074	1627103	2.12e-08	56.5
45159433	45159462	LG04	Cmo_Chr09	100	30	0	0	1	30	1627080	1627109	2.12e-08	56.5
45159433	45159462	LG04	Cmo_Chr09	100	28	0	0	3	30	1627070	1627097	2.74e-07	52.8
101804	101833	LG04	Cmo_Chr10	100	30	0	0	1	30	6821263	6821292	2.12e-08	56.5
101804	101833	LG04	Cmo_Chr10	100	30	0	0	1	30	10454791	10454762	2.12e-08	56.5
101804	101833	LG04	Cmo_Chr10	100	30	0	0	1	30	10454797	10454768	2.12e-08	56.5
101804	101833	LG04	Cmo_Chr10	100	30	0	0	1	30	10454803	10454774	2.12e-08	56.5
101804	101833	LG04	Cmo_Chr10	100	29	0	0	2	30	6519884	6519856	7.61e-08	54.7
101804	101833	LG04	Cmo_Chr10	100	29	0	0	2	30	7484793	7484765	7.61e-08	54.7
101804	101833	LG04	Cmo_Chr10	100	29	0	0	2	30	10454808	10454780	7.61e-08	54.7
2744247	2744276	LG04	Cmo_Chr10	100	29	0	0	1	29	5999396	5999424	7.61e-08	54.7
23854905	23854934	LG04	Cmo_Chr10	100	30	0	0	1	30	2132413	2132442	2.12e-08	56.5
23854905	23854934	LG04	Cmo_Chr10	100	29	0	0	2	30	2132408	2132436	7.61e-08	54.7
40082062	40082091	LG04	Cmo_Chr10	100	30	0	0	1	30	2132439	2132410	2.12e-08	56.5
41072964	41072993	LG04	Cmo_Chr10	100	30	0	0	1	30	4922303	4922274	2.12e-08	56.5
41072964	41072993	LG04	Cmo_Chr10	100	30	0	0	1	30	4922309	4922280	2.12e-08	56.5
41072964	41072993	LG04	Cmo_Chr10	100	28	0	0	3	30	4922313	4922286	2.74e-07	52.8
101804	101833	LG04	Cmo_Chr11	100	30	0	0	1	30	8445470	8445499	2.12e-08	56.5
101804	101833	LG04	Cmo_Chr11	100	30	0	0	1	30	8445476	8445505	2.12e-08	56.5
101804	101833	LG04	Cmo_Chr11	100	29	0	0	2	30	8218337	8218365	7.61e-08	54.7
101804	101833	LG04	Cmo_Chr11	100	28	0	0	1	28	8445482	8445509	2.74e-07	52.8
743600	743629	LG04	Cmo_Chr11	100	28	0	0	1	28	7331259	7331232	2.74e-07	52.8
5248617	5248646	LG04	Cmo_Chr11	100	30	0	0	1	30	12331531	12331560	2.12e-08	56.5
23854905	23854934	LG04	Cmo_Chr11	100	30	0	0	1	30	13843960	13843989	2.12e-08	56.5
23854905	23854934	LG04	Cmo_Chr11	100	30	0	0	1	30	13843966	13843995	2.12e-08	56.5
23854905	23854934	LG04	Cmo_Chr11	100	30	0	0	1	30	13843972	13844001	2.12e-08	56.5
40082062	40082091	LG04	Cmo_Chr11	100	30	0	0	1	30	13843992	13843963	2.12e-08	56.5
40082062	40082091	LG04	Cmo_Chr11	100	30	0	0	1	30	13843998	13843969	2.12e-08	56.5
40082062	40082091	LG04	Cmo_Chr11	100	28	0	0	1	28	13843986	13843959	2.74e-07	52.8
40082062	40082091	LG04	Cmo_Chr11	100	28	0	0	3	30	13844002	13843975	2.74e-07	52.8
42492041	42492070	LG04	Cmo_Chr11	100	30	0	0	1	30	1225934	1225905	2.12e-08	56.5
42492041	42492070	LG04	Cmo_Chr11	100	28	0	0	3	30	1225938	1225911	2.74e-07	52.8
45159433	45159462	LG04	Cmo_Chr11	100	28	0	0	1	28	13139726	13139753	2.74e-07	52.8
101804	101833	LG04	Cmo_Chr12	100	30	0	0	1	30	5120180	5120209	2.12e-08	56.5
101804	101833	LG04	Cmo_Chr12	100	30	0	0	1	30	6707778	6707807	2.12e-08	56.5
101804	101833	LG04	Cmo_Chr12	100	28	0	0	3	30	5120176	5120203	2.74e-07	52.8
5248617	5248646	LG04	Cmo_Chr12	100	30	0	0	1	30	451325	451296	2.12e-08	56.5
5248617	5248646	LG04	Cmo_Chr12	100	29	0	0	1	29	451319	451291	7.61e-08	54.7
5248617	5248646	LG04	Cmo_Chr12	100	28	0	0	3	30	451329	451302	2.74e-07	52.8
5248617	5248646	LG04	Cmo_Chr12	100	28	0	0	3	30	1702144	1702117	2.74e-07	52.8
23854905	23854934	LG04	Cmo_Chr13	100	30	0	0	1	30	6644044	6644073	2.12e-08	56.5
23854905	23854934	LG04	Cmo_Chr13	100	30	0	0	1	30	6644050	6644079	2.12e-08	56.5
23854905	23854934	LG04	Cmo_Chr13	100	30	0	0	1	30	6644056	6644085	2.12e-08	56.5
23854905	23854934	LG04	Cmo_Chr13	100	30	0	0	1	30	6644062	6644091	2.12e-08	56.5
23854905	23854934	LG04	Cmo_Chr13	100	30	0	0	1	30	6644068	6644097	2.12e-08	56.5
23854905	23854934	LG04	Cmo_Chr13	100	30	0	0	1	30	6644074	6644103	2.12e-08	56.5
23854905	23854934	LG04	Cmo_Chr13	100	30	0	0	1	30	6776393	6776422	2.12e-08	56.5
40082062	40082091	LG04	Cmo_Chr13	100	30	0	0	1	30	6644076	6644047	2.12e-08	56.5
40082062	40082091	LG04	Cmo_Chr13	100	30	0	0	1	30	6644082	6644053	2.12e-08	56.5
40082062	40082091	LG04	Cmo_Chr13	100	30	0	0	1	30	6644088	6644059	2.12e-08	56.5
40082062	40082091	LG04	Cmo_Chr13	100	30	0	0	1	30	6644094	6644065	2.12e-08	56.5
40082062	40082091	LG04	Cmo_Chr13	100	30	0	0	1	30	6644100	6644071	2.12e-08	56.5
40082062	40082091	LG04	Cmo_Chr13	100	30	0	0	1	30	6644106	6644077	2.12e-08	56.5
40082062	40082091	LG04	Cmo_Chr13	100	28	0	0	1	28	6644070	6644043	2.74e-07	52.8
45159433	45159462	LG04	Cmo_Chr13	100	28	0	0	1	28	3494849	3494822	2.74e-07	52.8
45159433	45159462	LG04	Cmo_Chr13	100	28	0	0	1	28	5286243	5286216	2.74e-07	52.8
101804	101833	LG04	Cmo_Chr14	100	29	0	0	2	30	9203408	9203436	7.61e-08	54.7
40082062	40082091	LG04	Cmo_Chr14	100	29	0	0	1	29	5204516	5204544	7.61e-08	54.7
45159433	45159462	LG04	Cmo_Chr15	100	29	0	0	1	29	9730660	9730632	7.61e-08	54.7
101804	101833	LG04	Cmo_Chr16	100	29	0	0	2	30	5858608	5858636	7.61e-08	54.7
101804	101833	LG04	Cmo_Chr16	100	29	0	0	2	30	7141570	7141598	7.61e-08	54.7
40082062	40082091	LG04	Cmo_Chr16	100	28	0	0	2	29	8351770	8351743	2.74e-07	52.8
42492041	42492070	LG04	Cmo_Chr16	100	30	0	0	1	30	8656500	8656529	2.12e-08	56.5
42492041	42492070	LG04	Cmo_Chr16	100	30	0	0	1	30	8656506	8656535	2.12e-08	56.5
42492041	42492070	LG04	Cmo_Chr16	100	30	0	0	1	30	8656512	8656541	2.12e-08	56.5
42492041	42492070	LG04	Cmo_Chr16	100	30	0	0	1	30	8656518	8656547	2.12e-08	56.5
42492041	42492070	LG04	Cmo_Chr16	100	30	0	0	1	30	8662801	8662830	2.12e-08	56.5
42492041	42492070	LG04	Cmo_Chr16	100	30	0	0	1	30	8670001	8670030	2.12e-08	56.5
42492041	42492070	LG04	Cmo_Chr16	100	30	0	0	1	30	8670007	8670036	2.12e-08	56.5
42492041	42492070	LG04	Cmo_Chr16	100	30	0	0	1	30	8676157	8676186	2.12e-08	56.5
42492041	42492070	LG04	Cmo_Chr16	100	30	0	0	1	30	8684450	8684479	2.12e-08	56.5
42492041	42492070	LG04	Cmo_Chr16	100	30	0	0	1	30	8690080	8690051	2.12e-08	56.5
42492041	42492070	LG04	Cmo_Chr16	100	30	0	0	1	30	8703335	8703306	2.12e-08	56.5
42492041	42492070	LG04	Cmo_Chr16	100	30	0	0	1	30	8709383	8709354	2.12e-08	56.5
45159433	45159462	LG04	Cmo_Chr16	100	28	0	0	1	28	3973308	3973281	2.74e-07	52.8
101804	101833	LG04	Cmo_Chr17	100	29	0	0	1	29	3597560	3597532	7.61e-08	54.7
2744247	2744276	LG04	Cmo_Chr17	100	29	0	0	2	30	5571654	5571682	7.61e-08	54.7
24428224	24428253	LG04	Cmo_Chr18	100	30	0	0	1	30	1611554	1611525	2.12e-08	56.5
24428224	24428253	LG04	Cmo_Chr18	100	30	0	0	1	30	1611560	1611531	2.12e-08	56.5
24428224	24428253	LG04	Cmo_Chr18	100	30	0	0	1	30	1611566	1611537	2.12e-08	56.5
24428224	24428253	LG04	Cmo_Chr18	100	28	0	0	3	30	1611570	1611543	2.74e-07	52.8
743600	743629	LG04	Cmo_Chr19	100	29	0	0	2	30	1850409	1850381	7.61e-08	54.7
5248617	5248646	LG04	Cmo_Chr19	100	28	0	0	1	28	5222688	5222715	2.74e-07	52.8
9439743	9439772	LG05	Cmo_Chr00	100	30	0	0	1	30	6667350	6667321	2.12e-08	56.5
9439743	9439772	LG05	Cmo_Chr00	100	30	0	0	1	30	24329066	24329037	2.12e-08	56.5
9439743	9439772	LG05	Cmo_Chr00	100	30	0	0	1	30	28216322	28216351	2.12e-08	56.5
42339103	42339132	LG05	Cmo_Chr00	100	30	0	0	1	30	6667350	6667321	2.12e-08	56.5
42339103	42339132	LG05	Cmo_Chr00	100	30	0	0	1	30	24329066	24329037	2.12e-08	56.5
42339103	42339132	LG05	Cmo_Chr00	100	30	0	0	1	30	28216322	28216351	2.12e-08	56.5
22907578	22907607	LG05	Cmo_Chr02	100	30	0	0	1	30	3764237	3764208	2.12e-08	56.5
22907578	22907607	LG05	Cmo_Chr02	100	28	0	0	3	30	3764241	3764214	2.74e-07	52.8
9439743	9439772	LG05	Cmo_Chr03	100	30	0	0	1	30	5500282	5500253	2.12e-08	56.5
9439743	9439772	LG05	Cmo_Chr03	100	30	0	0	1	30	5500288	5500259	2.12e-08	56.5
9439743	9439772	LG05	Cmo_Chr03	100	30	0	0	1	30	5500294	5500265	2.12e-08	56.5
42339103	42339132	LG05	Cmo_Chr03	100	30	0	0	1	30	5500282	5500253	2.12e-08	56.5
42339103	42339132	LG05	Cmo_Chr03	100	30	0	0	1	30	5500288	5500259	2.12e-08	56.5
42339103	42339132	LG05	Cmo_Chr03	100	30	0	0	1	30	5500294	5500265	2.12e-08	56.5
9439743	9439772	LG05	Cmo_Chr04	100	30	0	0	1	30	16286743	16286772	2.12e-08	56.5
42339103	42339132	LG05	Cmo_Chr04	100	30	0	0	1	30	16286743	16286772	2.12e-08	56.5
9439743	9439772	LG05	Cmo_Chr06	100	30	0	0	1	30	10623095	10623066	2.12e-08	56.5
9439743	9439772	LG05	Cmo_Chr06	100	30	0	0	1	30	10623101	10623072	2.12e-08	56.5
9439743	9439772	LG05	Cmo_Chr06	100	30	0	0	1	30	11967759	11967788	2.12e-08	56.5
9439743	9439772	LG05	Cmo_Chr06	100	30	0	0	1	30	11967765	11967794	2.12e-08	56.5
9439743	9439772	LG05	Cmo_Chr06	100	30	0	0	1	30	11967771	11967800	2.12e-08	56.5
42339103	42339132	LG05	Cmo_Chr06	100	30	0	0	1	30	10623095	10623066	2.12e-08	56.5
42339103	42339132	LG05	Cmo_Chr06	100	30	0	0	1	30	10623101	10623072	2.12e-08	56.5
42339103	42339132	LG05	Cmo_Chr06	100	30	0	0	1	30	11967759	11967788	2.12e-08	56.5
42339103	42339132	LG05	Cmo_Chr06	100	30	0	0	1	30	11967765	11967794	2.12e-08	56.5
42339103	42339132	LG05	Cmo_Chr06	100	30	0	0	1	30	11967771	11967800	2.12e-08	56.5
9439743	9439772	LG05	Cmo_Chr07	100	28	0	0	2	29	58959	58932	2.74e-07	52.8
35252147	35252176	LG05	Cmo_Chr07	100	30	0	0	1	30	2135199	2135170	2.12e-08	56.5
42339103	42339132	LG05	Cmo_Chr07	100	28	0	0	2	29	58959	58932	2.74e-07	52.8
9439743	9439772	LG05	Cmo_Chr08	100	28	0	0	3	30	7685303	7685276	2.74e-07	52.8
42339103	42339132	LG05	Cmo_Chr08	100	28	0	0	3	30	7685303	7685276	2.74e-07	52.8
886	915	LG05	Cmo_Chr09	100	28	0	0	2	29	744177	744204	2.74e-07	52.8
886	915	LG05	Cmo_Chr09	100	28	0	0	2	29	744204	744177	2.74e-07	52.8
9798	9827	LG05	Cmo_Chr09	100	28	0	0	2	29	744177	744204	2.74e-07	52.8
9798	9827	LG05	Cmo_Chr09	100	28	0	0	2	29	744204	744177	2.74e-07	52.8
9439743	9439772	LG05	Cmo_Chr09	100	30	0	0	1	30	3172205	3172234	2.12e-08	56.5
9439743	9439772	LG05	Cmo_Chr09	100	30	0	0	1	30	3172211	3172240	2.12e-08	56.5
9439743	9439772	LG05	Cmo_Chr09	100	29	0	0	1	29	70507	70479	7.61e-08	54.7
9439743	9439772	LG05	Cmo_Chr09	100	29	0	0	2	30	70512	70484	7.61e-08	54.7
35825441	35825470	LG05	Cmo_Chr09	100	29	0	0	1	29	2758069	2758097	7.61e-08	54.7
42339103	42339132	LG05	Cmo_Chr09	100	30	0	0	1	30	3172205	3172234	2.12e-08	56.5
42339103	42339132	LG05	Cmo_Chr09	100	30	0	0	1	30	3172211	3172240	2.12e-08	56.5
42339103	42339132	LG05	Cmo_Chr09	100	29	0	0	1	29	70507	70479	7.61e-08	54.7
42339103	42339132	LG05	Cmo_Chr09	100	29	0	0	2	30	70512	70484	7.61e-08	54.7
9439743	9439772	LG05	Cmo_Chr10	100	30	0	0	1	30	6919366	6919395	2.12e-08	56.5
9439743	9439772	LG05	Cmo_Chr10	100	30	0	0	1	30	6919372	6919401	2.12e-08	56.5
9439743	9439772	LG05	Cmo_Chr10	100	30	0	0	1	30	6919378	6919407	2.12e-08	56.5
9439743	9439772	LG05	Cmo_Chr10	100	30	0	0	1	30	6934989	6934960	2.12e-08	56.5
9439743	9439772	LG05	Cmo_Chr10	100	30	0	0	1	30	10610313	10610342	2.12e-08	56.5
9439743	9439772	LG05	Cmo_Chr10	100	29	0	0	1	29	6934983	6934955	7.61e-08	54.7
42339103	42339132	LG05	Cmo_Chr10	100	30	0	0	1	30	6919366	6919395	2.12e-08	56.5
42339103	42339132	LG05	Cmo_Chr10	100	30	0	0	1	30	6919372	6919401	2.12e-08	56.5
42339103	42339132	LG05	Cmo_Chr10	100	30	0	0	1	30	6919378	6919407	2.12e-08	56.5
42339103	42339132	LG05	Cmo_Chr10	100	30	0	0	1	30	6934989	6934960	2.12e-08	56.5
42339103	42339132	LG05	Cmo_Chr10	100	30	0	0	1	30	10610313	10610342	2.12e-08	56.5
42339103	42339132	LG05	Cmo_Chr10	100	29	0	0	1	29	6934983	6934955	7.61e-08	54.7
9439743	9439772	LG05	Cmo_Chr12	100	30	0	0	1	30	5140800	5140829	2.12e-08	56.5
9439743	9439772	LG05	Cmo_Chr12	100	30	0	0	1	30	6075231	6075202	2.12e-08	56.5
9439743	9439772	LG05	Cmo_Chr12	100	30	0	0	1	30	6075237	6075208	2.12e-08	56.5
9439743	9439772	LG05	Cmo_Chr12	100	30	0	0	1	30	6708171	6708200	2.12e-08	56.5
15326139	15326168	LG05	Cmo_Chr12	100	28	0	0	1	28	1702119	1702092	2.74e-07	52.8
35252147	35252176	LG05	Cmo_Chr12	100	30	0	0	1	30	11724576	11724605	2.12e-08	56.5
42339103	42339132	LG05	Cmo_Chr12	100	30	0	0	1	30	5140800	5140829	2.12e-08	56.5
42339103	42339132	LG05	Cmo_Chr12	100	30	0	0	1	30	6075231	6075202	2.12e-08	56.5
42339103	42339132	LG05	Cmo_Chr12	100	30	0	0	1	30	6075237	6075208	2.12e-08	56.5
42339103	42339132	LG05	Cmo_Chr12	100	30	0	0	1	30	6708171	6708200	2.12e-08	56.5
9439743	9439772	LG05	Cmo_Chr13	100	28	0	0	3	30	7550710	7550683	2.74e-07	52.8
42339103	42339132	LG05	Cmo_Chr13	100	28	0	0	3	30	7550710	7550683	2.74e-07	52.8
44862475	44862504	LG05	Cmo_Chr13	100	29	0	0	1	29	4701612	4701584	7.61e-08	54.7
46310171	46310200	LG05	Cmo_Chr13	100	30	0	0	1	30	2920840	2920811	2.12e-08	56.5
46310171	46310200	LG05	Cmo_Chr13	100	30	0	0	1	30	2920846	2920817	2.12e-08	56.5
46310171	46310200	LG05	Cmo_Chr13	100	30	0	0	1	30	2920852	2920823	2.12e-08	56.5
9439743	9439772	LG05	Cmo_Chr14	100	30	0	0	1	30	9335203	9335232	2.12e-08	56.5
9439743	9439772	LG05	Cmo_Chr14	100	30	0	0	1	30	9335209	9335238	2.12e-08	56.5
42339103	42339132	LG05	Cmo_Chr14	100	30	0	0	1	30	9335203	9335232	2.12e-08	56.5
42339103	42339132	LG05	Cmo_Chr14	100	30	0	0	1	30	9335209	9335238	2.12e-08	56.5
9439743	9439772	LG05	Cmo_Chr15	100	30	0	0	1	30	8690775	8690804	2.12e-08	56.5
9439743	9439772	LG05	Cmo_Chr15	100	30	0	0	1	30	8690781	8690810	2.12e-08	56.5
9439743	9439772	LG05	Cmo_Chr15	100	30	0	0	1	30	8690787	8690816	2.12e-08	56.5
9439743	9439772	LG05	Cmo_Chr15	100	30	0	0	1	30	10169618	10169647	2.12e-08	56.5
9439743	9439772	LG05	Cmo_Chr15	100	29	0	0	1	29	8690793	8690821	7.61e-08	54.7
42339103	42339132	LG05	Cmo_Chr15	100	30	0	0	1	30	8690775	8690804	2.12e-08	56.5
42339103	42339132	LG05	Cmo_Chr15	100	30	0	0	1	30	8690781	8690810	2.12e-08	56.5
42339103	42339132	LG05	Cmo_Chr15	100	30	0	0	1	30	8690787	8690816	2.12e-08	56.5
42339103	42339132	LG05	Cmo_Chr15	100	30	0	0	1	30	10169618	10169647	2.12e-08	56.5
42339103	42339132	LG05	Cmo_Chr15	100	29	0	0	1	29	8690793	8690821	7.61e-08	54.7
3792671	3792700	LG05	Cmo_Chr16	100	30	0	0	1	30	8625849	8625820	2.12e-08	56.5
3792671	3792700	LG05	Cmo_Chr16	100	29	0	0	2	30	8625854	8625826	7.61e-08	54.7
9439743	9439772	LG05	Cmo_Chr16	100	30	0	0	1	30	3092822	3092851	2.12e-08	56.5
9439743	9439772	LG05	Cmo_Chr16	100	30	0	0	1	30	3092828	3092857	2.12e-08	56.5
9439743	9439772	LG05	Cmo_Chr16	100	30	0	0	1	30	3092834	3092863	2.12e-08	56.5
9439743	9439772	LG05	Cmo_Chr16	100	29	0	0	1	29	3092840	3092868	7.61e-08	54.7
42339103	42339132	LG05	Cmo_Chr16	100	30	0	0	1	30	3092822	3092851	2.12e-08	56.5
42339103	42339132	LG05	Cmo_Chr16	100	30	0	0	1	30	3092828	3092857	2.12e-08	56.5
42339103	42339132	LG05	Cmo_Chr16	100	30	0	0	1	30	3092834	3092863	2.12e-08	56.5
42339103	42339132	LG05	Cmo_Chr16	100	29	0	0	1	29	3092840	3092868	7.61e-08	54.7
3792671	3792700	LG05	Cmo_Chr17	100	30	0	0	1	30	3067976	3067947	2.12e-08	56.5
9439743	9439772	LG05	Cmo_Chr17	100	28	0	0	1	28	10604540	10604513	2.74e-07	52.8
42339103	42339132	LG05	Cmo_Chr17	100	28	0	0	1	28	10604540	10604513	2.74e-07	52.8
46310171	46310200	LG05	Cmo_Chr17	100	30	0	0	1	30	9209714	9209685	2.12e-08	56.5
8268325	8268354	LG05	Cmo_Chr18	100	30	0	0	1	30	1611526	1611555	2.12e-08	56.5
8268325	8268354	LG05	Cmo_Chr18	100	30	0	0	1	30	1611532	1611561	2.12e-08	56.5
8268325	8268354	LG05	Cmo_Chr18	100	30	0	0	1	30	1611538	1611567	2.12e-08	56.5
8268325	8268354	LG05	Cmo_Chr18	100	28	0	0	3	30	1611522	1611549	2.74e-07	52.8
9439743	9439772	LG05	Cmo_Chr18	100	30	0	0	1	30	603701	603672	2.12e-08	56.5
9439743	9439772	LG05	Cmo_Chr18	100	29	0	0	2	30	603706	603678	7.61e-08	54.7
42339103	42339132	LG05	Cmo_Chr18	100	30	0	0	1	30	603701	603672	2.12e-08	56.5
42339103	42339132	LG05	Cmo_Chr18	100	29	0	0	2	30	603706	603678	7.61e-08	54.7
9439743	9439772	LG05	Cmo_Chr19	100	30	0	0	1	30	2236700	2236671	2.12e-08	56.5
9439743	9439772	LG05	Cmo_Chr19	100	30	0	0	1	30	2236706	2236677	2.12e-08	56.5
42339103	42339132	LG05	Cmo_Chr19	100	30	0	0	1	30	2236700	2236671	2.12e-08	56.5
42339103	42339132	LG05	Cmo_Chr19	100	30	0	0	1	30	2236706	2236677	2.12e-08	56.5
9439743	9439772	LG05	Cmo_Chr20	100	30	0	0	1	30	4994440	4994411	2.12e-08	56.5
9439743	9439772	LG05	Cmo_Chr20	100	30	0	0	1	30	4994446	4994417	2.12e-08	56.5
42339103	42339132	LG05	Cmo_Chr20	100	30	0	0	1	30	4994440	4994411	2.12e-08	56.5
42339103	42339132	LG05	Cmo_Chr20	100	30	0	0	1	30	4994446	4994417	2.12e-08	56.5
4911352	4911381	LG06	Cmo_Chr05	100	28	0	0	1	28	2154626	2154653	2.74e-07	52.8
7488249	7488278	LG06	Cmo_Chr05	100	30	0	0	1	30	7907772	7907743	2.12e-08	56.5
7488249	7488278	LG06	Cmo_Chr05	100	29	0	0	2	30	7907777	7907749	7.61e-08	54.7
7488249	7488278	LG06	Cmo_Chr05	100	28	0	0	1	28	7907766	7907739	2.74e-07	52.8
46573605	46573634	LG06	Cmo_Chr09	100	28	0	0	2	29	744177	744204	2.74e-07	52.8
46573605	46573634	LG06	Cmo_Chr09	100	28	0	0	2	29	744204	744177	2.74e-07	52.8
46595834	46595863	LG06	Cmo_Chr09	100	28	0	0	2	29	744177	744204	2.74e-07	52.8
46595834	46595863	LG06	Cmo_Chr09	100	28	0	0	2	29	744204	744177	2.74e-07	52.8
46597668	46597697	LG06	Cmo_Chr09	100	28	0	0	2	29	744177	744204	2.74e-07	52.8
46597668	46597697	LG06	Cmo_Chr09	100	28	0	0	2	29	744204	744177	2.74e-07	52.8
469674	469703	LG07	Cmo_Chr00	100	30	0	0	1	30	6667320	6667349	2.12e-08	56.5
469674	469703	LG07	Cmo_Chr00	100	30	0	0	1	30	28216352	28216323	2.12e-08	56.5
469674	469703	LG07	Cmo_Chr00	100	29	0	0	2	30	24329037	24329065	7.61e-08	54.7
556001	556030	LG07	Cmo_Chr00	100	29	0	0	2	30	6667319	6667347	7.61e-08	54.7
556001	556030	LG07	Cmo_Chr00	100	29	0	0	2	30	28216353	28216325	7.61e-08	54.7
6085787	6085816	LG07	Cmo_Chr01	100	30	0	0	1	30	14375397	14375368	2.12e-08	56.5
6085787	6085816	LG07	Cmo_Chr01	100	29	0	0	2	30	14375402	14375374	7.61e-08	54.7
40003533	40003562	LG07	Cmo_Chr01	100	29	0	0	1	29	2284449	2284477	7.61e-08	54.7
43266281	43266310	LG07	Cmo_Chr01	100	30	0	0	1	30	2376476	2376505	2.12e-08	56.5
43266281	43266310	LG07	Cmo_Chr01	100	30	0	0	1	30	2376482	2376511	2.12e-08	56.5
43266281	43266310	LG07	Cmo_Chr02	100	30	0	0	1	30	9002551	9002522	2.12e-08	56.5
43266281	43266310	LG07	Cmo_Chr02	100	30	0	0	1	30	9002557	9002528	2.12e-08	56.5
43266281	43266310	LG07	Cmo_Chr02	100	30	0	0	1	30	9002563	9002534	2.12e-08	56.5
43266281	43266310	LG07	Cmo_Chr02	100	29	0	0	2	30	6020140	6020112	7.61e-08	54.7
43266281	43266310	LG07	Cmo_Chr02	100	29	0	0	2	30	9002568	9002540	7.61e-08	54.7
469674	469703	LG07	Cmo_Chr03	100	30	0	0	1	30	5500252	5500281	2.12e-08	56.5
469674	469703	LG07	Cmo_Chr03	100	30	0	0	1	30	5500258	5500287	2.12e-08	56.5
469674	469703	LG07	Cmo_Chr03	100	30	0	0	1	30	5500264	5500293	2.12e-08	56.5
556001	556030	LG07	Cmo_Chr03	100	30	0	0	1	30	5500256	5500285	2.12e-08	56.5
556001	556030	LG07	Cmo_Chr03	100	30	0	0	1	30	5500262	5500291	2.12e-08	56.5
556001	556030	LG07	Cmo_Chr03	100	29	0	0	2	30	5500251	5500279	7.61e-08	54.7
556001	556030	LG07	Cmo_Chr03	100	28	0	0	1	28	5500268	5500295	2.74e-07	52.8
43266281	43266310	LG07	Cmo_Chr03	100	30	0	0	1	30	7115856	7115885	2.12e-08	56.5
43266281	43266310	LG07	Cmo_Chr03	100	30	0	0	1	30	7115862	7115891	2.12e-08	56.5
469674	469703	LG07	Cmo_Chr04	100	30	0	0	1	30	16286773	16286744	2.12e-08	56.5
469674	469703	LG07	Cmo_Chr04	100	28	0	0	1	28	9151918	9151945	2.74e-07	52.8
556001	556030	LG07	Cmo_Chr04	100	29	0	0	2	30	9151917	9151945	7.61e-08	54.7
556001	556030	LG07	Cmo_Chr04	100	29	0	0	2	30	16286774	16286746	7.61e-08	54.7
6085787	6085816	LG07	Cmo_Chr04	100	30	0	0	1	30	8100238	8100267	2.12e-08	56.5
39981677	39981706	LG07	Cmo_Chr04	100	30	0	0	1	30	1329204	1329175	2.12e-08	56.5
40003533	40003562	LG07	Cmo_Chr04	100	30	0	0	1	30	18946308	18946279	2.12e-08	56.5
43266281	43266310	LG07	Cmo_Chr04	100	28	0	0	1	28	5235558	5235531	2.74e-07	52.8
39981677	39981706	LG07	Cmo_Chr05	100	30	0	0	1	30	7399628	7399657	2.12e-08	56.5
39981677	39981706	LG07	Cmo_Chr05	100	30	0	0	1	30	7399634	7399663	2.12e-08	56.5
39981677	39981706	LG07	Cmo_Chr05	100	29	0	0	2	30	3954915	3954887	7.61e-08	54.7
39981677	39981706	LG07	Cmo_Chr05	100	28	0	0	1	28	3954910	3954883	2.74e-07	52.8
40003533	40003562	LG07	Cmo_Chr05	100	30	0	0	1	30	8441182	8441211	2.12e-08	56.5
469674	469703	LG07	Cmo_Chr06	100	30	0	0	1	30	10623071	10623100	2.12e-08	56.5
469674	469703	LG07	Cmo_Chr06	100	30	0	0	1	30	11967789	11967760	2.12e-08	56.5
469674	469703	LG07	Cmo_Chr06	100	30	0	0	1	30	11967795	11967766	2.12e-08	56.5
469674	469703	LG07	Cmo_Chr06	100	29	0	0	2	30	10623066	10623094	7.61e-08	54.7
469674	469703	LG07	Cmo_Chr06	100	29	0	0	2	30	11967800	11967772	7.61e-08	54.7
556001	556030	LG07	Cmo_Chr06	100	30	0	0	1	30	10623069	10623098	2.12e-08	56.5
556001	556030	LG07	Cmo_Chr06	100	30	0	0	1	30	11967791	11967762	2.12e-08	56.5
556001	556030	LG07	Cmo_Chr06	100	30	0	0	1	30	11967797	11967768	2.12e-08	56.5
556001	556030	LG07	Cmo_Chr06	100	28	0	0	1	28	10623075	10623102	2.74e-07	52.8
17604727	17604756	LG07	Cmo_Chr06	100	28	0	0	3	30	3481287	3481260	2.74e-07	52.8
40003533	40003562	LG07	Cmo_Chr06	100	30	0	0	1	30	3202808	3202779	2.12e-08	56.5
40003533	40003562	LG07	Cmo_Chr06	100	29	0	0	1	29	2640403	2640431	7.61e-08	54.7
40003533	40003562	LG07	Cmo_Chr06	100	28	0	0	1	28	3202802	3202775	2.74e-07	52.8
469674	469703	LG07	Cmo_Chr07	100	28	0	0	3	30	58932	58959	2.74e-07	52.8
40003533	40003562	LG07	Cmo_Chr07	100	29	0	0	1	29	4812767	4812739	7.61e-08	54.7
40003533	40003562	LG07	Cmo_Chr07	100	28	0	0	3	30	4812771	4812744	2.74e-07	52.8
469674	469703	LG07	Cmo_Chr08	100	28	0	0	2	29	7685276	7685303	2.74e-07	52.8
2425266	2425295	LG07	Cmo_Chr08	100	28	0	0	1	28	5943926	5943953	2.74e-07	52.8
43266281	43266310	LG07	Cmo_Chr08	100	29	0	0	1	29	5862412	5862384	7.61e-08	54.7
311856	311885	LG07	Cmo_Chr09	100	28	0	0	3	30	744204	744177	2.74e-07	52.8
311856	311885	LG07	Cmo_Chr09	100	28	0	0	3	30	744177	744204	2.74e-07	52.8
469674	469703	LG07	Cmo_Chr09	100	30	0	0	1	30	70483	70512	2.12e-08	56.5
469674	469703	LG07	Cmo_Chr09	100	30	0	0	1	30	3172235	3172206	2.12e-08	56.5
469674	469703	LG07	Cmo_Chr09	100	30	0	0	1	30	3172241	3172212	2.12e-08	56.5
469674	469703	LG07	Cmo_Chr09	100	28	0	0	3	30	70479	70506	2.74e-07	52.8
469674	469703	LG07	Cmo_Chr09	100	28	0	0	1	28	3172229	3172202	2.74e-07	52.8
556001	556030	LG07	Cmo_Chr09	100	30	0	0	1	30	70481	70510	2.12e-08	56.5
556001	556030	LG07	Cmo_Chr09	100	30	0	0	1	30	3172231	3172202	2.12e-08	56.5
556001	556030	LG07	Cmo_Chr09	100	30	0	0	1	30	3172237	3172208	2.12e-08	56.5
556001	556030	LG07	Cmo_Chr09	100	29	0	0	2	30	3172242	3172214	7.61e-08	54.7
2425266	2425295	LG07	Cmo_Chr09	100	28	0	0	3	30	7312042	7312069	2.74e-07	52.8
40003533	40003562	LG07	Cmo_Chr09	100	30	0	0	1	30	3846301	3846330	2.12e-08	56.5
40003533	40003562	LG07	Cmo_Chr09	100	30	0	0	1	30	3846307	3846336	2.12e-08	56.5
469674	469703	LG07	Cmo_Chr10	100	30	0	0	1	30	6919396	6919367	2.12e-08	56.5
469674	469703	LG07	Cmo_Chr10	100	30	0	0	1	30	6919402	6919373	2.12e-08	56.5
469674	469703	LG07	Cmo_Chr10	100	30	0	0	1	30	6919408	6919379	2.12e-08	56.5
469674	469703	LG07	Cmo_Chr10	100	30	0	0	1	30	6934959	6934988	2.12e-08	56.5
469674	469703	LG07	Cmo_Chr10	100	30	0	0	1	30	10610343	10610314	2.12e-08	56.5
469674	469703	LG07	Cmo_Chr10	100	28	0	0	3	30	6934955	6934982	2.74e-07	52.8
556001	556030	LG07	Cmo_Chr10	100	30	0	0	1	30	6919398	6919369	2.12e-08	56.5
556001	556030	LG07	Cmo_Chr10	100	30	0	0	1	30	6919404	6919375	2.12e-08	56.5
556001	556030	LG07	Cmo_Chr10	100	30	0	0	1	30	6934957	6934986	2.12e-08	56.5
556001	556030	LG07	Cmo_Chr10	100	29	0	0	2	30	6919409	6919381	7.61e-08	54.7
556001	556030	LG07	Cmo_Chr10	100	29	0	0	2	30	10610344	10610316	7.61e-08	54.7
40003533	40003562	LG07	Cmo_Chr10	100	30	0	0	1	30	2998160	2998189	2.12e-08	56.5
40003533	40003562	LG07	Cmo_Chr10	100	29	0	0	2	30	2998155	2998183	7.61e-08	54.7
2425266	2425295	LG07	Cmo_Chr11	100	30	0	0	1	30	1225908	1225937	2.12e-08	56.5
469674	469703	LG07	Cmo_Chr12	100	30	0	0	1	30	5140830	5140801	2.12e-08	56.5
469674	469703	LG07	Cmo_Chr12	100	30	0	0	1	30	6075201	6075230	2.12e-08	56.5
469674	469703	LG07	Cmo_Chr12	100	30	0	0	1	30	6075207	6075236	2.12e-08	56.5
469674	469703	LG07	Cmo_Chr12	100	30	0	0	1	30	6708201	6708172	2.12e-08	56.5
556001	556030	LG07	Cmo_Chr12	100	30	0	0	1	30	6075205	6075234	2.12e-08	56.5
556001	556030	LG07	Cmo_Chr12	100	29	0	0	2	30	5140831	5140803	7.61e-08	54.7
556001	556030	LG07	Cmo_Chr12	100	29	0	0	2	30	6075200	6075228	7.61e-08	54.7
556001	556030	LG07	Cmo_Chr12	100	29	0	0	2	30	6708202	6708174	7.61e-08	54.7
556001	556030	LG07	Cmo_Chr12	100	28	0	0	1	28	4771725	4771752	2.74e-07	52.8
27123072	27123101	LG07	Cmo_Chr12	100	29	0	0	1	29	1702120	1702092	7.61e-08	54.7
469674	469703	LG07	Cmo_Chr13	100	29	0	0	1	29	7550682	7550710	7.61e-08	54.7
556001	556030	LG07	Cmo_Chr13	100	28	0	0	3	30	7550682	7550709	2.74e-07	5
40003533	40003562	LG07	Cmo_Chr13	100	30	0	0	1	30	5740793	5740822	2.12e-08	56.5
40003533	40003562	LG07	Cmo_Chr13	100	30	0	0	1	30	5740799	5740828	2.12e-08	56.5
40003533	40003562	LG07	Cmo_Chr13	100	30	0	0	1	30	5740805	5740834	2.12e-08	56.5
40003533	40003562	LG07	Cmo_Chr13	100	30	0	0	1	30	7838277	7838248	2.12e-08	56.5
43266281	43266310	LG07	Cmo_Chr13	100	30	0	0	1	30	6218316	6218345	2.12e-08	56.5
469674	469703	LG07	Cmo_Chr14	100	30	0	0	1	30	9335233	9335204	2.12e-08	56.5
469674	469703	LG07	Cmo_Chr14	100	30	0	0	1	30	9335239	9335210	2.12e-08	56.5
556001	556030	LG07	Cmo_Chr14	100	30	0	0	1	30	9335235	9335206	2.12e-08	56.5
556001	556030	LG07	Cmo_Chr14	100	29	0	0	1	29	9335229	9335201	7.61e-08	54.7
556001	556030	LG07	Cmo_Chr14	100	29	0	0	2	30	9335240	9335212	7.61e-08	54.7
39981677	39981706	LG07	Cmo_Chr14	100	28	0	0	3	30	3513235	3513208	2.74e-07	52.8
40003533	40003562	LG07	Cmo_Chr14	100	30	0	0	1	30	14129639	14129668	2.12e-08	56.5
40003533	40003562	LG07	Cmo_Chr14	100	30	0	0	1	30	14129645	14129674	2.12e-08	56.5
40003533	40003562	LG07	Cmo_Chr14	100	29	0	0	1	29	9404127	9404099	7.61e-08	54.7
40003533	40003562	LG07	Cmo_Chr14	100	29	0	0	1	29	14129651	14129679	7.61e-08	54.7
469674	469703	LG07	Cmo_Chr15	100	30	0	0	1	30	8690805	8690776	2.12e-08	56.5
469674	469703	LG07	Cmo_Chr15	100	30	0	0	1	30	8690811	8690782	2.12e-08	56.5
469674	469703	LG07	Cmo_Chr15	100	30	0	0	1	30	8690817	8690788	2.12e-08	56.5
469674	469703	LG07	Cmo_Chr15	100	30	0	0	1	30	10169648	10169619	2.12e-08	56.5
469674	469703	LG07	Cmo_Chr15	100	28	0	0	3	30	8690821	8690794	2.74e-07	52.8
556001	556030	LG07	Cmo_Chr15	100	30	0	0	1	30	8690807	8690778	2.12e-08	56.5
556001	556030	LG07	Cmo_Chr15	100	30	0	0	1	30	8690813	8690784	2.12e-08	56.5
556001	556030	LG07	Cmo_Chr15	100	30	0	0	1	30	8690819	8690790	2.12e-08	56.5
556001	556030	LG07	Cmo_Chr15	100	29	0	0	2	30	10169649	10169621	7.61e-08	54.7
556001	556030	LG07	Cmo_Chr15	100	28	0	0	1	28	10169644	10169617	2.74e-07	52.8
39981677	39981706	LG07	Cmo_Chr15	100	29	0	0	1	29	910003	910031	7.61e-08	54.7
469674	469703	LG07	Cmo_Chr16	100	30	0	0	1	30	3092852	3092823	2.12e-08	56.5
469674	469703	LG07	Cmo_Chr16	100	30	0	0	1	30	3092858	3092829	2.12e-08	56.5
469674	469703	LG07	Cmo_Chr16	100	30	0	0	1	30	3092864	3092835	2.12e-08	56.5
469674	469703	LG07	Cmo_Chr16	100	28	0	0	3	30	3092868	3092841	2.74e-07	52.8
556001	556030	LG07	Cmo_Chr16	100	30	0	0	1	30	3092854	3092825	2.12e-08	56.5
556001	556030	LG07	Cmo_Chr16	100	30	0	0	1	30	3092860	3092831	2.12e-08	56.5
556001	556030	LG07	Cmo_Chr16	100	30	0	0	1	30	3092866	3092837	2.12e-08	56.5
2425266	2425295	LG07	Cmo_Chr16	100	30	0	0	1	30	8656532	8656503	2.12e-08	56.5
2425266	2425295	LG07	Cmo_Chr16	100	30	0	0	1	30	8656538	8656509	2.12e-08	56.5
2425266	2425295	LG07	Cmo_Chr16	100	30	0	0	1	30	8656544	8656515	2.12e-08	56.5
2425266	2425295	LG07	Cmo_Chr16	100	30	0	0	1	30	8670033	8670004	2.12e-08	56.5
2425266	2425295	LG07	Cmo_Chr16	100	28	0	0	1	28	8656526	8656499	2.74e-07	52.8
2425266	2425295	LG07	Cmo_Chr16	100	28	0	0	1	28	8662827	8662800	2.74e-07	52.8
2425266	2425295	LG07	Cmo_Chr16	100	28	0	0	1	28	8670027	8670000	2.74e-07	52.8
2425266	2425295	LG07	Cmo_Chr16	100	28	0	0	1	28	8676183	8676156	2.74e-07	52.8
2425266	2425295	LG07	Cmo_Chr16	100	28	0	0	1	28	8684476	8684449	2.74e-07	52.8
2425266	2425295	LG07	Cmo_Chr16	100	28	0	0	1	28	8690054	8690081	2.74e-07	52.8
2425266	2425295	LG07	Cmo_Chr16	100	28	0	0	1	28	8703309	8703336	2.74e-07	52.8
2425266	2425295	LG07	Cmo_Chr16	100	28	0	0	1	28	8709357	8709384	2.74e-07	52.8
43266281	43266310	LG07	Cmo_Chr16	100	28	0	0	3	30	564955	564982	2.74e-07	52.8
43266281	43266310	LG07	Cmo_Chr16	100	28	0	0	1	28	564959	564986	2.74e-07	52.8
43266281	43266310	LG07	Cmo_Chr17	100	30	0	0	1	30	5283648	5283677	2.12e-08	56.5
469674	469703	LG07	Cmo_Chr18	100	30	0	0	1	30	603671	603700	2.12e-08	56.5
469674	469703	LG07	Cmo_Chr18	100	30	0	0	1	30	603677	603706	2.12e-08	56.5
556001	556030	LG07	Cmo_Chr18	100	30	0	0	1	30	603675	603704	2.12e-08	56.5
556001	556030	LG07	Cmo_Chr18	100	29	0	0	2	30	603670	603698	7.61e-08	54.7
11356368	11356397	LG07	Cmo_Chr18	100	30	0	0	1	30	1611552	1611523	2.12e-08	56.5
11356368	11356397	LG07	Cmo_Chr18	100	30	0	0	1	30	1611558	1611529	2.12e-08	56.5
11356368	11356397	LG07	Cmo_Chr18	100	30	0	0	1	30	1611564	1611535	2.12e-08	56.5
11356368	11356397	LG07	Cmo_Chr18	100	30	0	0	1	30	1611570	1611541	2.12e-08	56.5
469674	469703	LG07	Cmo_Chr19	100	30	0	0	1	30	2236670	2236699	2.12e-08	56.5
469674	469703	LG07	Cmo_Chr19	100	30	0	0	1	30	2236676	2236705	2.12e-08	56.5
556001	556030	LG07	Cmo_Chr19	100	30	0	0	1	30	2236668	2236697	2.12e-08	56.5
556001	556030	LG07	Cmo_Chr19	100	30	0	0	1	30	2236674	2236703	2.12e-08	56.5
469674	469703	LG07	Cmo_Chr20	100	30	0	0	1	30	4994410	4994439	2.12e-08	56.5
469674	469703	LG07	Cmo_Chr20	100	30	0	0	1	30	4994416	4994445	2.12e-08	56.5
556001	556030	LG07	Cmo_Chr20	100	30	0	0	1	30	4994408	4994437	2.12e-08	56.5
556001	556030	LG07	Cmo_Chr20	100	30	0	0	1	30	4994414	4994443	2.12e-08	56.5
40003533	40003562	LG07	Cmo_Chr20	100	28	0	0	3	30	3209360	3209333	2.74e-07	52.8
999267	999296	LG08	Cmo_Chr00	100	30	0	0	1	30	1416124	1416095	2.12e-08	56.5
999267	999296	LG08	Cmo_Chr00	100	30	0	0	1	30	1470372	1470343	2.12e-08	56.5
999267	999296	LG08	Cmo_Chr00	100	30	0	0	1	30	34783041	34783012	2.12e-08	56.5
999267	999296	LG08	Cmo_Chr00	100	29	0	0	1	29	1470366	1470338	7.61e-08	54.7
999267	999296	LG08	Cmo_Chr00	100	28	0	0	1	28	897803	897830	2.74e-07	52.8
999267	999296	LG08	Cmo_Chr00	100	28	0	0	1	28	3562284	3562311	2.74e-07	52.8
7768726	7768755	LG08	Cmo_Chr00	100	30	0	0	1	30	6667350	6667321	2.12e-08	56.5
7768726	7768755	LG08	Cmo_Chr00	100	30	0	0	1	30	24329066	24329037	2.12e-08	56.5
7768726	7768755	LG08	Cmo_Chr00	100	30	0	0	1	30	28216322	28216351	2.12e-08	56.5
29579132	29579161	LG08	Cmo_Chr00	100	30	0	0	1	30	1416096	1416125	2.12e-08	56.5
29579132	29579161	LG08	Cmo_Chr00	100	30	0	0	1	30	1470338	1470367	2.12e-08	56.5
29579132	29579161	LG08	Cmo_Chr00	100	30	0	0	1	30	1470344	1470373	2.12e-08	56.5
29579132	29579161	LG08	Cmo_Chr00	100	29	0	0	2	30	897830	897802	7.61e-08	54.7
29579132	29579161	LG08	Cmo_Chr00	100	29	0	0	2	30	3562311	3562283	7.61e-08	54.7
29579132	29579161	LG08	Cmo_Chr00	100	29	0	0	1	29	34783013	34783041	7.61e-08	54.7
34185909	34185938	LG08	Cmo_Chr00	100	30	0	0	1	30	1416123	1416094	2.12e-08	56.5
34185909	34185938	LG08	Cmo_Chr00	100	30	0	0	1	30	1470371	1470342	2.12e-08	56.5
34185909	34185938	LG08	Cmo_Chr00	100	30	0	0	1	30	34783040	34783011	2.12e-08	56.5
34185909	34185938	LG08	Cmo_Chr00	100	28	0	0	3	30	897800	897827	2.74e-07	52.8
34185909	34185938	LG08	Cmo_Chr00	100	28	0	0	3	30	1416127	1416100	2.74e-07	52.8
34185909	34185938	LG08	Cmo_Chr00	100	28	0	0	1	28	1470365	1470338	2.74e-07	52.8
34185909	34185938	LG08	Cmo_Chr00	100	28	0	0	3	30	1470375	1470348	2.74e-07	52.8
34185909	34185938	LG08	Cmo_Chr00	100	28	0	0	3	30	3562281	3562308	2.74e-07	52.8
999267	999296	LG08	Cmo_Chr01	100	30	0	0	1	30	13797797	13797768	2.12e-08	56.5
999267	999296	LG08	Cmo_Chr01	100	28	0	0	1	28	5282880	5282853	2.74e-07	52.8
5908285	5908314	LG08	Cmo_Chr01	100	28	0	0	1	28	295189	295216	2.74e-07	52.8
5908285	5908314	LG08	Cmo_Chr01	100	28	0	0	3	30	295216	295189	2.74e-07	52.8
6123212	6123241	LG08	Cmo_Chr01	100	30	0	0	1	30	2376479	2376508	2.12e-08	56.5
6123212	6123241	LG08	Cmo_Chr01	100	30	0	0	1	30	2376485	2376514	2.12e-08	56.5
29579132	29579161	LG08	Cmo_Chr01	100	29	0	0	2	30	5282853	5282881	7.61e-08	54.7
29579132	29579161	LG08	Cmo_Chr01	100	29	0	0	1	29	13797769	13797797	7.61e-08	54.7
29579132	29579161	LG08	Cmo_Chr01	100	28	0	0	3	30	8908497	8908470	2.74e-07	52.8
34185909	34185938	LG08	Cmo_Chr01	100	30	0	0	1	30	13797796	13797767	2.12e-08	56.5
34185909	34185938	LG08	Cmo_Chr01	100	28	0	0	3	30	5282883	5282856	2.74e-07	52.8
34185909	34185938	LG08	Cmo_Chr01	100	28	0	0	3	30	8908468	8908495	2.74e-07	52.8
999267	999296	LG08	Cmo_Chr02	100	29	0	0	2	30	1220757	1220785	7.61e-08	54.7
999267	999296	LG08	Cmo_Chr02	100	29	0	0	1	29	1220762	1220790	7.61e-08	54.7
999267	999296	LG08	Cmo_Chr02	100	28	0	0	1	28	8625383	8625356	2.74e-07	52.8
999267	999296	LG08	Cmo_Chr02	100	28	0	0	3	30	8625387	8625360	2.74e-07	52.8
6123212	6123241	LG08	Cmo_Chr02	100	30	0	0	1	30	9002554	9002525	2.12e-08	56.5
6123212	6123241	LG08	Cmo_Chr02	100	30	0	0	1	30	9002560	9002531	2.12e-08	56.5
6123212	6123241	LG08	Cmo_Chr02	100	30	0	0	1	30	9002566	9002537	2.12e-08	56.5
6123212	6123241	LG08	Cmo_Chr02	100	28	0	0	1	28	6020138	6020111	2.74e-07	52.8
29579132	29579161	LG08	Cmo_Chr02	100	30	0	0	1	30	1220790	1220761	2.12e-08	56.5
29579132	29579161	LG08	Cmo_Chr02	100	29	0	0	2	30	8625356	8625384	7.61e-08	54.7
29579132	29579161	LG08	Cmo_Chr02	100	28	0	0	1	28	1220784	1220757	2.74e-07	52.8
29579132	29579161	LG08	Cmo_Chr02	100	28	0	0	3	30	9524951	9524978	2.74e-07	52.8
34185909	34185938	LG08	Cmo_Chr02	100	30	0	0	1	30	1220757	1220786	2.12e-08	56.5
34185909	34185938	LG08	Cmo_Chr02	100	29	0	0	2	30	8625387	8625359	7.61e-08	54.7
34185909	34185938	LG08	Cmo_Chr02	100	28	0	0	1	28	1220763	1220790	2.74e-07	52.8
999267	999296	LG08	Cmo_Chr03	100	30	0	0	1	30	2715973	2716002	2.12e-08	56.5
999267	999296	LG08	Cmo_Chr03	100	29	0	0	1	29	2715979	2716007	7.61e-08	54.7
6123212	6123241	LG08	Cmo_Chr03	100	30	0	0	1	30	7115859	7115888	2.12e-08	56.5
6123212	6123241	LG08	Cmo_Chr03	100	30	0	0	1	30	7115865	7115894	2.12e-08	56.5
7768726	7768755	LG08	Cmo_Chr03	100	30	0	0	1	30	5500282	5500253	2.12e-08	56.5
7768726	7768755	LG08	Cmo_Chr03	100	30	0	0	1	30	5500288	5500259	2.12e-08	56.5
7768726	7768755	LG08	Cmo_Chr03	100	30	0	0	1	30	5500294	5500265	2.12e-08	56.5
29579132	29579161	LG08	Cmo_Chr03	100	30	0	0	1	30	2716001	2715972	2.12e-08	56.5
29579132	29579161	LG08	Cmo_Chr03	100	30	0	0	1	30	2716007	2715978	2.12e-08	56.5
34185909	34185938	LG08	Cmo_Chr03	100	30	0	0	1	30	2715974	2716003	2.12e-08	56.5
34185909	34185938	LG08	Cmo_Chr03	100	28	0	0	1	28	2715980	2716007	2.74e-07	52.8
999267	999296	LG08	Cmo_Chr04	100	30	0	0	1	30	16554208	16554179	2.12e-08	56.5
999267	999296	LG08	Cmo_Chr04	100	30	0	0	1	30	16554214	16554185	2.12e-08	56.5
999267	999296	LG08	Cmo_Chr04	100	30	0	0	1	30	16554499	16554470	2.12e-08	56.5
999267	999296	LG08	Cmo_Chr04	100	30	0	0	1	30	16554505	16554476	2.12e-08	56.5
999267	999296	LG08	Cmo_Chr04	100	30	0	0	1	30	16554511	16554482	2.12e-08	56.5
999267	999296	LG08	Cmo_Chr04	100	30	0	0	1	30	16554517	16554488	2.12e-08	56.5
999267	999296	LG08	Cmo_Chr04	100	30	0	0	1	30	16554523	16554494	2.12e-08	56.5
999267	999296	LG08	Cmo_Chr04	100	30	0	0	1	30	16554529	16554500	2.12e-08	56.5
6123212	6123241	LG08	Cmo_Chr04	100	28	0	0	3	30	5235559	5235532	2.74e-07	52.8
7768726	7768755	LG08	Cmo_Chr04	100	30	0	0	1	30	16286743	16286772	2.12e-08	56.5
29579132	29579161	LG08	Cmo_Chr04	100	30	0	0	1	30	16554180	16554209	2.12e-08	56.5
29579132	29579161	LG08	Cmo_Chr04	100	30	0	0	1	30	16554186	16554215	2.12e-08	56.5
29579132	29579161	LG08	Cmo_Chr04	100	30	0	0	1	30	16554471	16554500	2.12e-08	56.5
29579132	29579161	LG08	Cmo_Chr04	100	30	0	0	1	30	16554477	16554506	2.12e-08	56.5
29579132	29579161	LG08	Cmo_Chr04	100	30	0	0	1	30	16554483	16554512	2.12e-08	56.5
29579132	29579161	LG08	Cmo_Chr04	100	30	0	0	1	30	16554489	16554518	2.12e-08	56.5
29579132	29579161	LG08	Cmo_Chr04	100	30	0	0	1	30	16554495	16554524	2.12e-08	56.5
29579132	29579161	LG08	Cmo_Chr04	100	30	0	0	1	30	16554501	16554530	2.12e-08	56.5
34185909	34185938	LG08	Cmo_Chr04	100	30	0	0	1	30	16554207	16554178	2.12e-08	56.5
34185909	34185938	LG08	Cmo_Chr04	100	30	0	0	1	30	16554213	16554184	2.12e-08	56.5
34185909	34185938	LG08	Cmo_Chr04	100	30	0	0	1	30	16554498	16554469	2.12e-08	56.5
34185909	34185938	LG08	Cmo_Chr04	100	30	0	0	1	30	16554504	16554475	2.12e-08	56.5
34185909	34185938	LG08	Cmo_Chr04	100	30	0	0	1	30	16554510	16554481	2.12e-08	56.5
34185909	34185938	LG08	Cmo_Chr04	100	30	0	0	1	30	16554516	16554487	2.12e-08	56.5
34185909	34185938	LG08	Cmo_Chr04	100	30	0	0	1	30	16554522	16554493	2.12e-08	56.5
34185909	34185938	LG08	Cmo_Chr04	100	30	0	0	1	30	16554528	16554499	2.12e-08	56.5
34185909	34185938	LG08	Cmo_Chr04	100	28	0	0	3	30	6681967	6681994	2.74e-07	52.8
34185909	34185938	LG08	Cmo_Chr04	100	28	0	0	3	30	16554532	16554505	2.74e-07	52.8
40176683	40176712	LG08	Cmo_Chr05	100	30	0	0	1	30	8907896	8907867	2.12e-08	56.5
40176683	40176712	LG08	Cmo_Chr05	100	29	0	0	2	30	8907901	8907873	7.61e-08	54.7
999267	999296	LG08	Cmo_Chr06	100	29	0	0	1	29	2338653	2338681	7.61e-08	54.7
7768726	7768755	LG08	Cmo_Chr06	100	30	0	0	1	30	10623095	10623066	2.12e-08	56.5
7768726	7768755	LG08	Cmo_Chr06	100	30	0	0	1	30	10623101	10623072	2.12e-08	56.5
7768726	7768755	LG08	Cmo_Chr06	100	30	0	0	1	30	11967759	11967788	2.12e-08	56.5
7768726	7768755	LG08	Cmo_Chr06	100	30	0	0	1	30	11967765	11967794	2.12e-08	56.5
7768726	7768755	LG08	Cmo_Chr06	100	30	0	0	1	30	11967771	11967800	2.12e-08	56.5
29579132	29579161	LG08	Cmo_Chr06	100	30	0	0	1	30	2338681	2338652	2.12e-08	56.5
34185909	34185938	LG08	Cmo_Chr06	100	28	0	0	3	30	2338650	2338677	2.74e-07	52.8
34185909	34185938	LG08	Cmo_Chr06	100	28	0	0	1	28	2338654	2338681	2.74e-07	52.8
40176683	40176712	LG08	Cmo_Chr06	100	30	0	0	1	30	8382656	8382685	2.12e-08	56.5
40176683	40176712	LG08	Cmo_Chr06	100	29	0	0	2	30	8382651	8382679	7.61e-08	54.7
40176683	40176712	LG08	Cmo_Chr06	100	28	0	0	1	28	8382662	8382689	2.74e-07	52.8
7768726	7768755	LG08	Cmo_Chr07	100	28	0	0	2	29	58959	58932	2.74e-07	52.8
7768726	7768755	LG08	Cmo_Chr08	100	28	0	0	3	30	7685303	7685276	2.74e-07	52.8
34185909	34185938	LG08	Cmo_Chr08	100	28	0	0	3	30	4552418	4552445	2.74e-07	52.8
7768726	7768755	LG08	Cmo_Chr09	100	30	0	0	1	30	3172205	3172234	2.12e-08	56.5
7768726	7768755	LG08	Cmo_Chr09	100	30	0	0	1	30	3172211	3172240	2.12e-08	56.5
7768726	7768755	LG08	Cmo_Chr09	100	29	0	0	1	29	70507	70479	7.61e-08	54.7
7768726	7768755	LG08	Cmo_Chr09	100	29	0	0	2	30	70512	70484	7.61e-08	54.7
40443785	40443814	LG08	Cmo_Chr09	100	28	0	0	2	29	744177	744204	2.74e-07	52.8
40443785	40443814	LG08	Cmo_Chr09	100	28	0	0	2	29	744204	744177	2.74e-07	52.8
40444844	40444873	LG08	Cmo_Chr09	100	28	0	0	2	29	744177	744204	2.74e-07	52.8
40444844	40444873	LG08	Cmo_Chr09	100	28	0	0	2	29	744204	744177	2.74e-07	52.8
40445878	40445907	LG08	Cmo_Chr09	100	28	0	0	2	29	744177	744204	2.74e-07	52.8
40445878	40445907	LG08	Cmo_Chr09	100	28	0	0	2	29	744204	744177	2.74e-07	52.8
999267	999296	LG08	Cmo_Chr10	100	30	0	0	1	30	1812016	1811987	2.12e-08	56.5
999267	999296	LG08	Cmo_Chr10	100	30	0	0	1	30	1812022	1811993	2.12e-08	56.5
999267	999296	LG08	Cmo_Chr10	100	30	0	0	1	30	1812028	1811999	2.12e-08	56.5
7768726	7768755	LG08	Cmo_Chr10	100	30	0	0	1	30	6919366	6919395	2.12e-08	56.5
7768726	7768755	LG08	Cmo_Chr10	100	30	0	0	1	30	6919372	6919401	2.12e-08	56.5
7768726	7768755	LG08	Cmo_Chr10	100	30	0	0	1	30	6919378	6919407	2.12e-08	56.5
7768726	7768755	LG08	Cmo_Chr10	100	30	0	0	1	30	6934989	6934960	2.12e-08	56.5
7768726	7768755	LG08	Cmo_Chr10	100	30	0	0	1	30	10610313	10610342	2.12e-08	56.5
7768726	7768755	LG08	Cmo_Chr10	100	29	0	0	1	29	6934983	6934955	7.61e-08	54.7
29579132	29579161	LG08	Cmo_Chr10	100	30	0	0	1	30	1811988	1812017	2.12e-08	56.5
29579132	29579161	LG08	Cmo_Chr10	100	30	0	0	1	30	1811994	1812023	2.12e-08	56.5
29579132	29579161	LG08	Cmo_Chr10	100	30	0	0	1	30	1812000	1812029	2.12e-08	56.5
34185909	34185938	LG08	Cmo_Chr10	100	30	0	0	1	30	1812015	1811986	2.12e-08	56.5
34185909	34185938	LG08	Cmo_Chr10	100	30	0	0	1	30	1812021	1811992	2.12e-08	56.5
34185909	34185938	LG08	Cmo_Chr10	100	30	0	0	1	30	1812027	1811998	2.12e-08	56.5
39705535	39705564	LG08	Cmo_Chr11	100	28	0	0	2	29	1089472	1089499	2.74e-07	52.8
7768726	7768755	LG08	Cmo_Chr12	100	30	0	0	1	30	5140800	5140829	2.12e-08	56.5
7768726	7768755	LG08	Cmo_Chr12	100	30	0	0	1	30	6075231	6075202	2.12e-08	56.5
7768726	7768755	LG08	Cmo_Chr12	100	30	0	0	1	30	6075237	6075208	2.12e-08	56.5
7768726	7768755	LG08	Cmo_Chr12	100	30	0	0	1	30	6708171	6708200	2.12e-08	56.5
18710416	18710445	LG08	Cmo_Chr12	100	28	0	0	1	28	1702119	1702092	2.74e-07	52.8
6123212	6123241	LG08	Cmo_Chr13	100	29	0	0	2	30	6218314	6218342	7.61e-08	54.7
6123212	6123241	LG08	Cmo_Chr13	100	28	0	0	1	28	6218319	6218346	2.74e-07	52.8
7768726	7768755	LG08	Cmo_Chr13	100	28	0	0	3	30	7550710	7550683	2.74e-07	52.8
34185909	34185938	LG08	Cmo_Chr13	100	28	0	0	3	30	9433703	9433730	2.74e-07	52.8
7768726	7768755	LG08	Cmo_Chr14	100	30	0	0	1	30	9335203	9335232	2.12e-08	56.5
7768726	7768755	LG08	Cmo_Chr14	100	30	0	0	1	30	9335209	9335238	2.12e-08	56.5
39705535	39705564	LG08	Cmo_Chr14	100	30	0	0	1	30	8653104	8653075	2.12e-08	56.5
39705535	39705564	LG08	Cmo_Chr14	100	28	0	0	1	28	8653098	8653071	2.74e-07	52.8
7768726	7768755	LG08	Cmo_Chr15	100	30	0	0	1	30	8690775	8690804	2.12e-08	56.5
7768726	7768755	LG08	Cmo_Chr15	100	30	0	0	1	30	8690781	8690810	2.12e-08	56.5
7768726	7768755	LG08	Cmo_Chr15	100	30	0	0	1	30	8690787	8690816	2.12e-08	56.5
7768726	7768755	LG08	Cmo_Chr15	100	30	0	0	1	30	10169618	10169647	2.12e-08	56.5
7768726	7768755	LG08	Cmo_Chr15	100	29	0	0	1	29	8690793	8690821	7.61e-08	54.7
6123212	6123241	LG08	Cmo_Chr16	100	30	0	0	1	30	564956	564985	2.12e-08	56.5
7768726	7768755	LG08	Cmo_Chr16	100	30	0	0	1	30	3092822	3092851	2.12e-08	56.5
7768726	7768755	LG08	Cmo_Chr16	100	30	0	0	1	30	3092828	3092857	2.12e-08	56.5
7768726	7768755	LG08	Cmo_Chr16	100	30	0	0	1	30	3092834	3092863	2.12e-08	56.5
7768726	7768755	LG08	Cmo_Chr16	100	29	0	0	1	29	3092840	3092868	7.61e-08	54.7
29144733	29144762	LG08	Cmo_Chr16	100	30	0	0	1	30	8625821	8625850	2.12e-08	56.5
29144733	29144762	LG08	Cmo_Chr16	100	28	0	0	3	30	8625817	8625844	2.74e-07	52.8
29144733	29144762	LG08	Cmo_Chr16	100	28	0	0	1	28	8625827	8625854	2.74e-07	52.8
40176683	40176712	LG08	Cmo_Chr16	100	28	0	0	3	30	4675223	4675250	2.74e-07	52.8
999267	999296	LG08	Cmo_Chr17	100	29	0	0	1	29	9013470	9013442	7.61e-08	54.7
6123212	6123241	LG08	Cmo_Chr17	100	29	0	0	1	29	5283651	5283679	7.61e-08	54.7
7768726	7768755	LG08	Cmo_Chr17	100	28	0	0	1	28	10604540	10604513	2.74e-07	52.8
29144733	29144762	LG08	Cmo_Chr17	100	30	0	0	1	30	3067948	3067977	2.12e-08	56.5
29579132	29579161	LG08	Cmo_Chr17	100	29	0	0	1	29	9013442	9013470	7.61e-08	54.7
34185909	34185938	LG08	Cmo_Chr17	100	28	0	0	1	28	9013469	9013442	2.74e-07	52.8
999267	999296	LG08	Cmo_Chr18	100	29	0	0	1	29	5405523	5405495	7.61e-08	54.7
999267	999296	LG08	Cmo_Chr18	100	29	0	0	1	29	10025061	10025033	7.61e-08	54.7
999267	999296	LG08	Cmo_Chr18	100	28	0	0	3	30	1688185	1688212	2.74e-07	52.8
999267	999296	LG08	Cmo_Chr18	100	28	0	0	1	28	1688189	1688216	2.74e-07	52.8
7768726	7768755	LG08	Cmo_Chr18	100	30	0	0	1	30	603701	603672	2.12e-08	56.5
7768726	7768755	LG08	Cmo_Chr18	100	29	0	0	2	30	603706	603678	7.61e-08	54.7
29579132	29579161	LG08	Cmo_Chr18	100	29	0	0	2	30	1688216	1688188	7.61e-08	54.7
29579132	29579161	LG08	Cmo_Chr18	100	29	0	0	1	29	5405495	5405523	7.61e-08	54.7
29579132	29579161	LG08	Cmo_Chr18	100	29	0	0	1	29	10025033	10025061	7.61e-08	54.7
34185909	34185938	LG08	Cmo_Chr18	100	29	0	0	2	30	1688185	1688213	7.61e-08	54.7
34185909	34185938	LG08	Cmo_Chr18	100	28	0	0	1	28	5405522	5405495	2.74e-07	52.8
34185909	34185938	LG08	Cmo_Chr18	100	28	0	0	1	28	10025060	10025033	2.74e-07	52.8
40176683	40176712	LG08	Cmo_Chr18	100	30	0	0	1	30	8579853	8579882	2.12e-08	56.5
40176683	40176712	LG08	Cmo_Chr18	100	29	0	0	2	30	8579848	8579876	7.61e-08	54.7
7768726	7768755	LG08	Cmo_Chr19	100	30	0	0	1	30	2236700	2236671	2.12e-08	56.5
7768726	7768755	LG08	Cmo_Chr19	100	30	0	0	1	30	2236706	2236677	2.12e-08	56.5
999267	999296	LG08	Cmo_Chr20	100	29	0	0	1	29	6936111	6936139	7.61e-08	54.7
999267	999296	LG08	Cmo_Chr20	100	29	0	0	1	29	6938158	6938186	7.61e-08	54.7
999267	999296	LG08	Cmo_Chr20	100	29	0	0	1	29	7930523	7930551	7.61e-08	54.7
7768726	7768755	LG08	Cmo_Chr20	100	30	0	0	1	30	4994440	4994411	2.12e-08	56.5
7768726	7768755	LG08	Cmo_Chr20	100	30	0	0	1	30	4994446	4994417	2.12e-08	56.5
29579132	29579161	LG08	Cmo_Chr20	100	30	0	0	1	30	6936139	6936110	2.12e-08	56.5
29579132	29579161	LG08	Cmo_Chr20	100	30	0	0	1	30	6938186	6938157	2.12e-08	56.5
29579132	29579161	LG08	Cmo_Chr20	100	30	0	0	1	30	7930551	7930522	2.12e-08	56.5
34185909	34185938	LG08	Cmo_Chr20	100	28	0	0	1	28	6936112	6936139	2.74e-07	52.8
34185909	34185938	LG08	Cmo_Chr20	100	28	0	0	1	28	6938159	6938186	2.74e-07	52.8
34185909	34185938	LG08	Cmo_Chr20	100	28	0	0	1	28	7930524	7930551	2.74e-07	52.8
40176683	40176712	LG08	Cmo_Chr20	100	30	0	0	1	30	1477549	1477520	2.12e-08	56.5
5238518	5238547	LG09	Cmo_Chr00	100	28	0	0	1	28	10327797	10327824	2.74e-07	52.8
5238518	5238547	LG09	Cmo_Chr00	100	28	0	0	1	28	22602936	22602963	2.74e-07	52.8
5238518	5238547	LG09	Cmo_Chr02	100	30	0	0	1	30	8451008	8450979	2.12e-08	56.5
10048948	10048977	LG09	Cmo_Chr04	100	29	0	0	2	30	8390723	8390751	7.61e-08	54.7
5238518	5238547	LG09	Cmo_Chr10	100	30	0	0	1	30	12758462	12758433	2.12e-08	56.5
5238518	5238547	LG09	Cmo_Chr12	100	30	0	0	1	30	6599639	6599668	2.12e-08	56.5
5238518	5238547	LG09	Cmo_Chr12	100	30	0	0	1	30	6599645	6599674	2.12e-08	56.5
5238518	5238547	LG09	Cmo_Chr12	100	30	0	0	1	30	6599651	6599680	2.12e-08	56.5
5238518	5238547	LG09	Cmo_Chr12	100	30	0	0	1	30	6599657	6599686	2.12e-08	56.5
5238518	5238547	LG09	Cmo_Chr12	100	30	0	0	1	30	6599663	6599692	2.12e-08	56.5
5238518	5238547	LG09	Cmo_Chr12	100	30	0	0	1	30	6599669	6599698	2.12e-08	56.5
5238518	5238547	LG09	Cmo_Chr12	100	30	0	0	1	30	6599675	6599704	2.12e-08	56.5
5238518	5238547	LG09	Cmo_Chr12	100	30	0	0	1	30	6599681	6599710	2.12e-08	56.5
5238518	5238547	LG09	Cmo_Chr12	100	30	0	0	1	30	6599687	6599716	2.12e-08	56.5
5238518	5238547	LG09	Cmo_Chr12	100	30	0	0	1	30	6599693	6599722	2.12e-08	56.5
5238518	5238547	LG09	Cmo_Chr12	100	30	0	0	1	30	6599699	6599728	2.12e-08	56.5
5238518	5238547	LG09	Cmo_Chr12	100	30	0	0	1	30	6599705	6599734	2.12e-08	56.5
5238518	5238547	LG09	Cmo_Chr12	100	30	0	0	1	30	6599711	6599740	2.12e-08	56.5
5238518	5238547	LG09	Cmo_Chr12	100	30	0	0	1	30	6599801	6599830	2.12e-08	56.5
5238518	5238547	LG09	Cmo_Chr12	100	30	0	0	1	30	6599807	6599836	2.12e-08	56.5
5238518	5238547	LG09	Cmo_Chr12	100	30	0	0	1	30	6599813	6599842	2.12e-08	56.5
5238518	5238547	LG09	Cmo_Chr12	100	30	0	0	1	30	6599819	6599848	2.12e-08	56.5
5238518	5238547	LG09	Cmo_Chr12	100	30	0	0	1	30	6599825	6599854	2.12e-08	56.5
5238518	5238547	LG09	Cmo_Chr12	100	30	0	0	1	30	6599831	6599860	2.12e-08	56.5
5238518	5238547	LG09	Cmo_Chr12	100	30	0	0	1	30	6599837	6599866	2.12e-08	56.5
5238518	5238547	LG09	Cmo_Chr12	100	30	0	0	1	30	6599843	6599872	2.12e-08	56.5
5238518	5238547	LG09	Cmo_Chr12	100	30	0	0	1	30	6599849	6599878	2.12e-08	56.5
5238518	5238547	LG09	Cmo_Chr12	100	29	0	0	2	30	6599796	6599824	7.61e-08	54.7
5238518	5238547	LG09	Cmo_Chr12	100	28	0	0	1	28	6599717	6599744	2.74e-07	52.8
5238518	5238547	LG09	Cmo_Chr12	100	28	0	0	1	28	6599855	6599882	2.74e-07	52.8
226970	226999	LG09	Cmo_Chr13	100	30	0	0	1	30	4701585	4701614	2.12e-08	56.5
10048948	10048977	LG09	Cmo_Chr16	100	30	0	0	1	30	608180	608209	2.12e-08	56.5
5238518	5238547	LG09	Cmo_Chr17	100	30	0	0	1	30	5294885	5294856	2.12e-08	56.5
5238518	5238547	LG09	Cmo_Chr17	100	30	0	0	1	30	10698681	10698652	2.12e-08	56.5
5238518	5238547	LG09	Cmo_Chr17	100	30	0	0	1	30	10698687	10698658	2.12e-08	56.5
5238518	5238547	LG09	Cmo_Chr17	100	30	0	0	1	30	10698693	10698664	2.12e-08	56.5
5238518	5238547	LG09	Cmo_Chr17	100	30	0	0	1	30	10698699	10698670	2.12e-08	56.5
5238518	5238547	LG09	Cmo_Chr17	100	30	0	0	1	30	10698705	10698676	2.12e-08	56.5
5238518	5238547	LG09	Cmo_Chr17	100	29	0	0	1	29	5294879	5294851	7.61e-08	54.7
5238518	5238547	LG09	Cmo_Chr17	100	28	0	0	1	28	10698675	10698648	2.74e-07	52.8
7518555	7518584	LG10	Cmo_Chr03	100	30	0	0	1	30	6346334	6346305	2.12e-08	56.5
7518555	7518584	LG10	Cmo_Chr03	100	30	0	0	1	30	6346340	6346311	2.12e-08	56.5
7518555	7518584	LG10	Cmo_Chr04	100	28	0	0	3	30	801298	801325	2.74e-07	52.8
7518555	7518584	LG10	Cmo_Chr04	100	28	0	0	1	28	801302	801329	2.74e-07	52.8
7518555	7518584	LG10	Cmo_Chr06	100	30	0	0	1	30	8905344	8905373	2.12e-08	56.5
7518555	7518584	LG10	Cmo_Chr06	100	30	0	0	1	30	8905350	8905379	2.12e-08	56.5
7518555	7518584	LG10	Cmo_Chr08	100	30	0	0	1	30	6369038	6369067	2.12e-08	56.5
37884226	37884255	LG10	Cmo_Chr09	100	28	0	0	2	29	744177	744204	2.74e-07	52.8
37884226	37884255	LG10	Cmo_Chr09	100	28	0	0	2	29	744204	744177	2.74e-07	52.8
37887068	37887097	LG10	Cmo_Chr09	100	28	0	0	2	29	744177	744204	2.74e-07	52.8
37887068	37887097	LG10	Cmo_Chr09	100	28	0	0	2	29	744204	744177	2.74e-07	52.8
37889380	37889409	LG10	Cmo_Chr09	100	28	0	0	2	29	744177	744204	2.74e-07	52.8
37889380	37889409	LG10	Cmo_Chr09	100	28	0	0	2	29	744204	744177	2.74e-07	52.8
23193096	23193125	LG10	Cmo_Chr12	100	29	0	0	2	30	1702120	1702092	7.61e-08	54.7
24614707	24614736	LG10	Cmo_Chr12	100	29	0	0	1	29	1702120	1702092	7.61e-08	54.7
7518555	7518584	LG10	Cmo_Chr13	100	28	0	0	3	30	883962	883989	2.74e-07	52.8
7518555	7518584	LG10	Cmo_Chr14	100	30	0	0	1	30	5090987	5091016	2.12e-08	56.5
7518555	7518584	LG10	Cmo_Chr14	100	30	0	0	1	30	5090993	5091022	2.12e-08	56.5
7518555	7518584	LG10	Cmo_Chr14	100	28	0	0	3	30	5090983	5091010	2.74e-07	52.8
7518555	7518584	LG10	Cmo_Chr15	100	28	0	0	1	28	3149395	3149368	2.74e-07	52.8
18676609	18676638	LG10	Cmo_Chr16	100	30	0	0	1	30	8625849	8625820	2.12e-08	56.5
18676609	18676638	LG10	Cmo_Chr16	100	29	0	0	2	30	8625854	8625826	7.61e-08	54.7
7518555	7518584	LG10	Cmo_Chr17	100	30	0	0	1	30	6371134	6371105	2.12e-08	56.5
7518555	7518584	LG10	Cmo_Chr17	100	29	0	0	2	30	6371139	6371111	7.61e-08	54.7
18676609	18676638	LG10	Cmo_Chr17	100	30	0	0	1	30	3067976	3067947	2.12e-08	56.5
7518555	7518584	LG10	Cmo_Chr18	100	29	0	0	2	30	2007293	2007265	7.61e-08	54.7
7518555	7518584	LG10	Cmo_Chr18	100	28	0	0	1	28	2007288	2007261	2.74e-07	52.8
7518555	7518584	LG10	Cmo_Chr19	100	30	0	0	1	30	2179337	2179308	2.12e-08	56.5
229577	229606	LG11	Cmo_Chr00	100	30	0	0	1	30	4299008	4299037	2.12e-08	56.5
229577	229606	LG11	Cmo_Chr00	100	30	0	0	1	30	4299014	4299043	2.12e-08	56.5
229577	229606	LG11	Cmo_Chr00	100	30	0	0	1	30	4299020	4299049	2.12e-08	56.5
229577	229606	LG11	Cmo_Chr00	100	30	0	0	1	30	4299026	4299055	2.12e-08	56.5
229577	229606	LG11	Cmo_Chr00	100	30	0	0	1	30	4299032	4299061	2.12e-08	56.5
229577	229606	LG11	Cmo_Chr00	100	30	0	0	1	30	4299038	4299067	2.12e-08	56.5
229577	229606	LG11	Cmo_Chr00	100	30	0	0	1	30	4299074	4299103	2.12e-08	56.5
229577	229606	LG11	Cmo_Chr00	100	30	0	0	1	30	4299080	4299109	2.12e-08	56.5
229577	229606	LG11	Cmo_Chr00	100	30	0	0	1	30	4299086	4299115	2.12e-08	56.5
229577	229606	LG11	Cmo_Chr00	100	28	0	0	3	30	4299004	4299031	2.74e-07	52.8
229577	229606	LG11	Cmo_Chr01	100	28	0	0	1	28	14398729	14398756	2.74e-07	52.8
229577	229606	LG11	Cmo_Chr03	100	30	0	0	1	30	4648084	4648113	2.12e-08	56.5
1365102	1365131	LG11	Cmo_Chr03	100	30	0	0	1	30	5340066	5340037	2.12e-08	56.5
1365102	1365131	LG11	Cmo_Chr03	100	30	0	0	1	30	5340072	5340043	2.12e-08	56.5
1365102	1365131	LG11	Cmo_Chr03	100	28	0	0	3	30	5340076	5340049	2.74e-07	52.8
29053359	29053388	LG11	Cmo_Chr03	100	30	0	0	1	30	6346335	6346306	2.12e-08	56.5
29053359	29053388	LG11	Cmo_Chr03	100	29	0	0	2	30	6346340	6346312	7.61e-08	54.7
229577	229606	LG11	Cmo_Chr04	100	30	0	0	1	30	17862467	17862438	2.12e-08	56.5
29053359	29053388	LG11	Cmo_Chr04	100	29	0	0	1	29	801301	801329	7.61e-08	54.7
229577	229606	LG11	Cmo_Chr05	100	30	0	0	1	30	5056709	5056680	2.12e-08	56.5
229577	229606	LG11	Cmo_Chr05	100	30	0	0	1	30	5056715	5056686	2.12e-08	56.5
229577	229606	LG11	Cmo_Chr05	100	30	0	0	1	30	5056721	5056692	2.12e-08	56.5
229577	229606	LG11	Cmo_Chr05	100	30	0	0	1	30	5056727	5056698	2.12e-08	56.5
229577	229606	LG11	Cmo_Chr05	100	30	0	0	1	30	5056733	5056704	2.12e-08	56.5
229577	229606	LG11	Cmo_Chr05	100	30	0	0	1	30	5056739	5056710	2.12e-08	56.5
229577	229606	LG11	Cmo_Chr05	100	30	0	0	1	30	10047318	10047289	2.12e-08	56.5
229577	229606	LG11	Cmo_Chr05	100	28	0	0	1	28	10047312	10047285	2.74e-07	52.8
12379879	12379908	LG11	Cmo_Chr05	100	30	0	0	1	30	8907869	8907898	2.12e-08	56.5
12379879	12379908	LG11	Cmo_Chr06	100	30	0	0	1	30	8382683	8382654	2.12e-08	56.5
12379879	12379908	LG11	Cmo_Chr06	100	30	0	0	1	30	8382689	8382660	2.12e-08	56.5
29053359	29053388	LG11	Cmo_Chr06	100	30	0	0	1	30	8905349	8905378	2.12e-08	56.5
29053359	29053388	LG11	Cmo_Chr06	100	29	0	0	2	30	8905344	8905372	7.61e-08	54.7
29053359	29053388	LG11	Cmo_Chr06	100	28	0	0	1	28	8905355	8905382	2.74e-07	52.8
229577	229606	LG11	Cmo_Chr07	100	30	0	0	1	30	3960025	3959996	2.12e-08	56.5
229577	229606	LG11	Cmo_Chr07	100	29	0	0	1	29	2430332	2430360	7.61e-08	54.7
229577	229606	LG11	Cmo_Chr08	100	30	0	0	1	30	51599	51570	2.12e-08	56.5
229577	229606	LG11	Cmo_Chr08	100	30	0	0	1	30	51605	51576	2.12e-08	56.5
229577	229606	LG11	Cmo_Chr08	100	30	0	0	1	30	1118857	1118886	2.12e-08	56.5
29053359	29053388	LG11	Cmo_Chr08	100	29	0	0	2	30	6369038	6369066	7.61e-08	54.7
3121	3150	LG11	Cmo_Chr09	100	28	0	0	2	29	744177	744204	2.74e-07	52.8
3121	3150	LG11	Cmo_Chr09	100	28	0	0	2	29	744204	744177	2.74e-07	52.8
36134725	36134754	LG11	Cmo_Chr09	100	28	0	0	2	29	744177	744204	2.74e-07	52.8
36134725	36134754	LG11	Cmo_Chr09	100	28	0	0	2	29	744204	744177	2.74e-07	52.8
36137059	36137088	LG11	Cmo_Chr09	100	28	0	0	2	29	744177	744204	2.74e-07	52.8
36137059	36137088	LG11	Cmo_Chr09	100	28	0	0	2	29	744204	744177	2.74e-07	52.8
36137150	36137179	LG11	Cmo_Chr09	100	28	0	0	2	29	744177	744204	2.74e-07	52.8
36137150	36137179	LG11	Cmo_Chr09	100	28	0	0	2	29	744204	744177	2.74e-07	52.8
36140998	36141027	LG11	Cmo_Chr09	100	28	0	0	2	29	744177	744204	2.74e-07	52.8
36140998	36141027	LG11	Cmo_Chr09	100	28	0	0	2	29	744204	744177	2.74e-07	52.8
36141292	36141321	LG11	Cmo_Chr09	100	28	0	0	2	29	744177	744204	2.74e-07	52.8
36141292	36141321	LG11	Cmo_Chr09	100	28	0	0	2	29	744204	744177	2.74e-07	52.8
229577	229606	LG11	Cmo_Chr11	100	30	0	0	1	30	3368171	3368142	2.12e-08	56.5
229577	229606	LG11	Cmo_Chr11	100	30	0	0	1	30	3368177	3368148	2.12e-08	56.5
229577	229606	LG11	Cmo_Chr11	100	30	0	0	1	30	3368183	3368154	2.12e-08	56.5
229577	229606	LG11	Cmo_Chr11	100	30	0	0	1	30	3368189	3368160	2.12e-08	56.5
229577	229606	LG11	Cmo_Chr11	100	30	0	0	1	30	3368195	3368166	2.12e-08	56.5
229577	229606	LG11	Cmo_Chr11	100	30	0	0	1	30	3368201	3368172	2.12e-08	56.5
229577	229606	LG11	Cmo_Chr11	100	30	0	0	1	30	3368207	3368178	2.12e-08	56.5
229577	229606	LG11	Cmo_Chr11	100	30	0	0	1	30	3368213	3368184	2.12e-08	56.5
229577	229606	LG11	Cmo_Chr11	100	30	0	0	1	30	3368219	3368190	2.12e-08	56.5
229577	229606	LG11	Cmo_Chr11	100	30	0	0	1	30	3368225	3368196	2.12e-08	56.5
229577	229606	LG11	Cmo_Chr11	100	30	0	0	1	30	3368231	3368202	2.12e-08	56.5
229577	229606	LG11	Cmo_Chr11	100	30	0	0	1	30	3368237	3368208	2.12e-08	56.5
229577	229606	LG11	Cmo_Chr11	100	30	0	0	1	30	3368243	3368214	2.12e-08	56.5
229577	229606	LG11	Cmo_Chr11	100	30	0	0	1	30	3368249	3368220	2.12e-08	56.5
31279505	31279534	LG11	Cmo_Chr13	100	30	0	0	1	30	4701585	4701614	2.12e-08	56.5
229577	229606	LG11	Cmo_Chr14	100	28	0	0	1	28	5767220	5767193	2.74e-07	52.8
29053359	29053388	LG11	Cmo_Chr14	100	30	0	0	1	30	5090986	5091015	2.12e-08	56.5
29053359	29053388	LG11	Cmo_Chr14	100	30	0	0	1	30	5090992	5091021	2.12e-08	56.5
29053359	29053388	LG11	Cmo_Chr14	100	28	0	0	1	28	5090998	5091025	2.74e-07	52.8
29053359	29053388	LG11	Cmo_Chr15	100	29	0	0	1	29	3149396	3149368	7.61e-08	54.7
229577	229606	LG11	Cmo_Chr16	100	30	0	0	1	30	6385274	6385303	2.12e-08	56.5
229577	229606	LG11	Cmo_Chr16	100	30	0	0	1	30	6385280	6385309	2.12e-08	56.5
229577	229606	LG11	Cmo_Chr16	100	30	0	0	1	30	6385286	6385315	2.12e-08	56.5
229577	229606	LG11	Cmo_Chr16	100	30	0	0	1	30	6385292	6385321	2.12e-08	56.5
229577	229606	LG11	Cmo_Chr16	100	30	0	0	1	30	6385298	6385327	2.12e-08	56.5
229577	229606	LG11	Cmo_Chr16	100	28	0	0	1	28	6385304	6385331	2.74e-07	52.8
29053359	29053388	LG11	Cmo_Chr17	100	30	0	0	1	30	6371135	6371106	2.12e-08	56.5
29053359	29053388	LG11	Cmo_Chr17	100	28	0	0	3	30	6371139	6371112	2.74e-07	52.8
229577	229606	LG11	Cmo_Chr18	100	30	0	0	1	30	130861	130832	2.12e-08	56.5
229577	229606	LG11	Cmo_Chr18	100	30	0	0	1	30	130867	130838	2.12e-08	56.5
229577	229606	LG11	Cmo_Chr18	100	30	0	0	1	30	130873	130844	2.12e-08	56.5
229577	229606	LG11	Cmo_Chr18	100	29	0	0	2	30	130878	130850	7.61e-08	54.7
12379879	12379908	LG11	Cmo_Chr18	100	30	0	0	1	30	8579880	8579851	2.12e-08	56.5
12379879	12379908	LG11	Cmo_Chr18	100	28	0	0	3	30	8579884	8579857	2.74e-07	52.8
29053359	29053388	LG11	Cmo_Chr18	100	29	0	0	1	29	2007289	2007261	7.61e-08	54.7
29053359	29053388	LG11	Cmo_Chr18	100	28	0	0	3	30	2007293	2007266	2.74e-07	52.8
29053359	29053388	LG11	Cmo_Chr19	100	30	0	0	1	30	2179338	2179309	2.12e-08	56.5
12379879	12379908	LG11	Cmo_Chr20	100	30	0	0	1	30	1477522	1477551	2.12e-08	56.5
12379879	12379908	LG11	Cmo_Chr20	100	28	0	0	3	30	1477518	1477545	2.74e-07	52.8
562908	562937	LG12	Cmo_Chr00	100	29	0	0	2	30	22936219	22936191	7.61e-08	54.7
3543477	3543506	LG12	Cmo_Chr01	100	28	0	0	3	30	13629809	13629836	2.74e-07	52.8
31046381	31046410	LG12	Cmo_Chr01	100	28	0	0	1	28	14312868	14312895	2.74e-07	52.8
12002043	12002072	LG12	Cmo_Chr02	100	28	0	0	2	29	6012353	6012326	2.74e-07	52.8
31046381	31046410	LG12	Cmo_Chr03	100	28	0	0	1	28	2094292	2094319	2.74e-07	52.8
31046381	31046410	LG12	Cmo_Chr04	100	30	0	0	1	30	9225105	9225134	2.12e-08	56.5
31046381	31046410	LG12	Cmo_Chr04	100	30	0	0	1	30	9225111	9225140	2.12e-08	56.5
31046381	31046410	LG12	Cmo_Chr04	100	30	0	0	1	30	9225117	9225146	2.12e-08	56.5
31046381	31046410	LG12	Cmo_Chr04	100	28	0	0	3	30	9225101	9225128	2.74e-07	52.8
31046381	31046410	LG12	Cmo_Chr05	100	30	0	0	1	30	1376648	1376619	2.12e-08	56.5
31046381	31046410	LG12	Cmo_Chr05	100	29	0	0	1	29	1376642	1376614	7.61e-08	54.7
31046381	31046410	LG12	Cmo_Chr06	100	30	0	0	1	30	3393318	3393289	2.12e-08	56.5
31046381	31046410	LG12	Cmo_Chr06	100	30	0	0	1	30	3393324	3393295	2.12e-08	56.5
31046381	31046410	LG12	Cmo_Chr06	100	28	0	0	1	28	2956815	2956788	2.74e-07	52.8
31046381	31046410	LG12	Cmo_Chr06	100	28	0	0	3	30	3393328	3393301	2.74e-07	52.8
3543477	3543506	LG12	Cmo_Chr08	100	28	0	0	1	28	5943952	5943925	2.74e-07	52.8
2313	2342	LG12	Cmo_Chr09	100	28	0	0	1	28	744177	744204	2.74e-07	52.8
2313	2342	LG12	Cmo_Chr09	100	28	0	0	1	28	744204	744177	2.74e-07	52.8
5950	5979	LG12	Cmo_Chr09	100	28	0	0	2	29	744177	744204	2.74e-07	52.8
5950	5979	LG12	Cmo_Chr09	100	28	0	0	2	29	744204	744177	2.74e-07	52.8
15220	15249	LG12	Cmo_Chr09	100	28	0	0	2	29	744177	744204	2.74e-07	52.8
15220	15249	LG12	Cmo_Chr09	100	28	0	0	2	29	744204	744177	2.74e-07	52.8
18855	18884	LG12	Cmo_Chr09	100	28	0	0	2	29	744177	744204	2.74e-07	52.8
18855	18884	LG12	Cmo_Chr09	100	28	0	0	2	29	744204	744177	2.74e-07	52.8
20339	20368	LG12	Cmo_Chr09	100	28	0	0	1	28	744177	744204	2.74e-07	52.8
20339	20368	LG12	Cmo_Chr09	100	28	0	0	1	28	744204	744177	2.74e-07	52.8
562908	562937	LG12	Cmo_Chr10	100	29	0	0	2	30	7329654	7329682	7.61e-08	54.7
562908	562937	LG12	Cmo_Chr10	100	29	0	0	2	30	8829300	8829272	7.61e-08	54.7
3543477	3543506	LG12	Cmo_Chr11	100	30	0	0	1	30	1225934	1225905	2.12e-08	56.5
3543477	3543506	LG12	Cmo_Chr11	100	28	0	0	3	30	1225938	1225911	2.74e-07	52.8
562908	562937	LG12	Cmo_Chr13	100	30	0	0	1	30	1713073	1713102	2.12e-08	56.5
562908	562937	LG12	Cmo_Chr13	100	30	0	0	1	30	1713079	1713108	2.12e-08	56.5
31046381	31046410	LG12	Cmo_Chr14	100	29	0	0	1	29	14148297	14148325	7.61e-08	54.7
3543477	3543506	LG12	Cmo_Chr16	100	30	0	0	1	30	8656500	8656529	2.12e-08	56.5
3543477	3543506	LG12	Cmo_Chr16	100	30	0	0	1	30	8656506	8656535	2.12e-08	56.5
3543477	3543506	LG12	Cmo_Chr16	100	30	0	0	1	30	8656512	8656541	2.12e-08	56.5
3543477	3543506	LG12	Cmo_Chr16	100	30	0	0	1	30	8656518	8656547	2.12e-08	56.5
3543477	3543506	LG12	Cmo_Chr16	100	30	0	0	1	30	8662801	8662830	2.12e-08	56.5
3543477	3543506	LG12	Cmo_Chr16	100	30	0	0	1	30	8670001	8670030	2.12e-08	56.5
3543477	3543506	LG12	Cmo_Chr16	100	30	0	0	1	30	8670007	8670036	2.12e-08	56.5
3543477	3543506	LG12	Cmo_Chr16	100	30	0	0	1	30	8676157	8676186	2.12e-08	56.5
3543477	3543506	LG12	Cmo_Chr16	100	30	0	0	1	30	8684450	8684479	2.12e-08	56.5
3543477	3543506	LG12	Cmo_Chr16	100	30	0	0	1	30	8690080	8690051	2.12e-08	56.5
3543477	3543506	LG12	Cmo_Chr16	100	30	0	0	1	30	8703335	8703306	2.12e-08	56.5
3543477	3543506	LG12	Cmo_Chr16	100	30	0	0	1	30	8709383	8709354	2.12e-08	56.5
31046381	31046410	LG12	Cmo_Chr16	100	30	0	0	1	30	4178786	4178815	2.12e-08	56.5
31046381	31046410	LG12	Cmo_Chr16	100	28	0	0	3	30	4178782	4178809	2.74e-07	52.8
7085368	7085397	LG13	Cmo_Chr00	100	29	0	0	2	30	6667350	6667322	7.61e-08	54.7
7085368	7085397	LG13	Cmo_Chr00	100	29	0	0	2	30	24329066	24329038	7.61e-08	54.7
7085368	7085397	LG13	Cmo_Chr00	100	29	0	0	2	30	28216322	28216350	7.61e-08	54.7
5076574	5076603	LG13	Cmo_Chr01	100	29	0	0	1	29	2284449	2284477	7.61e-08	54.7
7085368	7085397	LG13	Cmo_Chr03	100	30	0	0	1	30	5500283	5500254	2.12e-08	56.5
7085368	7085397	LG13	Cmo_Chr03	100	30	0	0	1	30	5500289	5500260	2.12e-08	56.5
7085368	7085397	LG13	Cmo_Chr03	100	30	0	0	1	30	5500295	5500266	2.12e-08	56.5
5076574	5076603	LG13	Cmo_Chr04	100	30	0	0	1	30	18946308	18946279	2.12e-08	56.5
7085368	7085397	LG13	Cmo_Chr04	100	29	0	0	2	30	16286743	16286771	7.61e-08	54.7
5076574	5076603	LG13	Cmo_Chr05	100	30	0	0	1	30	8441182	8441211	2.12e-08	56.5
5076574	5076603	LG13	Cmo_Chr06	100	30	0	0	1	30	3202808	3202779	2.12e-08	56.5
5076574	5076603	LG13	Cmo_Chr06	100	29	0	0	1	29	2640403	2640431	7.61e-08	54.7
5076574	5076603	LG13	Cmo_Chr06	100	28	0	0	1	28	3202802	3202775	2.74e-07	52.8
7085368	7085397	LG13	Cmo_Chr06	100	30	0	0	1	30	10623096	10623067	2.12e-08	56.5
7085368	7085397	LG13	Cmo_Chr06	100	30	0	0	1	30	10623102	10623073	2.12e-08	56.5
7085368	7085397	LG13	Cmo_Chr06	100	30	0	0	1	30	11967764	11967793	2.12e-08	56.5
7085368	7085397	LG13	Cmo_Chr06	100	30	0	0	1	30	11967770	11967799	2.12e-08	56.5
7085368	7085397	LG13	Cmo_Chr06	100	29	0	0	2	30	11967759	11967787	7.61e-08	54.7
5076574	5076603	LG13	Cmo_Chr07	100	29	0	0	1	29	4812767	4812739	7.61e-08	54.7
5076574	5076603	LG13	Cmo_Chr07	100	28	0	0	3	30	4812771	4812744	2.74e-07	52.8
7085368	7085397	LG13	Cmo_Chr07	100	28	0	0	3	30	58959	58932	2.74e-07	52.8
5076574	5076603	LG13	Cmo_Chr09	100	30	0	0	1	30	3846301	3846330	2.12e-08	56.5
5076574	5076603	LG13	Cmo_Chr09	100	30	0	0	1	30	3846307	3846336	2.12e-08	56.5
7085368	7085397	LG13	Cmo_Chr09	100	30	0	0	1	30	70508	70479	2.12e-08	56.5
7085368	7085397	LG13	Cmo_Chr09	100	30	0	0	1	30	3172204	3172233	2.12e-08	56.5
7085368	7085397	LG13	Cmo_Chr09	100	30	0	0	1	30	3172210	3172239	2.12e-08	56.5
7085368	7085397	LG13	Cmo_Chr09	100	28	0	0	3	30	70512	70485	2.74e-07	52.8
5076574	5076603	LG13	Cmo_Chr10	100	30	0	0	1	30	2998160	2998189	2.12e-08	56.5
5076574	5076603	LG13	Cmo_Chr10	100	29	0	0	2	30	2998155	2998183	7.61e-08	54.7
7085368	7085397	LG13	Cmo_Chr10	100	30	0	0	1	30	6919371	6919400	2.12e-08	56.5
7085368	7085397	LG13	Cmo_Chr10	100	30	0	0	1	30	6919377	6919406	2.12e-08	56.5
7085368	7085397	LG13	Cmo_Chr10	100	30	0	0	1	30	6934984	6934955	2.12e-08	56.5
7085368	7085397	LG13	Cmo_Chr10	100	29	0	0	2	30	6919366	6919394	7.61e-08	54.7
7085368	7085397	LG13	Cmo_Chr10	100	29	0	0	2	30	6934989	6934961	7.61e-08	54.7
7085368	7085397	LG13	Cmo_Chr10	100	29	0	0	2	30	10610313	10610341	7.61e-08	54.7
7085368	7085397	LG13	Cmo_Chr12	100	30	0	0	1	30	6075232	6075203	2.12e-08	56.5
7085368	7085397	LG13	Cmo_Chr12	100	29	0	0	2	30	5140800	5140828	7.61e-08	54.7
7085368	7085397	LG13	Cmo_Chr12	100	29	0	0	2	30	6075237	6075209	7.61e-08	54.7
7085368	7085397	LG13	Cmo_Chr12	100	29	0	0	2	30	6708171	6708199	7.61e-08	54.7
7085368	7085397	LG13	Cmo_Chr12	100	28	0	0	1	28	4771752	4771725	2.74e-07	52.8
5076574	5076603	LG13	Cmo_Chr13	100	30	0	0	1	30	5740793	5740822	2.12e-08	56.5
5076574	5076603	LG13	Cmo_Chr13	100	30	0	0	1	30	5740799	5740828	2.12e-08	56.5
5076574	5076603	LG13	Cmo_Chr13	100	30	0	0	1	30	5740805	5740834	2.12e-08	56.5
5076574	5076603	LG13	Cmo_Chr13	100	30	0	0	1	30	7838277	7838248	2.12e-08	56.5
5076574	5076603	LG13	Cmo_Chr14	100	30	0	0	1	30	14129639	14129668	2.12e-08	56.5
5076574	5076603	LG13	Cmo_Chr14	100	30	0	0	1	30	14129645	14129674	2.12e-08	56.5
5076574	5076603	LG13	Cmo_Chr14	100	29	0	0	1	29	9404127	9404099	7.61e-08	54.7
5076574	5076603	LG13	Cmo_Chr14	100	29	0	0	1	29	14129651	14129679	7.61e-08	54.7
7085368	7085397	LG13	Cmo_Chr14	100	30	0	0	1	30	9335202	9335231	2.12e-08	56.5
7085368	7085397	LG13	Cmo_Chr14	100	30	0	0	1	30	9335208	9335237	2.12e-08	56.5
7085368	7085397	LG13	Cmo_Chr15	100	30	0	0	1	30	8690780	8690809	2.12e-08	56.5
7085368	7085397	LG13	Cmo_Chr15	100	30	0	0	1	30	8690786	8690815	2.12e-08	56.5
7085368	7085397	LG13	Cmo_Chr15	100	30	0	0	1	30	8690792	8690821	2.12e-08	56.5
7085368	7085397	LG13	Cmo_Chr15	100	30	0	0	1	30	10169617	10169646	2.12e-08	56.5
7085368	7085397	LG13	Cmo_Chr15	100	29	0	0	2	30	8690775	8690803	7.61e-08	54.7
19739364	19739393	LG13	Cmo_Chr15	100	28	0	0	1	28	695290	695263	2.74e-07	52.8
7085368	7085397	LG13	Cmo_Chr16	100	30	0	0	1	30	3092827	3092856	2.12e-08	56.5
7085368	7085397	LG13	Cmo_Chr16	100	30	0	0	1	30	3092833	3092862	2.12e-08	56.5
7085368	7085397	LG13	Cmo_Chr16	100	30	0	0	1	30	3092839	3092868	2.12e-08	56.5
7085368	7085397	LG13	Cmo_Chr16	100	29	0	0	2	30	3092822	3092850	7.61e-08	54.7
7085368	7085397	LG13	Cmo_Chr17	100	28	0	0	2	29	10604540	10604513	2.74e-07	52.8
4099550	4099579	LG13	Cmo_Chr18	100	30	0	0	1	30	1611522	1611551	2.12e-08	56.5
4099550	4099579	LG13	Cmo_Chr18	100	30	0	0	1	30	1611528	1611557	2.12e-08	56.5
4099550	4099579	LG13	Cmo_Chr18	100	30	0	0	1	30	1611534	1611563	2.12e-08	56.5
4099550	4099579	LG13	Cmo_Chr18	100	30	0	0	1	30	1611540	1611569	2.12e-08	56.5
7085368	7085397	LG13	Cmo_Chr18	100	30	0	0	1	30	603702	603673	2.12e-08	56.5
7085368	7085397	LG13	Cmo_Chr18	100	28	0	0	3	30	603706	603679	2.74e-07	52.8
7085368	7085397	LG13	Cmo_Chr19	100	30	0	0	1	30	2236701	2236672	2.12e-08	56.5
7085368	7085397	LG13	Cmo_Chr19	100	29	0	0	2	30	2236706	2236678	7.61e-08	54.7
7085368	7085397	LG13	Cmo_Chr19	100	28	0	0	1	28	2236695	2236668	2.74e-07	52.8
5076574	5076603	LG13	Cmo_Chr20	100	28	0	0	3	30	3209360	3209333	2.74e-07	52.8
7085368	7085397	LG13	Cmo_Chr20	100	30	0	0	1	30	4994441	4994412	2.12e-08	56.5
7085368	7085397	LG13	Cmo_Chr20	100	29	0	0	2	30	4994446	4994418	7.61e-08	54.7
7085368	7085397	LG13	Cmo_Chr20	100	28	0	0	1	28	4994435	4994408	2.74e-07	52.8
22605030	22605059	LG14	Cmo_Chr00	100	29	0	0	1	29	22936191	22936219	7.61e-08	54.7
18100389	18100418	LG14	Cmo_Chr04	100	30	0	0	1	30	2610269	2610240	2.12e-08	56.5
23406578	23406607	LG14	Cmo_Chr08	100	30	0	0	1	30	46576	46547	2.12e-08	56.5
23406578	23406607	LG14	Cmo_Chr08	100	30	0	0	1	30	46582	46553	2.12e-08	56.5
94199	94228	LG14	Cmo_Chr09	100	28	0	0	2	29	744177	744204	2.74e-07	52.8
94199	94228	LG14	Cmo_Chr09	100	28	0	0	2	29	744204	744177	2.74e-07	52.8
98545	98574	LG14	Cmo_Chr09	100	28	0	0	2	29	744177	744204	2.74e-07	52.8
98545	98574	LG14	Cmo_Chr09	100	28	0	0	2	29	744204	744177	2.74e-07	52.8
99145	99174	LG14	Cmo_Chr09	100	28	0	0	2	29	744177	744204	2.74e-07	52.8
99145	99174	LG14	Cmo_Chr09	100	28	0	0	2	29	744204	744177	2.74e-07	52.8
18100389	18100418	LG14	Cmo_Chr09	100	29	0	0	2	30	1269424	1269396	7.61e-08	54.7
24935269	24935298	LG14	Cmo_Chr09	100	28	0	0	2	29	744177	744204	2.74e-07	52.8
24935269	24935298	LG14	Cmo_Chr09	100	28	0	0	2	29	744204	744177	2.74e-07	52.8
24940517	24940546	LG14	Cmo_Chr09	100	28	0	0	2	29	744177	744204	2.74e-07	52.8
24940517	24940546	LG14	Cmo_Chr09	100	28	0	0	2	29	744204	744177	2.74e-07	52.8
18100389	18100418	LG14	Cmo_Chr10	100	28	0	0	1	28	4326442	4326415	2.74e-07	52.8
18100389	18100418	LG14	Cmo_Chr10	100	28	0	0	3	30	4326446	4326419	2.74e-07	52.8
22605030	22605059	LG14	Cmo_Chr10	100	29	0	0	1	29	7329682	7329654	7.61e-08	54.7
22605030	22605059	LG14	Cmo_Chr10	100	29	0	0	1	29	8829272	8829300	7.61e-08	54.7
22605030	22605059	LG14	Cmo_Chr13	100	30	0	0	1	30	1713102	1713073	2.12e-08	56.5
22605030	22605059	LG14	Cmo_Chr13	100	30	0	0	1	30	1713108	1713079	2.12e-08	56.5
18100389	18100418	LG14	Cmo_Chr14	100	30	0	0	1	30	9973726	9973755	2.12e-08	56.5
18100389	18100418	LG14	Cmo_Chr14	100	30	0	0	1	30	9973732	9973761	2.12e-08	56.5
18100389	18100418	LG14	Cmo_Chr14	100	29	0	0	1	29	3519363	3519391	7.61e-08	54.7
18100389	18100418	LG14	Cmo_Chr14	100	28	0	0	3	30	3519359	3519386	2.74e-07	52.8
20545720	20545749	LG14	Cmo_Chr14	100	30	0	0	1	30	6688035	6688064	2.12e-08	56.5
20545720	20545749	LG14	Cmo_Chr14	100	30	0	0	1	30	6688041	6688070	2.12e-08	56.5
20545720	20545749	LG14	Cmo_Chr14	100	30	0	0	1	30	6688047	6688076	2.12e-08	56.5
20545720	20545749	LG14	Cmo_Chr14	100	30	0	0	1	30	6688053	6688082	2.12e-08	56.5
20545720	20545749	LG14	Cmo_Chr14	100	30	0	0	1	30	6688176	6688205	2.12e-08	56.5
20545720	20545749	LG14	Cmo_Chr14	100	30	0	0	1	30	6688182	6688211	2.12e-08	56.5
20545720	20545749	LG14	Cmo_Chr14	100	30	0	0	1	30	6688188	6688217	2.12e-08	56.5
20545720	20545749	LG14	Cmo_Chr14	100	30	0	0	1	30	6688194	6688223	2.12e-08	56.5
20545720	20545749	LG14	Cmo_Chr14	100	30	0	0	1	30	6688200	6688229	2.12e-08	56.5
20545720	20545749	LG14	Cmo_Chr14	100	28	0	0	3	30	6688031	6688058	2.74e-07	52.8
20545720	20545749	LG14	Cmo_Chr14	100	28	0	0	3	30	6688172	6688199	2.74e-07	52.8
23406578	23406607	LG14	Cmo_Chr14	100	28	0	0	3	30	10303611	10303584	2.74e-07	52.8
18100389	18100418	LG14	Cmo_Chr15	100	30	0	0	1	30	7311435	7311406	2.12e-08	56.5
18100389	18100418	LG14	Cmo_Chr18	100	28	0	0	1	28	84619	84592	2.74e-07	52.8
18100389	18100418	LG14	Cmo_Chr20	100	28	0	0	2	29	2101495	2101468	2.74e-07	52.8
