# Supplementary material for: Genome-wide development of simple sequence repeats markers and genetic diversity analysis of chayote
Source: BMC Plant Biol. 2024 Jun 26;24:603. doi: 10.1186/s12870-024-05317-9 (PMC11201790; doi:10.1186/s12870-024-05317-9)
Supplement: Supplementary file 8 — Supplementary Material 8. [file 12870_2024_5317_MOESM8_ESM.xlsx]

## Sheet: Sheet1
Supplementary Table 8. Co linear SSR of chayote and watermelon
s. start	s. end	query acc.ver	subject acc.ver	% identity	alignment length	mismatches	gap opens	q. start	q. end	s. start	s. end	evalue	bit score
7810483	7810512	LG01	Cla97Chr02	100	30	0	0	1	30	22805643	22805614	2.83e-08	56.5
7810483	7810512	LG01	Cla97Chr02	100	29	0	0	1	29	26937070	26937098	1.02e-07	54.7
7810483	7810512	LG01	Cla97Chr02	100	28	0	0	3	30	22805647	22805620	3.66e-07	52.8
7810483	7810512	LG01	Cla97Chr02	100	28	0	0	3	30	26937066	26937093	3.66e-07	52.8
13100373	13100402	LG01	Cla97Chr02	100	30	0	0	1	30	32648007	32648036	2.83e-08	56.5
32083139	32083168	LG01	Cla97Chr02	100	29	0	0	1	29	32717598	32717570	1.02e-07	54.7
32083139	32083168	LG01	Cla97Chr02	100	28	0	0	1	28	5521725	5521698	3.66e-07	52.8
6446500	6446529	LG01	Cla97Chr03	100	28	0	0	3	30	27747338	27747311	3.66e-07	52.8
7810483	7810512	LG01	Cla97Chr03	100	30	0	0	1	30	7323444	7323415	2.83e-08	56.5
32083139	32083168	LG01	Cla97Chr04	100	28	0	0	3	30	26755456	26755429	3.66e-07	52.8
7810483	7810512	LG01	Cla97Chr07	100	30	0	0	1	30	21927530	21927501	2.83e-08	56.5
7810483	7810512	LG01	Cla97Chr07	100	29	0	0	2	30	21927535	21927507	1.02e-07	54.7
13100373	13100402	LG01	Cla97Chr07	100	29	0	0	2	30	30066062	30066034	1.02e-07	54.7
5018	5047	LG01	Cla97Chr08	100	30	0	0	1	30	1124749	1124720	2.83e-08	56.5
5018	5047	LG01	Cla97Chr08	100	30	0	0	1	30	1124720	1124749	2.83e-08	56.5
5018	5047	LG01	Cla97Chr08	100	30	0	0	1	30	1124755	1124726	2.83e-08	56.5
5018	5047	LG01	Cla97Chr08	100	30	0	0	1	30	1124726	1124755	2.83e-08	56.5
32083139	32083168	LG01	Cla97Chr08	100	30	0	0	1	30	23092612	23092641	2.83e-08	56.5
32083139	32083168	LG01	Cla97Chr08	100	28	0	0	1	28	27933654	27933627	3.66e-07	52.8
20510249	20510278	LG01	Cla97Chr09	100	30	0	0	1	30	11354698	11354727	2.83e-08	56.5
32083139	32083168	LG01	Cla97Chr09	100	29	0	0	1	29	8986318	8986346	1.02e-07	54.7
69775849	69775878	LG01	Cla97Chr09	100	30	0	0	1	30	11354698	11354727	2.83e-08	56.5
7810483	7810512	LG01	Cla97Chr11	100	29	0	0	1	29	12081409	12081381	1.02e-07	54.7
32083139	32083168	LG01	Cla97Chr11	100	30	0	0	1	30	7453341	7453370	2.83e-08	56.5
32083139	32083168	LG01	Cla97Chr11	100	28	0	0	3	30	7453337	7453364	3.66e-07	52.8
32083139	32083168	LG01	Cla97Chr11	100	28	0	0	1	28	7453347	7453374	3.66e-07	52.8
6446500	6446529	LG01	Cla97Chr02	100	28	0	0	1	28	35352041	35352014	3.66e-07	52.8
50377461	50377490	LG02	Cla97Chr01	100	30	0	0	1	30	10856057	10856086	2.83e-08	56.5
50377461	50377490	LG02	Cla97Chr01	100	30	0	0	1	30	10856063	10856092	2.83e-08	56.5
52272180	52272209	LG02	Cla97Chr02	100	30	0	0	1	30	22805646	22805675	2.83e-08	56.5
52272180	52272209	LG02	Cla97Chr02	100	30	0	0	1	30	31007372	31007401	2.83e-08	56.5
52272180	52272209	LG02	Cla97Chr02	100	30	0	0	1	30	33661751	33661722	2.83e-08	56.5
52272180	52272209	LG02	Cla97Chr02	100	29	0	0	1	29	22805652	22805680	1.02e-07	54.7
48691583	48691612	LG02	Cla97Chr03	100	30	0	0	1	30	28033621	28033650	2.83e-08	56.5
48691583	48691612	LG02	Cla97Chr03	100	30	0	0	1	30	28033627	28033656	2.83e-08	56.5
50377461	50377490	LG02	Cla97Chr03	100	30	0	0	1	30	9789001	9789030	2.83e-08	56.5
50377461	50377490	LG02	Cla97Chr03	100	29	0	0	2	30	9788996	9789024	1.02e-07	54.7
52272180	52272209	LG02	Cla97Chr03	100	30	0	0	1	30	31746361	31746390	2.83e-08	56.5
52272180	52272209	LG02	Cla97Chr03	100	28	0	0	1	28	31746367	31746394	3.66e-07	52.8
48691583	48691612	LG02	Cla97Chr04	100	30	0	0	1	30	26803591	26803620	2.83e-08	56.5
48691583	48691612	LG02	Cla97Chr04	100	28	0	0	3	30	2120240	2120267	3.66e-07	52.8
48691583	48691612	LG02	Cla97Chr04	100	28	0	0	1	28	26803597	26803624	3.66e-07	52.8
3753044	3753073	LG02	Cla97Chr05	100	28	0	0	1	28	34203879	34203852	3.66e-07	52.8
50377461	50377490	LG02	Cla97Chr05	100	30	0	0	1	30	15137238	15137209	2.83e-08	56.5
52272180	52272209	LG02	Cla97Chr05	100	30	0	0	1	30	241501	241530	2.83e-08	56.5
52272180	52272209	LG02	Cla97Chr05	100	30	0	0	1	30	241507	241536	2.83e-08	56.5
52272180	52272209	LG02	Cla97Chr05	100	29	0	0	1	29	241513	241541	1.02e-07	54.7
52272180	52272209	LG02	Cla97Chr07	100	30	0	0	1	30	333005	332976	2.83e-08	56.5
52272180	52272209	LG02	Cla97Chr07	100	30	0	0	1	30	333011	332982	2.83e-08	56.5
52272180	52272209	LG02	Cla97Chr07	100	29	0	0	2	30	333016	332988	1.02e-07	54.7
52272180	52272209	LG02	Cla97Chr07	100	28	0	0	1	28	332999	332972	3.66e-07	52.8
52825556	52825585	LG02	Cla97Chr08	100	30	0	0	1	30	1124749	1124720	2.83e-08	56.5
52825556	52825585	LG02	Cla97Chr08	100	30	0	0	1	30	1124720	1124749	2.83e-08	56.5
52825556	52825585	LG02	Cla97Chr08	100	30	0	0	1	30	1124755	1124726	2.83e-08	56.5
52825556	52825585	LG02	Cla97Chr08	100	30	0	0	1	30	1124726	1124755	2.83e-08	56.5
48691583	48691612	LG02	Cla97Chr09	100	28	0	0	3	30	9737579	9737552	3.66e-07	52.8
50377461	50377490	LG02	Cla97Chr09	100	28	0	0	1	28	571249	571276	3.66e-07	52.8
41216326	41216355	LG02	Cla97Chr10	100	29	0	0	2	30	27491724	27491752	1.02e-07	54.7
45116532	45116561	LG02	Cla97Chr10	100	28	0	0	3	30	27491724	27491751	3.66e-07	52.8
50377461	50377490	LG02	Cla97Chr10	100	30	0	0	1	30	30579159	30579130	2.83e-08	56.5
31306716	31306745	LG03	Cla97Chr01	100	30	0	0	1	30	9835827	9835856	2.83e-08	56.5
31306716	31306745	LG03	Cla97Chr01	100	30	0	0	1	30	9835833	9835862	2.83e-08	56.5
31306716	31306745	LG03	Cla97Chr01	100	30	0	0	1	30	9835839	9835868	2.83e-08	56.5
31306716	31306745	LG03	Cla97Chr01	100	30	0	0	1	30	16358280	16358251	2.83e-08	56.5
31306716	31306745	LG03	Cla97Chr01	100	30	0	0	1	30	16358286	16358257	2.83e-08	56.5
31306716	31306745	LG03	Cla97Chr01	100	30	0	0	1	30	36845439	36845410	2.83e-08	56.5
31306716	31306745	LG03	Cla97Chr01	100	30	0	0	1	30	36845445	36845416	2.83e-08	56.5
31306716	31306745	LG03	Cla97Chr01	100	29	0	0	2	30	32263132	32263104	1.02e-07	54.7
31306716	31306745	LG03	Cla97Chr01	100	28	0	0	3	30	16358290	16358263	3.66e-07	52.8
12492605	12492634	LG03	Cla97Chr02	100	30	0	0	1	30	21451392	21451421	2.83e-08	56.5
12492605	12492634	LG03	Cla97Chr02	100	29	0	0	1	29	6432240	6432268	1.02e-07	54.7
12492605	12492634	LG03	Cla97Chr02	100	29	0	0	2	30	16046976	16046948	1.02e-07	54.7
12784690	12784719	LG03	Cla97Chr02	100	30	0	0	1	30	22805644	22805615	2.83e-08	56.5
12784690	12784719	LG03	Cla97Chr02	100	30	0	0	1	30	26937069	26937098	2.83e-08	56.5
31306716	31306745	LG03	Cla97Chr02	100	30	0	0	1	30	8511886	8511857	2.83e-08	56.5
31306716	31306745	LG03	Cla97Chr02	100	30	0	0	1	30	8511892	8511863	2.83e-08	56.5
31306716	31306745	LG03	Cla97Chr02	100	29	0	0	2	30	8511897	8511869	1.02e-07	54.7
31306716	31306745	LG03	Cla97Chr02	100	28	0	0	2	29	32161233	32161206	3.66e-07	52.8
2125888	2125917	LG03	Cla97Chr03	100	30	0	0	1	30	27953512	27953483	2.83e-08	56.5
12784690	12784719	LG03	Cla97Chr03	100	30	0	0	1	30	7323445	7323416	2.83e-08	56.5
25622644	25622673	LG03	Cla97Chr03	100	30	0	0	1	30	27953482	27953511	2.83e-08	56.5
31306716	31306745	LG03	Cla97Chr03	100	30	0	0	1	30	23552364	23552393	2.83e-08	56.5
31306716	31306745	LG03	Cla97Chr03	100	30	0	0	1	30	23552370	23552399	2.83e-08	56.5
31306716	31306745	LG03	Cla97Chr03	100	28	0	0	3	30	23552360	23552387	3.66e-07	52.8
31306716	31306745	LG03	Cla97Chr04	100	30	0	0	1	30	12533973	12533944	2.83e-08	56.5
31306716	31306745	LG03	Cla97Chr04	100	30	0	0	1	30	12533979	12533950	2.83e-08	56.5
31306716	31306745	LG03	Cla97Chr04	100	29	0	0	1	29	140718	140690	1.02e-07	54.7
31306716	31306745	LG03	Cla97Chr04	100	28	0	0	3	30	12533983	12533956	3.66e-07	52.8
31306716	31306745	LG03	Cla97Chr04	100	28	0	0	2	29	21881448	21881475	3.66e-07	52.8
2125888	2125917	LG03	Cla97Chr05	100	29	0	0	2	30	30563339	30563367	1.02e-07	54.7
12492605	12492634	LG03	Cla97Chr05	100	30	0	0	1	30	983699	983670	2.83e-08	56.5
12492605	12492634	LG03	Cla97Chr05	100	30	0	0	1	30	983705	983676	2.83e-08	56.5
12492605	12492634	LG03	Cla97Chr05	100	30	0	0	1	30	4467803	4467774	2.83e-08	56.5
12492605	12492634	LG03	Cla97Chr05	100	30	0	0	1	30	4467809	4467780	2.83e-08	56.5
12492605	12492634	LG03	Cla97Chr05	100	30	0	0	1	30	4467815	4467786	2.83e-08	56.5
12492605	12492634	LG03	Cla97Chr05	100	30	0	0	1	30	8069400	8069429	2.83e-08	56.5
12492605	12492634	LG03	Cla97Chr05	100	29	0	0	1	29	5057479	5057451	1.02e-07	54.7
12492605	12492634	LG03	Cla97Chr05	100	28	0	0	1	28	983693	983666	3.66e-07	52.8
12492605	12492634	LG03	Cla97Chr05	100	28	0	0	1	28	4467557	4467530	3.66e-07	52.8
12492605	12492634	LG03	Cla97Chr05	100	28	0	0	1	28	8069406	8069433	3.66e-07	52.8
25622644	25622673	LG03	Cla97Chr05	100	29	0	0	2	30	30563367	30563339	1.02e-07	54.7
2125888	2125917	LG03	Cla97Chr06	100	30	0	0	1	30	27610864	27610835	2.83e-08	56.5
2125888	2125917	LG03	Cla97Chr06	100	29	0	0	2	30	27610869	27610841	1.02e-07	54.7
12492605	12492634	LG03	Cla97Chr06	100	30	0	0	1	30	15093852	15093881	2.83e-08	56.5
25622644	25622673	LG03	Cla97Chr06	100	30	0	0	1	30	27610840	27610869	2.83e-08	56.5
25622644	25622673	LG03	Cla97Chr06	100	29	0	0	2	30	27610835	27610863	1.02e-07	54.7
31306716	31306745	LG03	Cla97Chr06	100	30	0	0	1	30	2385461	2385432	2.83e-08	56.5
31306716	31306745	LG03	Cla97Chr06	100	29	0	0	2	30	2385466	2385438	1.02e-07	54.7
31306716	31306745	LG03	Cla97Chr06	100	29	0	0	2	30	27088752	27088724	1.02e-07	54.7
2125888	2125917	LG03	Cla97Chr07	100	30	0	0	1	30	23423760	23423731	2.83e-08	56.5
12492605	12492634	LG03	Cla97Chr07	100	30	0	0	1	30	3009439	3009468	2.83e-08	56.5
12492605	12492634	LG03	Cla97Chr07	100	30	0	0	1	30	29331167	29331138	2.83e-08	56.5
12492605	12492634	LG03	Cla97Chr07	100	30	0	0	1	30	29331173	29331144	2.83e-08	56.5
12492605	12492634	LG03	Cla97Chr07	100	29	0	0	1	29	2331354	2331326	1.02e-07	54.7
12492605	12492634	LG03	Cla97Chr07	100	29	0	0	1	29	2331702	2331674	1.02e-07	54.7
12784690	12784719	LG03	Cla97Chr07	100	30	0	0	1	30	21927531	21927502	2.83e-08	56.5
12784690	12784719	LG03	Cla97Chr07	100	28	0	0	3	30	21927535	21927508	3.66e-07	52.8
25622644	25622673	LG03	Cla97Chr07	100	29	0	0	2	30	23423731	23423759	1.02e-07	54.7
31306716	31306745	LG03	Cla97Chr07	100	28	0	0	1	28	20118640	20118613	3.66e-07	52.8
12492605	12492634	LG03	Cla97Chr08	100	30	0	0	1	30	8069621	8069650	2.83e-08	56.5
31306716	31306745	LG03	Cla97Chr08	100	29	0	0	2	30	15278874	15278902	1.02e-07	54.7
12492605	12492634	LG03	Cla97Chr09	100	30	0	0	1	30	18198224	18198195	2.83e-08	56.5
12492605	12492634	LG03	Cla97Chr09	100	30	0	0	1	30	18198230	18198201	2.83e-08	56.5
12492605	12492634	LG03	Cla97Chr09	100	30	0	0	1	30	19637434	19637405	2.83e-08	56.5
12492605	12492634	LG03	Cla97Chr09	100	30	0	0	1	30	31048719	31048690	2.83e-08	56.5
12492605	12492634	LG03	Cla97Chr09	100	28	0	0	3	30	18198234	18198207	3.66e-07	52.8
12492605	12492634	LG03	Cla97Chr10	100	30	0	0	1	30	13358843	13358814	2.83e-08	56.5
12492605	12492634	LG03	Cla97Chr10	100	29	0	0	1	29	5322662	5322634	1.02e-07	54.7
12492605	12492634	LG03	Cla97Chr10	100	28	0	0	3	30	13358847	13358820	3.66e-07	52.8
2125888	2125917	LG03	Cla97Chr11	100	28	0	0	3	30	29498906	29498933	3.66e-07	52.8
12492605	12492634	LG03	Cla97Chr11	100	28	0	0	1	28	15477365	15477338	3.66e-07	52.8
12784690	12784719	LG03	Cla97Chr11	100	30	0	0	1	30	12081410	12081381	2.83e-08	56.5
25622644	25622673	LG03	Cla97Chr11	100	29	0	0	1	29	29498934	29498906	1.02e-07	54.7
31306716	31306745	LG03	Cla97Chr11	100	30	0	0	1	30	11252623	11252594	2.83e-08	56.5
31306716	31306745	LG03	Cla97Chr11	100	30	0	0	1	30	15434260	15434231	2.83e-08	56.5
31306716	31306745	LG03	Cla97Chr11	100	30	0	0	1	30	15434266	15434237	2.83e-08	56.5
31306716	31306745	LG03	Cla97Chr11	100	28	0	0	3	30	15434270	15434243	3.66e-07	52.8
2744247	2744276	LG04	Cla97Chr01	100	28	0	0	3	30	36575707	36575680	3.66e-07	52.8
8601258	8601287	LG04	Cla97Chr01	100	30	0	0	1	30	344873	344844	2.83e-08	56.5
8601258	8601287	LG04	Cla97Chr01	100	28	0	0	1	28	344867	344840	3.66e-07	52.8
23854905	23854934	LG04	Cla97Chr01	100	30	0	0	1	30	9835827	9835856	2.83e-08	56.5
23854905	23854934	LG04	Cla97Chr01	100	30	0	0	1	30	9835833	9835862	2.83e-08	56.5
23854905	23854934	LG04	Cla97Chr01	100	30	0	0	1	30	9835839	9835868	2.83e-08	56.5
23854905	23854934	LG04	Cla97Chr01	100	30	0	0	1	30	16358280	16358251	2.83e-08	56.5
23854905	23854934	LG04	Cla97Chr01	100	30	0	0	1	30	16358286	16358257	2.83e-08	56.5
23854905	23854934	LG04	Cla97Chr01	100	30	0	0	1	30	36845439	36845410	2.83e-08	56.5
23854905	23854934	LG04	Cla97Chr01	100	30	0	0	1	30	36845445	36845416	2.83e-08	56.5
23854905	23854934	LG04	Cla97Chr01	100	29	0	0	2	30	32263132	32263104	1.02e-07	54.7
23854905	23854934	LG04	Cla97Chr01	100	28	0	0	3	30	16358290	16358263	3.66e-07	52.8
40082062	40082091	LG04	Cla97Chr01	100	30	0	0	1	30	9835859	9835830	2.83e-08	56.5
40082062	40082091	LG04	Cla97Chr01	100	30	0	0	1	30	9835865	9835836	2.83e-08	56.5
40082062	40082091	LG04	Cla97Chr01	100	30	0	0	1	30	9835871	9835842	2.83e-08	56.5
40082062	40082091	LG04	Cla97Chr01	100	30	0	0	1	30	16358254	16358283	2.83e-08	56.5
40082062	40082091	LG04	Cla97Chr01	100	30	0	0	1	30	16358260	16358289	2.83e-08	56.5
40082062	40082091	LG04	Cla97Chr01	100	30	0	0	1	30	32263101	32263130	2.83e-08	56.5
40082062	40082091	LG04	Cla97Chr01	100	30	0	0	1	30	36845413	36845442	2.83e-08	56.5
40082062	40082091	LG04	Cla97Chr01	100	29	0	0	1	29	9835853	9835825	1.02e-07	54.7
40082062	40082091	LG04	Cla97Chr01	100	29	0	0	2	30	16358249	16358277	1.02e-07	54.7
5248617	5248646	LG04	Cla97Chr02	100	29	0	0	2	30	10152954	10152926	1.02e-07	54.7
23854905	23854934	LG04	Cla97Chr02	100	30	0	0	1	30	8511886	8511857	2.83e-08	56.5
23854905	23854934	LG04	Cla97Chr02	100	30	0	0	1	30	8511892	8511863	2.83e-08	56.5
23854905	23854934	LG04	Cla97Chr02	100	29	0	0	2	30	8511897	8511869	1.02e-07	54.7
23854905	23854934	LG04	Cla97Chr02	100	28	0	0	2	29	32161233	32161206	3.66e-07	52.8
40082062	40082091	LG04	Cla97Chr02	100	30	0	0	1	30	8511860	8511889	2.83e-08	56.5
40082062	40082091	LG04	Cla97Chr02	100	30	0	0	1	30	8511866	8511895	2.83e-08	56.5
23854905	23854934	LG04	Cla97Chr03	100	30	0	0	1	30	23552364	23552393	2.83e-08	56.5
23854905	23854934	LG04	Cla97Chr03	100	30	0	0	1	30	23552370	23552399	2.83e-08	56.5
23854905	23854934	LG04	Cla97Chr03	100	28	0	0	3	30	23552360	23552387	3.66e-07	52.8
24428224	24428253	LG04	Cla97Chr03	100	28	0	0	3	30	30334573	30334600	3.66e-07	52.8
40082062	40082091	LG04	Cla97Chr03	100	30	0	0	1	30	23552390	23552361	2.83e-08	56.5
40082062	40082091	LG04	Cla97Chr03	100	30	0	0	1	30	23552396	23552367	2.83e-08	56.5
40082062	40082091	LG04	Cla97Chr03	100	29	0	0	2	30	7883213	7883185	1.02e-07	54.7
40082062	40082091	LG04	Cla97Chr03	100	28	0	0	3	30	23552400	23552373	3.66e-07	52.8
42492041	42492070	LG04	Cla97Chr03	100	30	0	0	1	30	28033653	28033624	2.83e-08	56.5
42492041	42492070	LG04	Cla97Chr03	100	30	0	0	1	30	28033659	28033630	2.83e-08	56.5
23854905	23854934	LG04	Cla97Chr04	100	30	0	0	1	30	12533973	12533944	2.83e-08	56.5
23854905	23854934	LG04	Cla97Chr04	100	30	0	0	1	30	12533979	12533950	2.83e-08	56.5
23854905	23854934	LG04	Cla97Chr04	100	29	0	0	1	29	140718	140690	1.02e-07	54.7
23854905	23854934	LG04	Cla97Chr04	100	28	0	0	3	30	12533983	12533956	3.66e-07	52.8
23854905	23854934	LG04	Cla97Chr04	100	28	0	0	2	29	21881448	21881475	3.66e-07	52.8
40082062	40082091	LG04	Cla97Chr04	100	30	0	0	1	30	12533947	12533976	2.83e-08	56.5
40082062	40082091	LG04	Cla97Chr04	100	30	0	0	1	30	12533953	12533982	2.83e-08	56.5
40082062	40082091	LG04	Cla97Chr04	100	29	0	0	2	30	12533942	12533970	1.02e-07	54.7
42492041	42492070	LG04	Cla97Chr04	100	30	0	0	1	30	26803623	26803594	2.83e-08	56.5
42492041	42492070	LG04	Cla97Chr04	100	29	0	0	1	29	18371327	18371355	1.02e-07	54.7
42492041	42492070	LG04	Cla97Chr04	100	29	0	0	2	30	26412765	26412737	1.02e-07	54.7
42492041	42492070	LG04	Cla97Chr04	100	28	0	0	1	28	26803617	26803590	3.66e-07	52.8
8601258	8601287	LG04	Cla97Chr05	100	30	0	0	1	30	30407975	30407946	2.83e-08	56.5
24428224	24428253	LG04	Cla97Chr05	100	30	0	0	1	30	353812	353841	2.83e-08	56.5
24428224	24428253	LG04	Cla97Chr05	100	30	0	0	1	30	353818	353847	2.83e-08	56.5
24428224	24428253	LG04	Cla97Chr05	100	28	0	0	1	28	353824	353851	3.66e-07	52.8
23854905	23854934	LG04	Cla97Chr06	100	30	0	0	1	30	2385461	2385432	2.83e-08	56.5
23854905	23854934	LG04	Cla97Chr06	100	29	0	0	2	30	2385466	2385438	1.02e-07	54.7
23854905	23854934	LG04	Cla97Chr06	100	29	0	0	2	30	27088752	27088724	1.02e-07	54.7
40082062	40082091	LG04	Cla97Chr06	100	30	0	0	1	30	2385435	2385464	2.83e-08	56.5
40082062	40082091	LG04	Cla97Chr06	100	28	0	0	3	30	2385431	2385458	3.66e-07	52.8
40082062	40082091	LG04	Cla97Chr06	100	28	0	0	3	30	27088723	27088750	3.66e-07	52.8
45159433	45159462	LG04	Cla97Chr06	100	28	0	0	3	30	28017592	28017565	3.66e-07	52.8
5248617	5248646	LG04	Cla97Chr07	100	30	0	0	1	30	25208017	25208046	2.83e-08	56.5
5248617	5248646	LG04	Cla97Chr07	100	29	0	0	1	29	25208023	25208051	1.02e-07	54.7
23854905	23854934	LG04	Cla97Chr07	100	28	0	0	1	28	20118640	20118613	3.66e-07	52.8
40082062	40082091	LG04	Cla97Chr07	100	28	0	0	1	28	20118614	20118641	3.66e-07	52.8
23854905	23854934	LG04	Cla97Chr08	100	29	0	0	2	30	15278874	15278902	1.02e-07	54.7
40082062	40082091	LG04	Cla97Chr08	100	28	0	0	3	30	15278903	15278876	3.66e-07	52.8
2744247	2744276	LG04	Cla97Chr09	100	29	0	0	2	30	5481668	5481640	1.02e-07	54.7
45159433	45159462	LG04	Cla97Chr10	100	30	0	0	1	30	32147186	32147157	2.83e-08	56.5
23854905	23854934	LG04	Cla97Chr11	100	30	0	0	1	30	11252623	11252594	2.83e-08	56.5
23854905	23854934	LG04	Cla97Chr11	100	30	0	0	1	30	15434260	15434231	2.83e-08	56.5
23854905	23854934	LG04	Cla97Chr11	100	30	0	0	1	30	15434266	15434237	2.83e-08	56.5
23854905	23854934	LG04	Cla97Chr11	100	28	0	0	3	30	15434270	15434243	3.66e-07	52.8
40082062	40082091	LG04	Cla97Chr11	100	30	0	0	1	30	15434234	15434263	2.83e-08	56.5
40082062	40082091	LG04	Cla97Chr11	100	30	0	0	1	30	15434240	15434269	2.83e-08	56.5
40082062	40082091	LG04	Cla97Chr11	100	29	0	0	1	29	11252597	11252625	1.02e-07	54.7
40082062	40082091	LG04	Cla97Chr11	100	28	0	0	3	30	11252593	11252620	3.66e-07	52.8
45159433	45159462	LG04	Cla97Chr11	100	28	0	0	3	30	29921889	29921916	3.66e-07	52.8
46310171	46310200	LG05	Cla97Chr02	100	30	0	0	1	30	22805645	22805674	2.83e-08	56.5
46310171	46310200	LG05	Cla97Chr02	100	30	0	0	1	30	22805651	22805680	2.83e-08	56.5
46310171	46310200	LG05	Cla97Chr02	100	30	0	0	1	30	31007371	31007400	2.83e-08	56.5
46310171	46310200	LG05	Cla97Chr02	100	30	0	0	1	30	33661752	33661723	2.83e-08	56.5
9439743	9439772	LG05	Cla97Chr03	100	30	0	0	1	30	11485718	11485747	2.83e-08	56.5
9439743	9439772	LG05	Cla97Chr03	100	29	0	0	1	29	4606372	4606344	1.02e-07	54.7
9439743	9439772	LG05	Cla97Chr03	100	29	0	0	2	30	4606377	4606349	1.02e-07	54.7
9439743	9439772	LG05	Cla97Chr03	100	29	0	0	1	29	11485724	11485752	1.02e-07	54.7
9439743	9439772	LG05	Cla97Chr03	100	28	0	0	2	29	14936216	14936189	3.66e-07	52.8
33593042	33593071	LG05	Cla97Chr03	100	30	0	0	1	30	31762670	31762699	2.83e-08	56.5
33593042	33593071	LG05	Cla97Chr03	100	28	0	0	3	30	31762666	31762693	3.66e-07	52.8
33593042	33593071	LG05	Cla97Chr03	100	28	0	0	1	28	31762676	31762703	3.66e-07	52.8
42339103	42339132	LG05	Cla97Chr03	100	30	0	0	1	30	11485718	11485747	2.83e-08	56.5
42339103	42339132	LG05	Cla97Chr03	100	29	0	0	1	29	4606372	4606344	1.02e-07	54.7
42339103	42339132	LG05	Cla97Chr03	100	29	0	0	2	30	4606377	4606349	1.02e-07	54.7
42339103	42339132	LG05	Cla97Chr03	100	29	0	0	1	29	11485724	11485752	1.02e-07	54.7
42339103	42339132	LG05	Cla97Chr03	100	28	0	0	2	29	14936216	14936189	3.66e-07	52.8
46310171	46310200	LG05	Cla97Chr03	100	30	0	0	1	30	31746360	31746389	2.83e-08	56.5
46310171	46310200	LG05	Cla97Chr03	100	29	0	0	1	29	31746366	31746394	1.02e-07	54.7
9439743	9439772	LG05	Cla97Chr04	100	30	0	0	1	30	5859936	5859907	2.83e-08	56.5
9439743	9439772	LG05	Cla97Chr04	100	30	0	0	1	30	5859942	5859913	2.83e-08	56.5
42339103	42339132	LG05	Cla97Chr04	100	30	0	0	1	30	5859936	5859907	2.83e-08	56.5
42339103	42339132	LG05	Cla97Chr04	100	30	0	0	1	30	5859942	5859913	2.83e-08	56.5
8268325	8268354	LG05	Cla97Chr05	100	30	0	0	1	30	353846	353817	2.83e-08	56.5
8268325	8268354	LG05	Cla97Chr05	100	29	0	0	1	29	353840	353812	1.02e-07	54.7
8268325	8268354	LG05	Cla97Chr05	100	29	0	0	2	30	353851	353823	1.02e-07	54.7
9439743	9439772	LG05	Cla97Chr05	100	30	0	0	1	30	7830216	7830187	2.83e-08	56.5
9439743	9439772	LG05	Cla97Chr05	100	30	0	0	1	30	7830222	7830193	2.83e-08	56.5
9439743	9439772	LG05	Cla97Chr05	100	30	0	0	1	30	10411179	10411150	2.83e-08	56.5
9439743	9439772	LG05	Cla97Chr05	100	30	0	0	1	30	10411185	10411156	2.83e-08	56.5
9439743	9439772	LG05	Cla97Chr05	100	29	0	0	1	29	585049	585077	1.02e-07	54.7
9439743	9439772	LG05	Cla97Chr05	100	29	0	0	2	30	7830227	7830199	1.02e-07	54.7
9439743	9439772	LG05	Cla97Chr05	100	29	0	0	1	29	25041875	25041847	1.02e-07	54.7
9439743	9439772	LG05	Cla97Chr05	100	28	0	0	1	28	10411173	10411146	3.66e-07	52.8
35252147	35252176	LG05	Cla97Chr05	100	30	0	0	1	30	7462629	7462600	2.83e-08	56.5
35252147	35252176	LG05	Cla97Chr05	100	28	0	0	3	30	7462633	7462606	3.66e-07	52.8
42339103	42339132	LG05	Cla97Chr05	100	30	0	0	1	30	7830216	7830187	2.83e-08	56.5
42339103	42339132	LG05	Cla97Chr05	100	30	0	0	1	30	7830222	7830193	2.83e-08	56.5
42339103	42339132	LG05	Cla97Chr05	100	30	0	0	1	30	10411179	10411150	2.83e-08	56.5
42339103	42339132	LG05	Cla97Chr05	100	30	0	0	1	30	10411185	10411156	2.83e-08	56.5
42339103	42339132	LG05	Cla97Chr05	100	29	0	0	1	29	585049	585077	1.02e-07	54.7
42339103	42339132	LG05	Cla97Chr05	100	29	0	0	2	30	7830227	7830199	1.02e-07	54.7
42339103	42339132	LG05	Cla97Chr05	100	29	0	0	1	29	25041875	25041847	1.02e-07	54.7
42339103	42339132	LG05	Cla97Chr05	100	28	0	0	1	28	10411173	10411146	3.66e-07	52.8
44862475	44862504	LG05	Cla97Chr05	100	29	0	0	1	29	28261988	28261960	1.02e-07	54.7
46310171	46310200	LG05	Cla97Chr05	100	30	0	0	1	30	241506	241535	2.83e-08	56.5
46310171	46310200	LG05	Cla97Chr05	100	30	0	0	1	30	241512	241541	2.83e-08	56.5
46310171	46310200	LG05	Cla97Chr05	100	29	0	0	2	30	241501	241529	1.02e-07	54.7
9439743	9439772	LG05	Cla97Chr06	100	30	0	0	1	30	12168469	12168498	2.83e-08	56.5
9439743	9439772	LG05	Cla97Chr06	100	28	0	0	3	30	6496458	6496485	3.66e-07	52.8
9439743	9439772	LG05	Cla97Chr06	100	28	0	0	1	28	12168475	12168502	3.66e-07	52.8
9439743	9439772	LG05	Cla97Chr06	100	28	0	0	1	28	27935446	27935419	3.66e-07	52.8
35252147	35252176	LG05	Cla97Chr06	100	30	0	0	1	30	10042270	10042241	2.83e-08	56.5
42339103	42339132	LG05	Cla97Chr06	100	30	0	0	1	30	12168469	12168498	2.83e-08	56.5
42339103	42339132	LG05	Cla97Chr06	100	28	0	0	3	30	6496458	6496485	3.66e-07	52.8
42339103	42339132	LG05	Cla97Chr06	100	28	0	0	1	28	12168475	12168502	3.66e-07	52.8
42339103	42339132	LG05	Cla97Chr06	100	28	0	0	1	28	27935446	27935419	3.66e-07	52.8
3792671	3792700	LG05	Cla97Chr07	100	28	0	0	3	30	13500134	13500107	3.66e-07	52.8
9439743	9439772	LG05	Cla97Chr07	100	30	0	0	1	30	23720764	23720735	2.83e-08	56.5
42339103	42339132	LG05	Cla97Chr07	100	30	0	0	1	30	23720764	23720735	2.83e-08	56.5
46310171	46310200	LG05	Cla97Chr07	100	30	0	0	1	30	333006	332977	2.83e-08	56.5
46310171	46310200	LG05	Cla97Chr07	100	30	0	0	1	30	333012	332983	2.83e-08	56.5
46310171	46310200	LG05	Cla97Chr07	100	29	0	0	1	29	333000	332972	1.02e-07	54.7
46310171	46310200	LG05	Cla97Chr07	100	28	0	0	3	30	333016	332989	3.66e-07	52.8
886	915	LG05	Cla97Chr08	100	30	0	0	1	30	1124723	1124752	2.83e-08	56.5
886	915	LG05	Cla97Chr08	100	30	0	0	1	30	1124752	1124723	2.83e-08	56.5
886	915	LG05	Cla97Chr08	100	30	0	0	1	30	1124729	1124758	2.83e-08	56.5
886	915	LG05	Cla97Chr08	100	30	0	0	1	30	1124758	1124729	2.83e-08	56.5
886	915	LG05	Cla97Chr08	100	29	0	0	1	29	1124746	1124718	1.02e-07	54.7
886	915	LG05	Cla97Chr08	100	29	0	0	2	30	1124718	1124746	1.02e-07	54.7
1345	1374	LG05	Cla97Chr08	100	30	0	0	1	30	1124749	1124720	2.83e-08	56.5
1345	1374	LG05	Cla97Chr08	100	30	0	0	1	30	1124720	1124749	2.83e-08	56.5
1345	1374	LG05	Cla97Chr08	100	30	0	0	1	30	1124755	1124726	2.83e-08	56.5
1345	1374	LG05	Cla97Chr08	100	30	0	0	1	30	1124726	1124755	2.83e-08	56.5
1440	1469	LG05	Cla97Chr08	100	30	0	0	1	30	1124749	1124720	2.83e-08	56.5
1440	1469	LG05	Cla97Chr08	100	30	0	0	1	30	1124720	1124749	2.83e-08	56.5
1440	1469	LG05	Cla97Chr08	100	30	0	0	1	30	1124755	1124726	2.83e-08	56.5
1440	1469	LG05	Cla97Chr08	100	30	0	0	1	30	1124726	1124755	2.83e-08	56.5
4293	4322	LG05	Cla97Chr08	100	30	0	0	1	30	1124749	1124720	2.83e-08	56.5
4293	4322	LG05	Cla97Chr08	100	30	0	0	1	30	1124720	1124749	2.83e-08	56.5
4293	4322	LG05	Cla97Chr08	100	30	0	0	1	30	1124755	1124726	2.83e-08	56.5
4293	4322	LG05	Cla97Chr08	100	30	0	0	1	30	1124726	1124755	2.83e-08	56.5
4722	4751	LG05	Cla97Chr08	100	30	0	0	1	30	1124749	1124720	2.83e-08	56.5
4722	4751	LG05	Cla97Chr08	100	30	0	0	1	30	1124720	1124749	2.83e-08	56.5
4722	4751	LG05	Cla97Chr08	100	30	0	0	1	30	1124755	1124726	2.83e-08	56.5
4722	4751	LG05	Cla97Chr08	100	30	0	0	1	30	1124726	1124755	2.83e-08	56.5
4817	4846	LG05	Cla97Chr08	100	30	0	0	1	30	1124749	1124720	2.83e-08	56.5
4817	4846	LG05	Cla97Chr08	100	30	0	0	1	30	1124720	1124749	2.83e-08	56.5
4817	4846	LG05	Cla97Chr08	100	30	0	0	1	30	1124755	1124726	2.83e-08	56.5
4817	4846	LG05	Cla97Chr08	100	30	0	0	1	30	1124726	1124755	2.83e-08	56.5
5292	5321	LG05	Cla97Chr08	100	30	0	0	1	30	1124749	1124720	2.83e-08	56.5
5292	5321	LG05	Cla97Chr08	100	30	0	0	1	30	1124720	1124749	2.83e-08	56.5
5292	5321	LG05	Cla97Chr08	100	30	0	0	1	30	1124755	1124726	2.83e-08	56.5
5292	5321	LG05	Cla97Chr08	100	30	0	0	1	30	1124726	1124755	2.83e-08	56.5
9644	9673	LG05	Cla97Chr08	100	30	0	0	1	30	1124749	1124720	2.83e-08	56.5
9644	9673	LG05	Cla97Chr08	100	30	0	0	1	30	1124720	1124749	2.83e-08	56.5
9644	9673	LG05	Cla97Chr08	100	30	0	0	1	30	1124755	1124726	2.83e-08	56.5
9644	9673	LG05	Cla97Chr08	100	30	0	0	1	30	1124726	1124755	2.83e-08	56.5
9798	9827	LG05	Cla97Chr08	100	30	0	0	1	30	1124723	1124752	2.83e-08	56.5
9798	9827	LG05	Cla97Chr08	100	30	0	0	1	30	1124752	1124723	2.83e-08	56.5
9798	9827	LG05	Cla97Chr08	100	30	0	0	1	30	1124729	1124758	2.83e-08	56.5
9798	9827	LG05	Cla97Chr08	100	30	0	0	1	30	1124758	1124729	2.83e-08	56.5
9798	9827	LG05	Cla97Chr08	100	29	0	0	1	29	1124746	1124718	1.02e-07	54.7
9798	9827	LG05	Cla97Chr08	100	29	0	0	2	30	1124718	1124746	1.02e-07	54.7
9439743	9439772	LG05	Cla97Chr08	100	28	0	0	2	29	25373399	25373426	3.66e-07	52.8
42339103	42339132	LG05	Cla97Chr08	100	28	0	0	2	29	25373399	25373426	3.66e-07	52.8
27478046	27478075	LG05	Cla97Chr09	100	30	0	0	1	30	11354727	11354698	2.83e-08	56.5
3792671	3792700	LG05	Cla97Chr10	100	30	0	0	1	30	10149762	10149733	2.83e-08	56.5
3792671	3792700	LG05	Cla97Chr10	100	29	0	0	2	30	26008428	26008456	1.02e-07	54.7
3792671	3792700	LG05	Cla97Chr10	100	28	0	0	3	30	10149766	10149739	3.66e-07	52.8
9439743	9439772	LG05	Cla97Chr10	100	30	0	0	1	30	3706017	3705988	2.83e-08	56.5
9439743	9439772	LG05	Cla97Chr10	100	30	0	0	1	30	3706023	3705994	2.83e-08	56.5
9439743	9439772	LG05	Cla97Chr10	100	30	0	0	1	30	33983989	33983960	2.83e-08	56.5
9439743	9439772	LG05	Cla97Chr10	100	29	0	0	2	30	33983994	33983966	1.02e-07	54.7
9439743	9439772	LG05	Cla97Chr10	100	28	0	0	3	30	26878520	26878547	3.66e-07	52.8
9439743	9439772	LG05	Cla97Chr10	100	28	0	0	3	30	26898895	26898868	3.66e-07	52.8
35825441	35825470	LG05	Cla97Chr10	100	30	0	0	1	30	25331768	25331797	2.83e-08	56.5
35825441	35825470	LG05	Cla97Chr10	100	29	0	0	1	29	25331774	25331802	1.02e-07	54.7
42339103	42339132	LG05	Cla97Chr10	100	30	0	0	1	30	3706017	3705988	2.83e-08	56.5
42339103	42339132	LG05	Cla97Chr10	100	30	0	0	1	30	3706023	3705994	2.83e-08	56.5
42339103	42339132	LG05	Cla97Chr10	100	30	0	0	1	30	33983989	33983960	2.83e-08	56.5
42339103	42339132	LG05	Cla97Chr10	100	29	0	0	2	30	33983994	33983966	1.02e-07	54.7
42339103	42339132	LG05	Cla97Chr10	100	28	0	0	3	30	26878520	26878547	3.66e-07	52.8
42339103	42339132	LG05	Cla97Chr10	100	28	0	0	3	30	26898895	26898868	3.66e-07	52.8
44862475	44862504	LG05	Cla97Chr11	100	28	0	0	1	28	26214494	26214467	3.66e-07	52.8
35252147	35252176	LG05	Cla97Scf033	100	30	0	0	1	30	223	252	2.83e-08	56.5
35252147	35252176	LG05	Cla97Scf033	100	30	0	0	1	30	229	258	2.83e-08	56.5
35252147	35252176	LG05	Cla97Scf033	100	30	0	0	1	30	235	264	2.83e-08	56.5
35252147	35252176	LG05	Cla97Scf049	100	30	0	0	1	30	2964	2993	2.83e-08	56.5
35252147	35252176	LG05	Cla97Scf049	100	30	0	0	1	30	2970	2999	2.83e-08	56.5
35252147	35252176	LG05	Cla97Scf067	100	30	0	0	1	30	4626	4597	2.83e-08	56.5
35252147	35252176	LG05	Cla97Scf067	100	30	0	0	1	30	4632	4603	2.83e-08	56.5
1255	1284	LG06	Cla97Chr08	100	30	0	0	1	30	1124749	1124720	2.83e-08	56.5
1255	1284	LG06	Cla97Chr08	100	30	0	0	1	30	1124720	1124749	2.83e-08	56.5
1255	1284	LG06	Cla97Chr08	100	30	0	0	1	30	1124755	1124726	2.83e-08	56.5
1255	1284	LG06	Cla97Chr08	100	30	0	0	1	30	1124726	1124755	2.83e-08	56.5
3607	3636	LG06	Cla97Chr08	100	30	0	0	1	30	1124749	1124720	2.83e-08	56.5
3607	3636	LG06	Cla97Chr08	100	30	0	0	1	30	1124720	1124749	2.83e-08	56.5
3607	3636	LG06	Cla97Chr08	100	30	0	0	1	30	1124755	1124726	2.83e-08	56.5
3607	3636	LG06	Cla97Chr08	100	30	0	0	1	30	1124726	1124755	2.83e-08	56.5
5114	5143	LG06	Cla97Chr08	100	30	0	0	1	30	1124749	1124720	2.83e-08	56.5
5114	5143	LG06	Cla97Chr08	100	30	0	0	1	30	1124720	1124749	2.83e-08	56.5
5114	5143	LG06	Cla97Chr08	100	30	0	0	1	30	1124755	1124726	2.83e-08	56.5
5114	5143	LG06	Cla97Chr08	100	30	0	0	1	30	1124726	1124755	2.83e-08	56.5
5238	5267	LG06	Cla97Chr08	100	30	0	0	1	30	1124749	1124720	2.83e-08	56.5
5238	5267	LG06	Cla97Chr08	100	30	0	0	1	30	1124720	1124749	2.83e-08	56.5
5238	5267	LG06	Cla97Chr08	100	30	0	0	1	30	1124755	1124726	2.83e-08	56.5
5238	5267	LG06	Cla97Chr08	100	30	0	0	1	30	1124726	1124755	2.83e-08	56.5
6217	6246	LG06	Cla97Chr08	100	30	0	0	1	30	1124749	1124720	2.83e-08	56.5
6217	6246	LG06	Cla97Chr08	100	30	0	0	1	30	1124720	1124749	2.83e-08	56.5
6217	6246	LG06	Cla97Chr08	100	30	0	0	1	30	1124755	1124726	2.83e-08	56.5
6217	6246	LG06	Cla97Chr08	100	30	0	0	1	30	1124726	1124755	2.83e-08	56.5
6585	6614	LG06	Cla97Chr08	100	30	0	0	1	30	1124749	1124720	2.83e-08	56.5
6585	6614	LG06	Cla97Chr08	100	30	0	0	1	30	1124720	1124749	2.83e-08	56.5
6585	6614	LG06	Cla97Chr08	100	30	0	0	1	30	1124755	1124726	2.83e-08	56.5
6585	6614	LG06	Cla97Chr08	100	30	0	0	1	30	1124726	1124755	2.83e-08	56.5
7821	7850	LG06	Cla97Chr08	100	30	0	0	1	30	1124749	1124720	2.83e-08	56.5
7821	7850	LG06	Cla97Chr08	100	30	0	0	1	30	1124720	1124749	2.83e-08	56.5
7821	7850	LG06	Cla97Chr08	100	30	0	0	1	30	1124755	1124726	2.83e-08	56.5
7821	7850	LG06	Cla97Chr08	100	30	0	0	1	30	1124726	1124755	2.83e-08	56.5
8243	8272	LG06	Cla97Chr08	100	30	0	0	1	30	1124749	1124720	2.83e-08	56.5
8243	8272	LG06	Cla97Chr08	100	30	0	0	1	30	1124720	1124749	2.83e-08	56.5
8243	8272	LG06	Cla97Chr08	100	30	0	0	1	30	1124755	1124726	2.83e-08	56.5
8243	8272	LG06	Cla97Chr08	100	30	0	0	1	30	1124726	1124755	2.83e-08	56.5
9587	9616	LG06	Cla97Chr08	100	30	0	0	1	30	1124749	1124720	2.83e-08	56.5
9587	9616	LG06	Cla97Chr08	100	30	0	0	1	30	1124720	1124749	2.83e-08	56.5
9587	9616	LG06	Cla97Chr08	100	30	0	0	1	30	1124755	1124726	2.83e-08	56.5
9587	9616	LG06	Cla97Chr08	100	30	0	0	1	30	1124726	1124755	2.83e-08	56.5
12499	12528	LG06	Cla97Chr08	100	30	0	0	1	30	1124749	1124720	2.83e-08	56.5
12499	12528	LG06	Cla97Chr08	100	30	0	0	1	30	1124720	1124749	2.83e-08	56.5
12499	12528	LG06	Cla97Chr08	100	30	0	0	1	30	1124755	1124726	2.83e-08	56.5
12499	12528	LG06	Cla97Chr08	100	30	0	0	1	30	1124726	1124755	2.83e-08	56.5
46573605	46573634	LG06	Cla97Chr08	100	30	0	0	1	30	1124723	1124752	2.83e-08	56.5
46573605	46573634	LG06	Cla97Chr08	100	30	0	0	1	30	1124752	1124723	2.83e-08	56.5
46573605	46573634	LG06	Cla97Chr08	100	30	0	0	1	30	1124729	1124758	2.83e-08	56.5
46573605	46573634	LG06	Cla97Chr08	100	30	0	0	1	30	1124758	1124729	2.83e-08	56.5
46573605	46573634	LG06	Cla97Chr08	100	29	0	0	1	29	1124746	1124718	1.02e-07	54.7
46573605	46573634	LG06	Cla97Chr08	100	29	0	0	2	30	1124718	1124746	1.02e-07	54.7
46592761	46592790	LG06	Cla97Chr08	100	30	0	0	1	30	1124749	1124720	2.83e-08	56.5
46592761	46592790	LG06	Cla97Chr08	100	30	0	0	1	30	1124720	1124749	2.83e-08	56.5
46592761	46592790	LG06	Cla97Chr08	100	30	0	0	1	30	1124755	1124726	2.83e-08	56.5
46592761	46592790	LG06	Cla97Chr08	100	30	0	0	1	30	1124726	1124755	2.83e-08	56.5
46595834	46595863	LG06	Cla97Chr08	100	30	0	0	1	30	1124723	1124752	2.83e-08	56.5
46595834	46595863	LG06	Cla97Chr08	100	30	0	0	1	30	1124752	1124723	2.83e-08	56.5
46595834	46595863	LG06	Cla97Chr08	100	30	0	0	1	30	1124729	1124758	2.83e-08	56.5
46595834	46595863	LG06	Cla97Chr08	100	30	0	0	1	30	1124758	1124729	2.83e-08	56.5
46595834	46595863	LG06	Cla97Chr08	100	29	0	0	1	29	1124746	1124718	1.02e-07	54.7
46595834	46595863	LG06	Cla97Chr08	100	29	0	0	2	30	1124718	1124746	1.02e-07	54.7
46597668	46597697	LG06	Cla97Chr08	100	30	0	0	1	30	1124723	1124752	2.83e-08	56.5
46597668	46597697	LG06	Cla97Chr08	100	30	0	0	1	30	1124752	1124723	2.83e-08	56.5
46597668	46597697	LG06	Cla97Chr08	100	30	0	0	1	30	1124729	1124758	2.83e-08	56.5
46597668	46597697	LG06	Cla97Chr08	100	30	0	0	1	30	1124758	1124729	2.83e-08	56.5
46597668	46597697	LG06	Cla97Chr08	100	29	0	0	1	29	1124746	1124718	1.02e-07	54.7
46597668	46597697	LG06	Cla97Chr08	100	29	0	0	2	30	1124718	1124746	1.02e-07	54.7
7985321	7985350	LG06	Cla97Chr09	100	30	0	0	1	30	11354727	11354698	2.83e-08	56.5
6085787	6085816	LG07	Cla97Chr01	100	29	0	0	1	29	121890	121918	1.02e-07	54.7
39981677	39981706	LG07	Cla97Chr02	100	30	0	0	1	30	29724638	29724609	2.83e-08	56.5
39981677	39981706	LG07	Cla97Chr02	100	29	0	0	1	29	29724632	29724604	1.02e-07	54.7
469674	469703	LG07	Cla97Chr03	100	30	0	0	1	30	4606348	4606377	2.83e-08	56.5
469674	469703	LG07	Cla97Chr03	100	30	0	0	1	30	11485748	11485719	2.83e-08	56.5
469674	469703	LG07	Cla97Chr03	100	28	0	0	3	30	4606344	4606371	3.66e-07	52.8
469674	469703	LG07	Cla97Chr03	100	28	0	0	3	30	11485752	11485725	3.66e-07	52.8
469674	469703	LG07	Cla97Chr03	100	28	0	0	3	30	14936189	14936216	3.66e-07	52.8
556001	556030	LG07	Cla97Chr03	100	30	0	0	1	30	4606346	4606375	2.83e-08	56.5
556001	556030	LG07	Cla97Chr03	100	30	0	0	1	30	11485750	11485721	2.83e-08	56.5
2425266	2425295	LG07	Cla97Chr03	100	30	0	0	1	30	28033621	28033650	2.83e-08	56.5
2425266	2425295	LG07	Cla97Chr03	100	30	0	0	1	30	28033627	28033656	2.83e-08	56.5
11356368	11356397	LG07	Cla97Chr03	100	29	0	0	1	29	30334573	30334601	1.02e-07	54.7
40003533	40003562	LG07	Cla97Chr03	100	28	0	0	2	29	27747311	27747338	3.66e-07	52.8
469674	469703	LG07	Cla97Chr04	100	30	0	0	1	30	5859906	5859935	2.83e-08	56.5
469674	469703	LG07	Cla97Chr04	100	30	0	0	1	30	5859912	5859941	2.83e-08	56.5
556001	556030	LG07	Cla97Chr04	100	30	0	0	1	30	5859910	5859939	2.83e-08	56.5
556001	556030	LG07	Cla97Chr04	100	29	0	0	2	30	5859905	5859933	1.02e-07	54.7
2425266	2425295	LG07	Cla97Chr04	100	30	0	0	1	30	26803591	26803620	2.83e-08	56.5
2425266	2425295	LG07	Cla97Chr04	100	28	0	0	3	30	2120240	2120267	3.66e-07	52.8
2425266	2425295	LG07	Cla97Chr04	100	28	0	0	1	28	26803597	26803624	3.66e-07	52.8
469674	469703	LG07	Cla97Chr05	100	30	0	0	1	30	7830192	7830221	2.83e-08	56.5
469674	469703	LG07	Cla97Chr05	100	30	0	0	1	30	7830198	7830227	2.83e-08	56.5
469674	469703	LG07	Cla97Chr05	100	30	0	0	1	30	10411149	10411178	2.83e-08	56.5
469674	469703	LG07	Cla97Chr05	100	30	0	0	1	30	10411155	10411184	2.83e-08	56.5
469674	469703	LG07	Cla97Chr05	100	29	0	0	2	30	7830187	7830215	1.02e-07	54.7
469674	469703	LG07	Cla97Chr05	100	28	0	0	3	30	585077	585050	3.66e-07	52.8
469674	469703	LG07	Cla97Chr05	100	28	0	0	3	30	25041847	25041874	3.66e-07	52.8
556001	556030	LG07	Cla97Chr05	100	30	0	0	1	30	7830190	7830219	2.83e-08	56.5
556001	556030	LG07	Cla97Chr05	100	30	0	0	1	30	7830196	7830225	2.83e-08	56.5
556001	556030	LG07	Cla97Chr05	100	30	0	0	1	30	10411147	10411176	2.83e-08	56.5
556001	556030	LG07	Cla97Chr05	100	30	0	0	1	30	10411153	10411182	2.83e-08	56.5
556001	556030	LG07	Cla97Chr05	100	29	0	0	1	29	25041849	25041877	1.02e-07	54.7
11356368	11356397	LG07	Cla97Chr05	100	30	0	0	1	30	353814	353843	2.83e-08	56.5
11356368	11356397	LG07	Cla97Chr05	100	30	0	0	1	30	353820	353849	2.83e-08	56.5
469674	469703	LG07	Cla97Chr06	100	30	0	0	1	30	12168499	12168470	2.83e-08	56.5
469674	469703	LG07	Cla97Chr06	100	29	0	0	1	29	6496486	6496458	1.02e-07	54.7
556001	556030	LG07	Cla97Chr06	100	30	0	0	1	30	6496488	6496459	2.83e-08	56.5
556001	556030	LG07	Cla97Chr06	100	30	0	0	1	30	12168501	12168472	2.83e-08	56.5
556001	556030	LG07	Cla97Chr06	100	29	0	0	1	29	27935420	27935448	1.02e-07	54.7
469674	469703	LG07	Cla97Chr07	100	29	0	0	2	30	23720735	23720763	1.02e-07	54.7
556001	556030	LG07	Cla97Chr07	100	28	0	0	1	28	23720738	23720765	3.66e-07	52.8
39981677	39981706	LG07	Cla97Chr07	100	30	0	0	1	30	6295668	6295639	2.83e-08	56.5
39981677	39981706	LG07	Cla97Chr07	100	30	0	0	1	30	6295674	6295645	2.83e-08	56.5
305157	305186	LG07	Cla97Chr08	100	30	0	0	1	30	1124749	1124720	2.83e-08	56.5
305157	305186	LG07	Cla97Chr08	100	30	0	0	1	30	1124720	1124749	2.83e-08	56.5
305157	305186	LG07	Cla97Chr08	100	30	0	0	1	30	1124755	1124726	2.83e-08	56.5
305157	305186	LG07	Cla97Chr08	100	30	0	0	1	30	1124726	1124755	2.83e-08	56.5
305201	305230	LG07	Cla97Chr08	100	30	0	0	1	30	1124749	1124720	2.83e-08	56.5
305201	305230	LG07	Cla97Chr08	100	30	0	0	1	30	1124720	1124749	2.83e-08	56.5
305201	305230	LG07	Cla97Chr08	100	30	0	0	1	30	1124755	1124726	2.83e-08	56.5
305201	305230	LG07	Cla97Chr08	100	30	0	0	1	30	1124726	1124755	2.83e-08	56.5
306368	306397	LG07	Cla97Chr08	100	30	0	0	1	30	1124749	1124720	2.83e-08	56.5
306368	306397	LG07	Cla97Chr08	100	30	0	0	1	30	1124720	1124749	2.83e-08	56.5
306368	306397	LG07	Cla97Chr08	100	30	0	0	1	30	1124755	1124726	2.83e-08	56.5
306368	306397	LG07	Cla97Chr08	100	30	0	0	1	30	1124726	1124755	2.83e-08	56.5
309263	309292	LG07	Cla97Chr08	100	30	0	0	1	30	1124749	1124720	2.83e-08	56.5
309263	309292	LG07	Cla97Chr08	100	30	0	0	1	30	1124720	1124749	2.83e-08	56.5
309263	309292	LG07	Cla97Chr08	100	30	0	0	1	30	1124755	1124726	2.83e-08	56.5
309263	309292	LG07	Cla97Chr08	100	30	0	0	1	30	1124726	1124755	2.83e-08	56.5
311856	311885	LG07	Cla97Chr08	100	30	0	0	1	30	1124747	1124718	2.83e-08	56.5
311856	311885	LG07	Cla97Chr08	100	30	0	0	1	30	1124722	1124751	2.83e-08	56.5
311856	311885	LG07	Cla97Chr08	100	30	0	0	1	30	1124753	1124724	2.83e-08	56.5
311856	311885	LG07	Cla97Chr08	100	30	0	0	1	30	1124728	1124757	2.83e-08	56.5
311856	311885	LG07	Cla97Chr08	100	29	0	0	2	30	1124758	1124730	1.02e-07	54.7
311856	311885	LG07	Cla97Chr08	100	28	0	0	3	30	1124718	1124745	3.66e-07	52.8
312831	312860	LG07	Cla97Chr08	100	30	0	0	1	30	1124749	1124720	2.83e-08	56.5
312831	312860	LG07	Cla97Chr08	100	30	0	0	1	30	1124720	1124749	2.83e-08	56.5
312831	312860	LG07	Cla97Chr08	100	30	0	0	1	30	1124755	1124726	2.83e-08	56.5
312831	312860	LG07	Cla97Chr08	100	30	0	0	1	30	1124726	1124755	2.83e-08	56.5
469674	469703	LG07	Cla97Chr08	100	28	0	0	3	30	25373426	25373399	3.66e-07	52.8
2425266	2425295	LG07	Cla97Chr09	100	28	0	0	3	30	9737579	9737552	3.66e-07	52.8
469674	469703	LG07	Cla97Chr10	100	30	0	0	1	30	3705993	3706022	2.83e-08	56.5
469674	469703	LG07	Cla97Chr10	100	30	0	0	1	30	33983959	33983988	2.83e-08	56.5
469674	469703	LG07	Cla97Chr10	100	30	0	0	1	30	33983965	33983994	2.83e-08	56.5
469674	469703	LG07	Cla97Chr10	100	29	0	0	2	30	3705988	3706016	1.02e-07	54.7
469674	469703	LG07	Cla97Chr10	100	29	0	0	1	29	26878548	26878520	1.02e-07	54.7
469674	469703	LG07	Cla97Chr10	100	29	0	0	1	29	26898867	26898895	1.02e-07	54.7
556001	556030	LG07	Cla97Chr10	100	30	0	0	1	30	3705991	3706020	2.83e-08	56.5
556001	556030	LG07	Cla97Chr10	100	30	0	0	1	30	33983957	33983986	2.83e-08	56.5
556001	556030	LG07	Cla97Chr10	100	30	0	0	1	30	33983963	33983992	2.83e-08	56.5
556001	556030	LG07	Cla97Chr10	100	28	0	0	1	28	3705997	3706024	3.66e-07	52.8
556001	556030	LG07	Cla97Chr10	100	28	0	0	3	30	26878548	26878521	3.66e-07	52.8
556001	556030	LG07	Cla97Chr10	100	28	0	0	3	30	26898867	26898894	3.66e-07	52.8
43266281	43266310	LG07	Cla97Chr11	100	29	0	0	1	29	27172547	27172519	1.02e-07	54.7
5908285	5908314	LG08	Cla97Chr01	100	28	0	0	3	30	16965463	16965490	3.66e-07	52.8
5908285	5908314	LG08	Cla97Chr01	100	28	0	0	1	28	16965490	16965463	3.66e-07	52.8
39705535	39705564	LG08	Cla97Chr01	100	30	0	0	1	30	10856091	10856062	2.83e-08	56.5
39705535	39705564	LG08	Cla97Chr01	100	29	0	0	1	29	10856085	10856057	1.02e-07	54.7
40176683	40176712	LG08	Cla97Chr02	100	30	0	0	1	30	22805613	22805642	2.83e-08	56.5
40176683	40176712	LG08	Cla97Chr02	100	29	0	0	1	29	22805619	22805647	1.02e-07	54.7
40176683	40176712	LG08	Cla97Chr02	100	29	0	0	1	29	26937094	26937066	1.02e-07	54.7
40176683	40176712	LG08	Cla97Chr02	100	28	0	0	3	30	26937098	26937071	3.66e-07	52.8
5908285	5908314	LG08	Cla97Chr03	100	28	0	0	3	30	3219134	3219161	3.66e-07	52.8
5908285	5908314	LG08	Cla97Chr03	100	28	0	0	1	28	3219161	3219134	3.66e-07	52.8
5908285	5908314	LG08	Cla97Chr03	100	28	0	0	3	30	3219165	3219138	3.66e-07	52.8
5908285	5908314	LG08	Cla97Chr03	100	28	0	0	1	28	3219138	3219165	3.66e-07	52.8
5908285	5908314	LG08	Cla97Chr03	100	28	0	0	1	28	24602891	24602864	3.66e-07	52.8
5908285	5908314	LG08	Cla97Chr03	100	28	0	0	3	30	24602864	24602891	3.66e-07	52.8
7768726	7768755	LG08	Cla97Chr03	100	30	0	0	1	30	11485718	11485747	2.83e-08	56.5
7768726	7768755	LG08	Cla97Chr03	100	29	0	0	1	29	4606372	4606344	1.02e-07	54.7
7768726	7768755	LG08	Cla97Chr03	100	29	0	0	2	30	4606377	4606349	1.02e-07	54.7
7768726	7768755	LG08	Cla97Chr03	100	29	0	0	1	29	11485724	11485752	1.02e-07	54.7
7768726	7768755	LG08	Cla97Chr03	100	28	0	0	2	29	14936216	14936189	3.66e-07	52.8
39705535	39705564	LG08	Cla97Chr03	100	30	0	0	1	30	9789029	9789000	2.83e-08	56.5
39705535	39705564	LG08	Cla97Chr03	100	28	0	0	1	28	9789023	9788996	3.66e-07	52.8
40176683	40176712	LG08	Cla97Chr03	100	30	0	0	1	30	7323414	7323443	2.83e-08	56.5
40176683	40176712	LG08	Cla97Chr03	100	28	0	0	1	28	7323420	7323447	3.66e-07	52.8
999267	999296	LG08	Cla97Chr04	100	29	0	0	1	29	8878625	8878597	1.02e-07	54.7
7768726	7768755	LG08	Cla97Chr04	100	30	0	0	1	30	5859936	5859907	2.83e-08	56.5
7768726	7768755	LG08	Cla97Chr04	100	30	0	0	1	30	5859942	5859913	2.83e-08	56.5
29579132	29579161	LG08	Cla97Chr04	100	29	0	0	1	29	8878597	8878625	1.02e-07	54.7
34185909	34185938	LG08	Cla97Chr04	100	28	0	0	1	28	8878624	8878597	3.66e-07	52.8
7768726	7768755	LG08	Cla97Chr05	100	30	0	0	1	30	7830216	7830187	2.83e-08	56.5
7768726	7768755	LG08	Cla97Chr05	100	30	0	0	1	30	7830222	7830193	2.83e-08	56.5
7768726	7768755	LG08	Cla97Chr05	100	30	0	0	1	30	10411179	10411150	2.83e-08	56.5
7768726	7768755	LG08	Cla97Chr05	100	30	0	0	1	30	10411185	10411156	2.83e-08	56.5
7768726	7768755	LG08	Cla97Chr05	100	29	0	0	1	29	585049	585077	1.02e-07	54.7
7768726	7768755	LG08	Cla97Chr05	100	29	0	0	2	30	7830227	7830199	1.02e-07	54.7
7768726	7768755	LG08	Cla97Chr05	100	29	0	0	1	29	25041875	25041847	1.02e-07	54.7
7768726	7768755	LG08	Cla97Chr05	100	28	0	0	1	28	10411173	10411146	3.66e-07	52.8
39705535	39705564	LG08	Cla97Chr05	100	30	0	0	1	30	15137210	15137239	2.83e-08	56.5
7768726	7768755	LG08	Cla97Chr06	100	30	0	0	1	30	12168469	12168498	2.83e-08	56.5
7768726	7768755	LG08	Cla97Chr06	100	28	0	0	3	30	6496458	6496485	3.66e-07	52.8
7768726	7768755	LG08	Cla97Chr06	100	28	0	0	1	28	12168475	12168502	3.66e-07	52.8
7768726	7768755	LG08	Cla97Chr06	100	28	0	0	1	28	27935446	27935419	3.66e-07	52.8
7768726	7768755	LG08	Cla97Chr07	100	30	0	0	1	30	23720764	23720735	2.83e-08	56.5
40176683	40176712	LG08	Cla97Chr07	100	30	0	0	1	30	21927500	21927529	2.83e-08	56.5
40176683	40176712	LG08	Cla97Chr07	100	30	0	0	1	30	21927506	21927535	2.83e-08	56.5
4276	4305	LG08	Cla97Chr08	100	30	0	0	1	30	1124749	1124720	2.83e-08	56.5
4276	4305	LG08	Cla97Chr08	100	30	0	0	1	30	1124720	1124749	2.83e-08	56.5
4276	4305	LG08	Cla97Chr08	100	30	0	0	1	30	1124755	1124726	2.83e-08	56.5
4276	4305	LG08	Cla97Chr08	100	30	0	0	1	30	1124726	1124755	2.83e-08	56.5
7406	7435	LG08	Cla97Chr08	100	30	0	0	1	30	1124749	1124720	2.83e-08	56.5
7406	7435	LG08	Cla97Chr08	100	30	0	0	1	30	1124720	1124749	2.83e-08	56.5
7406	7435	LG08	Cla97Chr08	100	30	0	0	1	30	1124755	1124726	2.83e-08	56.5
7406	7435	LG08	Cla97Chr08	100	30	0	0	1	30	1124726	1124755	2.83e-08	56.5
7768726	7768755	LG08	Cla97Chr08	100	28	0	0	2	29	25373399	25373426	3.66e-07	52.8
40176683	40176712	LG08	Cla97Chr08	100	28	0	0	1	28	27942543	27942516	3.66e-07	52.8
40443785	40443814	LG08	Cla97Chr08	100	30	0	0	1	30	1124723	1124752	2.83e-08	56.5
40443785	40443814	LG08	Cla97Chr08	100	30	0	0	1	30	1124752	1124723	2.83e-08	56.5
40443785	40443814	LG08	Cla97Chr08	100	30	0	0	1	30	1124729	1124758	2.83e-08	56.5
40443785	40443814	LG08	Cla97Chr08	100	30	0	0	1	30	1124758	1124729	2.83e-08	56.5
40443785	40443814	LG08	Cla97Chr08	100	29	0	0	1	29	1124746	1124718	1.02e-07	54.7
40443785	40443814	LG08	Cla97Chr08	100	29	0	0	2	30	1124718	1124746	1.02e-07	54.7
40443846	40443875	LG08	Cla97Chr08	100	30	0	0	1	30	1124749	1124720	2.83e-08	56.5
40443846	40443875	LG08	Cla97Chr08	100	30	0	0	1	30	1124720	1124749	2.83e-08	56.5
40443846	40443875	LG08	Cla97Chr08	100	30	0	0	1	30	1124755	1124726	2.83e-08	56.5
40443846	40443875	LG08	Cla97Chr08	100	30	0	0	1	30	1124726	1124755	2.83e-08	56.5
40444844	40444873	LG08	Cla97Chr08	100	30	0	0	1	30	1124723	1124752	2.83e-08	56.5
40444844	40444873	LG08	Cla97Chr08	100	30	0	0	1	30	1124752	1124723	2.83e-08	56.5
40444844	40444873	LG08	Cla97Chr08	100	30	0	0	1	30	1124729	1124758	2.83e-08	56.5
40444844	40444873	LG08	Cla97Chr08	100	30	0	0	1	30	1124758	1124729	2.83e-08	56.5
40444844	40444873	LG08	Cla97Chr08	100	29	0	0	1	29	1124746	1124718	1.02e-07	54.7
40444844	40444873	LG08	Cla97Chr08	100	29	0	0	2	30	1124718	1124746	1.02e-07	54.7
40445878	40445907	LG08	Cla97Chr08	100	30	0	0	1	30	1124723	1124752	2.83e-08	56.5
40445878	40445907	LG08	Cla97Chr08	100	30	0	0	1	30	1124752	1124723	2.83e-08	56.5
40445878	40445907	LG08	Cla97Chr08	100	30	0	0	1	30	1124729	1124758	2.83e-08	56.5
40445878	40445907	LG08	Cla97Chr08	100	30	0	0	1	30	1124758	1124729	2.83e-08	56.5
40445878	40445907	LG08	Cla97Chr08	100	29	0	0	1	29	1124746	1124718	1.02e-07	54.7
40445878	40445907	LG08	Cla97Chr08	100	29	0	0	2	30	1124718	1124746	1.02e-07	54.7
34185909	34185938	LG08	Cla97Chr09	100	28	0	0	3	30	31268484	31268511	3.66e-07	52.8
34405507	34405536	LG08	Cla97Chr09	100	30	0	0	1	30	11354727	11354698	2.83e-08	56.5
39705535	39705564	LG08	Cla97Chr09	100	28	0	0	2	29	571276	571249	3.66e-07	52.8
999267	999296	LG08	Cla97Chr10	100	28	0	0	1	28	357715	357742	3.66e-07	52.8
7768726	7768755	LG08	Cla97Chr10	100	30	0	0	1	30	3706017	3705988	2.83e-08	56.5
7768726	7768755	LG08	Cla97Chr10	100	30	0	0	1	30	3706023	3705994	2.83e-08	56.5
7768726	7768755	LG08	Cla97Chr10	100	30	0	0	1	30	33983989	33983960	2.83e-08	56.5
7768726	7768755	LG08	Cla97Chr10	100	29	0	0	2	30	33983994	33983966	1.02e-07	54.7
7768726	7768755	LG08	Cla97Chr10	100	28	0	0	3	30	26878520	26878547	3.66e-07	52.8
7768726	7768755	LG08	Cla97Chr10	100	28	0	0	3	30	26898895	26898868	3.66e-07	52.8
29144733	29144762	LG08	Cla97Chr10	100	30	0	0	1	30	10149734	10149763	2.83e-08	56.5
29144733	29144762	LG08	Cla97Chr10	100	28	0	0	1	28	26008455	26008428	3.66e-07	52.8
29579132	29579161	LG08	Cla97Chr10	100	28	0	0	2	29	357742	357715	3.66e-07	52.8
30119977	30120006	LG08	Cla97Chr10	100	30	0	0	1	30	32885684	32885655	2.83e-08	56.5
39705535	39705564	LG08	Cla97Chr10	100	30	0	0	1	30	30579131	30579160	2.83e-08	56.5
6123212	6123241	LG08	Cla97Chr11	100	29	0	0	2	30	27172549	27172521	1.02e-07	54.7
40176683	40176712	LG08	Cla97Chr11	100	28	0	0	3	30	12081381	12081408	3.66e-07	52.8
226970	226999	LG09	Cla97Chr05	100	30	0	0	1	30	28261961	28261990	2.83e-08	56.5
1163963	1163992	LG09	Cla97Chr05	100	30	0	0	1	30	32612115	32612144	2.83e-08	56.5
10048948	10048977	LG09	Cla97Chr05	100	29	0	0	1	29	7954153	7954125	1.02e-07	54.7
25512965	25512994	LG09	Cla97Chr05	100	30	0	0	1	30	9195656	9195685	2.83e-08	56.5
25512965	25512994	LG09	Cla97Chr05	100	30	0	0	1	30	9195685	9195656	2.83e-08	56.5
25512965	25512994	LG09	Cla97Chr05	100	28	0	0	1	28	9195679	9195652	3.66e-07	52.8
25512965	25512994	LG09	Cla97Chr05	100	28	0	0	3	30	9195652	9195679	3.66e-07	52.8
5238518	5238547	LG09	Cla97Chr08	100	30	0	0	1	30	20549103	20549132	2.83e-08	56.5
5238518	5238547	LG09	Cla97Chr08	100	30	0	0	1	30	20549109	20549138	2.83e-08	56.5
5238518	5238547	LG09	Cla97Chr08	100	28	0	0	1	28	20549115	20549142	3.66e-07	52.8
40595267	40595296	LG09	Cla97Chr08	100	30	0	0	1	30	1124749	1124720	2.83e-08	56.5
40595267	40595296	LG09	Cla97Chr08	100	30	0	0	1	30	1124720	1124749	2.83e-08	56.5
40595267	40595296	LG09	Cla97Chr08	100	30	0	0	1	30	1124755	1124726	2.83e-08	56.5
40595267	40595296	LG09	Cla97Chr08	100	30	0	0	1	30	1124726	1124755	2.83e-08	56.5
5238518	5238547	LG09	Cla97Chr09	100	29	0	0	1	29	33049886	33049858	1.02e-07	54.7
5238518	5238547	LG09	Cla97Chr09	100	29	0	0	2	30	33049891	33049863	1.02e-07	54.7
226970	226999	LG09	Cla97Chr11	100	29	0	0	1	29	26214467	26214495	1.02e-07	54.7
5238518	5238547	LG09	Cla97Chr11	100	30	0	0	1	30	15033475	15033446	2.83e-08	56.5
25512965	25512994	LG09	Cla97Chr11	100	28	0	0	1	28	1820248	1820275	3.66e-07	52.8
25512965	25512994	LG09	Cla97Chr11	100	28	0	0	3	30	1820275	1820248	3.66e-07	52.8
7518555	7518584	LG10	Cla97Chr05	100	30	0	0	1	30	18902276	18902247	2.83e-08	56.5
7518555	7518584	LG10	Cla97Chr05	100	30	0	0	1	30	18902282	18902253	2.83e-08	56.5
7518555	7518584	LG10	Cla97Chr05	100	29	0	0	2	30	11978484	11978512	1.02e-07	54.7
7518555	7518584	LG10	Cla97Chr05	100	28	0	0	1	28	18902270	18902243	3.66e-07	52.8
7518555	7518584	LG10	Cla97Chr06	100	29	0	0	2	30	28683539	28683567	1.02e-07	54.7
18676609	18676638	LG10	Cla97Chr07	100	28	0	0	3	30	13500134	13500107	3.66e-07	52.8
7518555	7518584	LG10	Cla97Chr08	100	30	0	0	1	30	18610027	18610056	2.83e-08	56.5
37884226	37884255	LG10	Cla97Chr08	100	30	0	0	1	30	1124723	1124752	2.83e-08	56.5
37884226	37884255	LG10	Cla97Chr08	100	30	0	0	1	30	1124752	1124723	2.83e-08	56.5
37884226	37884255	LG10	Cla97Chr08	100	30	0	0	1	30	1124729	1124758	2.83e-08	56.5
37884226	37884255	LG10	Cla97Chr08	100	30	0	0	1	30	1124758	1124729	2.83e-08	56.5
37884226	37884255	LG10	Cla97Chr08	100	29	0	0	1	29	1124746	1124718	1.02e-07	54.7
37884226	37884255	LG10	Cla97Chr08	100	29	0	0	2	30	1124718	1124746	1.02e-07	54.7
37887068	37887097	LG10	Cla97Chr08	100	30	0	0	1	30	1124723	1124752	2.83e-08	56.5
37887068	37887097	LG10	Cla97Chr08	100	30	0	0	1	30	1124752	1124723	2.83e-08	56.5
37887068	37887097	LG10	Cla97Chr08	100	30	0	0	1	30	1124729	1124758	2.83e-08	56.5
37887068	37887097	LG10	Cla97Chr08	100	30	0	0	1	30	1124758	1124729	2.83e-08	56.5
37887068	37887097	LG10	Cla97Chr08	100	29	0	0	1	29	1124746	1124718	1.02e-07	54.7
37887068	37887097	LG10	Cla97Chr08	100	29	0	0	2	30	1124718	1124746	1.02e-07	54.7
37889380	37889409	LG10	Cla97Chr08	100	30	0	0	1	30	1124723	1124752	2.83e-08	56.5
37889380	37889409	LG10	Cla97Chr08	100	30	0	0	1	30	1124752	1124723	2.83e-08	56.5
37889380	37889409	LG10	Cla97Chr08	100	30	0	0	1	30	1124729	1124758	2.83e-08	56.5
37889380	37889409	LG10	Cla97Chr08	100	30	0	0	1	30	1124758	1124729	2.83e-08	56.5
37889380	37889409	LG10	Cla97Chr08	100	29	0	0	1	29	1124746	1124718	1.02e-07	54.7
37889380	37889409	LG10	Cla97Chr08	100	29	0	0	2	30	1124718	1124746	1.02e-07	54.7
18676609	18676638	LG10	Cla97Chr10	100	30	0	0	1	30	10149762	10149733	2.83e-08	56.5
18676609	18676638	LG10	Cla97Chr10	100	29	0	0	2	30	26008428	26008456	1.02e-07	54.7
18676609	18676638	LG10	Cla97Chr10	100	28	0	0	3	30	10149766	10149739	3.66e-07	52.8
229577	229606	LG11	Cla97Chr02	100	30	0	0	1	30	5381239	5381210	2.83e-08	56.5
229577	229606	LG11	Cla97Chr02	100	30	0	0	1	30	24502073	24502102	2.83e-08	56.5
229577	229606	LG11	Cla97Chr02	100	30	0	0	1	30	27707615	27707586	2.83e-08	56.5
229577	229606	LG11	Cla97Chr02	100	29	0	0	1	29	24502079	24502107	1.02e-07	54.7
12379879	12379908	LG11	Cla97Chr02	100	30	0	0	1	30	22805646	22805617	2.83e-08	56.5
12379879	12379908	LG11	Cla97Chr02	100	30	0	0	1	30	26937067	26937096	2.83e-08	56.5
12379879	12379908	LG11	Cla97Chr02	100	29	0	0	1	29	22805640	22805612	1.02e-07	54.7
12379879	12379908	LG11	Cla97Chr03	100	30	0	0	1	30	7323447	7323418	2.83e-08	56.5
12379879	12379908	LG11	Cla97Chr03	100	28	0	0	1	28	7323441	7323414	3.66e-07	52.8
29053359	29053388	LG11	Cla97Chr05	100	30	0	0	1	30	18902277	18902248	2.83e-08	56.5
29053359	29053388	LG11	Cla97Chr05	100	30	0	0	1	30	18902283	18902254	2.83e-08	56.5
29053359	29053388	LG11	Cla97Chr05	100	29	0	0	1	29	18902271	18902243	1.02e-07	54.7
29053359	29053388	LG11	Cla97Chr05	100	28	0	0	3	30	11978484	11978511	3.66e-07	52.8
31279505	31279534	LG11	Cla97Chr05	100	30	0	0	1	30	28261961	28261990	2.83e-08	56.5
29053359	29053388	LG11	Cla97Chr06	100	28	0	0	3	30	28683539	28683566	3.66e-07	52.8
229577	229606	LG11	Cla97Chr07	100	30	0	0	1	30	28766806	28766835	2.83e-08	56.5
229577	229606	LG11	Cla97Chr07	100	30	0	0	1	30	28766812	28766841	2.83e-08	56.5
229577	229606	LG11	Cla97Chr07	100	30	0	0	1	30	28766818	28766847	2.83e-08	56.5
12379879	12379908	LG11	Cla97Chr07	100	30	0	0	1	30	21927533	21927504	2.83e-08	56.5
12379879	12379908	LG11	Cla97Chr07	100	29	0	0	1	29	21927527	21927499	1.02e-07	54.7
37889968	37890003	LG11	Cla97Chr08	100	30	0	0	1	30	1124749	1124720	2.83e-08	56.5
37889968	37890003	LG11	Cla97Chr08	100	30	0	0	1	30	1124720	1124749	2.83e-08	56.5
37889968	37890003	LG11	Cla97Chr08	100	30	0	0	1	30	1124755	1124726	2.83e-08	56.5
37889968	37890003	LG11	Cla97Chr08	100	30	0	0	1	30	1124726	1124755	2.83e-08	56.5
3121	3150	LG11	Cla97Chr08	100	30	0	0	1	30	1124723	1124752	2.83e-08	56.5
3121	3150	LG11	Cla97Chr08	100	30	0	0	1	30	1124752	1124723	2.83e-08	56.5
3121	3150	LG11	Cla97Chr08	100	30	0	0	1	30	1124729	1124758	2.83e-08	56.5
3121	3150	LG11	Cla97Chr08	100	30	0	0	1	30	1124758	1124729	2.83e-08	56.5
3121	3150	LG11	Cla97Chr08	100	29	0	0	1	29	1124746	1124718	1.02e-07	54.7
3121	3150	LG11	Cla97Chr08	100	29	0	0	2	30	1124718	1124746	1.02e-07	54.7
229577	229606	LG11	Cla97Chr08	100	30	0	0	1	30	25967860	25967889	2.83e-08	56.5
229577	229606	LG11	Cla97Chr08	100	28	0	0	1	28	24209097	24209070	3.66e-07	52.8
12379879	12379908	LG11	Cla97Chr08	100	28	0	0	1	28	27942516	27942543	3.66e-07	52.8
29053359	29053388	LG11	Cla97Chr08	100	29	0	0	2	30	18610027	18610055	1.02e-07	54.7
36134725	36134754	LG11	Cla97Chr08	100	30	0	0	1	30	1124723	1124752	2.83e-08	56.5
36134725	36134754	LG11	Cla97Chr08	100	30	0	0	1	30	1124752	1124723	2.83e-08	56.5
36134725	36134754	LG11	Cla97Chr08	100	30	0	0	1	30	1124729	1124758	2.83e-08	56.5
36134725	36134754	LG11	Cla97Chr08	100	30	0	0	1	30	1124758	1124729	2.83e-08	56.5
36134725	36134754	LG11	Cla97Chr08	100	29	0	0	1	29	1124746	1124718	1.02e-07	54.7
36134725	36134754	LG11	Cla97Chr08	100	29	0	0	2	30	1124718	1124746	1.02e-07	54.7
36137059	36137088	LG11	Cla97Chr08	100	30	0	0	1	30	1124723	1124752	2.83e-08	56.5
36137059	36137088	LG11	Cla97Chr08	100	30	0	0	1	30	1124752	1124723	2.83e-08	56.5
36137059	36137088	LG11	Cla97Chr08	100	30	0	0	1	30	1124729	1124758	2.83e-08	56.5
36137059	36137088	LG11	Cla97Chr08	100	30	0	0	1	30	1124758	1124729	2.83e-08	56.5
36137059	36137088	LG11	Cla97Chr08	100	29	0	0	1	29	1124746	1124718	1.02e-07	54.7
36137059	36137088	LG11	Cla97Chr08	100	29	0	0	2	30	1124718	1124746	1.02e-07	54.7
36137150	36137179	LG11	Cla97Chr08	100	30	0	0	1	30	1124723	1124752	2.83e-08	56.5
36137150	36137179	LG11	Cla97Chr08	100	30	0	0	1	30	1124752	1124723	2.83e-08	56.5
36137150	36137179	LG11	Cla97Chr08	100	30	0	0	1	30	1124729	1124758	2.83e-08	56.5
36137150	36137179	LG11	Cla97Chr08	100	30	0	0	1	30	1124758	1124729	2.83e-08	56.5
36137150	36137179	LG11	Cla97Chr08	100	29	0	0	1	29	1124746	1124718	1.02e-07	54.7
36137150	36137179	LG11	Cla97Chr08	100	29	0	0	2	30	1124718	1124746	1.02e-07	54.7
36140710	36140739	LG11	Cla97Chr08	100	30	0	0	1	30	1124719	1124748	2.83e-08	56.5
36140710	36140739	LG11	Cla97Chr08	100	30	0	0	1	30	1124750	1124721	2.83e-08	56.5
36140710	36140739	LG11	Cla97Chr08	100	30	0	0	1	30	1124725	1124754	2.83e-08	56.5
36140710	36140739	LG11	Cla97Chr08	100	30	0	0	1	30	1124756	1124727	2.83e-08	56.5
36140710	36140739	LG11	Cla97Chr08	100	28	0	0	1	28	1124731	1124758	3.66e-07	52.8
36140998	36141027	LG11	Cla97Chr08	100	30	0	0	1	30	1124723	1124752	2.83e-08	56.5
36140998	36141027	LG11	Cla97Chr08	100	30	0	0	1	30	1124752	1124723	2.83e-08	56.5
36140998	36141027	LG11	Cla97Chr08	100	30	0	0	1	30	1124729	1124758	2.83e-08	56.5
36140998	36141027	LG11	Cla97Chr08	100	30	0	0	1	30	1124758	1124729	2.83e-08	56.5
36140998	36141027	LG11	Cla97Chr08	100	29	0	0	1	29	1124746	1124718	1.02e-07	54.7
36140998	36141027	LG11	Cla97Chr08	100	29	0	0	2	30	1124718	1124746	1.02e-07	54.7
36141292	36141321	LG11	Cla97Chr08	100	30	0	0	1	30	1124723	1124752	2.83e-08	56.5
36141292	36141321	LG11	Cla97Chr08	100	30	0	0	1	30	1124752	1124723	2.83e-08	56.5
36141292	36141321	LG11	Cla97Chr08	100	30	0	0	1	30	1124729	1124758	2.83e-08	56.5
36141292	36141321	LG11	Cla97Chr08	100	30	0	0	1	30	1124758	1124729	2.83e-08	56.5
36141292	36141321	LG11	Cla97Chr08	100	29	0	0	1	29	1124746	1124718	1.02e-07	54.7
36141292	36141321	LG11	Cla97Chr08	100	29	0	0	2	30	1124718	1124746	1.02e-07	54.7
5741055	5741084	LG11	Cla97Chr09	100	30	0	0	1	30	11354727	11354698	2.83e-08	56.5
229577	229606	LG11	Cla97Chr11	100	28	0	0	3	30	12441644	12441617	3.66e-07	52.8
12379879	12379908	LG11	Cla97Chr11	100	28	0	0	3	30	12081410	12081383	3.66e-07	52.8
31279505	31279534	LG11	Cla97Chr11	100	29	0	0	1	29	26214467	26214495	1.02e-07	54.7
562908	562937	LG12	Cla97Chr01	100	30	0	0	1	30	29815655	29815684	2.83e-08	56.5
3543477	3543506	LG12	Cla97Chr03	100	30	0	0	1	30	28033653	28033624	2.83e-08	56.5
3543477	3543506	LG12	Cla97Chr03	100	30	0	0	1	30	28033659	28033630	2.83e-08	56.5
31046381	31046410	LG12	Cla97Chr03	100	29	0	0	2	30	27953512	27953484	1.02e-07	54.7
31046381	31046410	LG12	Cla97Chr03	100	28	0	0	1	28	27953507	27953480	3.66e-07	52.8
3543477	3543506	LG12	Cla97Chr04	100	30	0	0	1	30	26803623	26803594	2.83e-08	56.5
3543477	3543506	LG12	Cla97Chr04	100	29	0	0	1	29	18371327	18371355	1.02e-07	54.7
3543477	3543506	LG12	Cla97Chr04	100	29	0	0	2	30	26412765	26412737	1.02e-07	54.7
3543477	3543506	LG12	Cla97Chr04	100	28	0	0	1	28	26803617	26803590	3.66e-07	52.8
31046381	31046410	LG12	Cla97Chr05	100	28	0	0	3	30	30563339	30563366	3.66e-07	52.8
31046381	31046410	LG12	Cla97Chr06	100	30	0	0	1	30	27610865	27610836	2.83e-08	56.5
31046381	31046410	LG12	Cla97Chr06	100	28	0	0	3	30	27610869	27610842	3.66e-07	52.8
12002043	12002072	LG12	Cla97Chr07	100	28	0	0	2	29	28976631	28976604	3.66e-07	52.8
31046381	31046410	LG12	Cla97Chr07	100	30	0	0	1	30	23423761	23423732	2.83e-08	56.5
839	868	LG12	Cla97Chr08	100	30	0	0	1	30	1124749	1124720	2.83e-08	56.5
839	868	LG12	Cla97Chr08	100	30	0	0	1	30	1124720	1124749	2.83e-08	56.5
839	868	LG12	Cla97Chr08	100	30	0	0	1	30	1124755	1124726	2.83e-08	56.5
839	868	LG12	Cla97Chr08	100	30	0	0	1	30	1124726	1124755	2.83e-08	56.5
2313	2342	LG12	Cla97Chr08	100	30	0	0	1	30	1124718	1124747	2.83e-08	56.5
2313	2342	LG12	Cla97Chr08	100	30	0	0	1	30	1124751	1124722	2.83e-08	56.5
2313	2342	LG12	Cla97Chr08	100	30	0	0	1	30	1124724	1124753	2.83e-08	56.5
2313	2342	LG12	Cla97Chr08	100	30	0	0	1	30	1124757	1124728	2.83e-08	56.5
2313	2342	LG12	Cla97Chr08	100	29	0	0	1	29	1124730	1124758	1.02e-07	54.7
2313	2342	LG12	Cla97Chr08	100	28	0	0	1	28	1124745	1124718	3.66e-07	52.8
3113	3142	LG12	Cla97Chr08	100	30	0	0	1	30	1124749	1124720	2.83e-08	56.5
3113	3142	LG12	Cla97Chr08	100	30	0	0	1	30	1124720	1124749	2.83e-08	56.5
3113	3142	LG12	Cla97Chr08	100	30	0	0	1	30	1124755	1124726	2.83e-08	56.5
3113	3142	LG12	Cla97Chr08	100	30	0	0	1	30	1124726	1124755	2.83e-08	56.5
3417	3446	LG12	Cla97Chr08	100	30	0	0	1	30	1124749	1124720	2.83e-08	56.5
3417	3446	LG12	Cla97Chr08	100	30	0	0	1	30	1124720	1124749	2.83e-08	56.5
3417	3446	LG12	Cla97Chr08	100	30	0	0	1	30	1124755	1124726	2.83e-08	56.5
3417	3446	LG12	Cla97Chr08	100	30	0	0	1	30	1124726	1124755	2.83e-08	56.5
3916	3945	LG12	Cla97Chr08	100	30	0	0	1	30	1124748	1124719	2.83e-08	56.5
3916	3945	LG12	Cla97Chr08	100	30	0	0	1	30	1124721	1124750	2.83e-08	56.5
3916	3945	LG12	Cla97Chr08	100	30	0	0	1	30	1124754	1124725	2.83e-08	56.5
3916	3945	LG12	Cla97Chr08	100	30	0	0	1	30	1124727	1124756	2.83e-08	56.5
3916	3945	LG12	Cla97Chr08	100	28	0	0	3	30	1124758	1124731	3.66e-07	52.8
5057	5086	LG12	Cla97Chr08	100	30	0	0	1	30	1124749	1124720	2.83e-08	56.5
5057	5086	LG12	Cla97Chr08	100	30	0	0	1	30	1124720	1124749	2.83e-08	56.5
5057	5086	LG12	Cla97Chr08	100	30	0	0	1	30	1124755	1124726	2.83e-08	56.5
5057	5086	LG12	Cla97Chr08	100	30	0	0	1	30	1124726	1124755	2.83e-08	56.5
5270	5299	LG12	Cla97Chr08	100	30	0	0	1	30	1124749	1124720	2.83e-08	56.5
5270	5299	LG12	Cla97Chr08	100	30	0	0	1	30	1124720	1124749	2.83e-08	56.5
5270	5299	LG12	Cla97Chr08	100	30	0	0	1	30	1124755	1124726	2.83e-08	56.5
5270	5299	LG12	Cla97Chr08	100	30	0	0	1	30	1124726	1124755	2.83e-08	56.5
5950	5979	LG12	Cla97Chr08	100	30	0	0	1	30	1124723	1124752	2.83e-08	56.5
5950	5979	LG12	Cla97Chr08	100	30	0	0	1	30	1124752	1124723	2.83e-08	56.5
5950	5979	LG12	Cla97Chr08	100	30	0	0	1	30	1124729	1124758	2.83e-08	56.5
5950	5979	LG12	Cla97Chr08	100	30	0	0	1	30	1124758	1124729	2.83e-08	56.5
5950	5979	LG12	Cla97Chr08	100	29	0	0	1	29	1124746	1124718	1.02e-07	54.7
5950	5979	LG12	Cla97Chr08	100	29	0	0	2	30	1124718	1124746	1.02e-07	54.7
8202	8231	LG12	Cla97Chr08	100	30	0	0	1	30	1124749	1124720	2.83e-08	56.5
8202	8231	LG12	Cla97Chr08	100	30	0	0	1	30	1124720	1124749	2.83e-08	56.5
8202	8231	LG12	Cla97Chr08	100	30	0	0	1	30	1124755	1124726	2.83e-08	56.5
8202	8231	LG12	Cla97Chr08	100	30	0	0	1	30	1124726	1124755	2.83e-08	56.5
8548	8577	LG12	Cla97Chr08	100	30	0	0	1	30	1124749	1124720	2.83e-08	56.5
8548	8577	LG12	Cla97Chr08	100	30	0	0	1	30	1124720	1124749	2.83e-08	56.5
8548	8577	LG12	Cla97Chr08	100	30	0	0	1	30	1124755	1124726	2.83e-08	56.5
8548	8577	LG12	Cla97Chr08	100	30	0	0	1	30	1124726	1124755	2.83e-08	56.5
9081	9110	LG12	Cla97Chr08	100	30	0	0	1	30	1124749	1124720	2.83e-08	56.5
9081	9110	LG12	Cla97Chr08	100	30	0	0	1	30	1124720	1124749	2.83e-08	56.5
9081	9110	LG12	Cla97Chr08	100	30	0	0	1	30	1124755	1124726	2.83e-08	56.5
9081	9110	LG12	Cla97Chr08	100	30	0	0	1	30	1124726	1124755	2.83e-08	56.5
9253	9282	LG12	Cla97Chr08	100	30	0	0	1	30	1124749	1124720	2.83e-08	56.5
9253	9282	LG12	Cla97Chr08	100	30	0	0	1	30	1124720	1124749	2.83e-08	56.5
9253	9282	LG12	Cla97Chr08	100	30	0	0	1	30	1124755	1124726	2.83e-08	56.5
9253	9282	LG12	Cla97Chr08	100	30	0	0	1	30	1124726	1124755	2.83e-08	56.5
10163	10192	LG12	Cla97Chr08	100	30	0	0	1	30	1124749	1124720	2.83e-08	56.5
10163	10192	LG12	Cla97Chr08	100	30	0	0	1	30	1124720	1124749	2.83e-08	56.5
10163	10192	LG12	Cla97Chr08	100	30	0	0	1	30	1124755	1124726	2.83e-08	56.5
10163	10192	LG12	Cla97Chr08	100	30	0	0	1	30	1124726	1124755	2.83e-08	56.5
10736	10765	LG12	Cla97Chr08	100	30	0	0	1	30	1124749	1124720	2.83e-08	56.5
10736	10765	LG12	Cla97Chr08	100	30	0	0	1	30	1124720	1124749	2.83e-08	56.5
10736	10765	LG12	Cla97Chr08	100	30	0	0	1	30	1124755	1124726	2.83e-08	56.5
10736	10765	LG12	Cla97Chr08	100	30	0	0	1	30	1124726	1124755	2.83e-08	56.5
10950	10979	LG12	Cla97Chr08	100	30	0	0	1	30	1124749	1124720	2.83e-08	56.5
10950	10979	LG12	Cla97Chr08	100	30	0	0	1	30	1124720	1124749	2.83e-08	56.5
10950	10979	LG12	Cla97Chr08	100	30	0	0	1	30	1124755	1124726	2.83e-08	56.5
10950	10979	LG12	Cla97Chr08	100	30	0	0	1	30	1124726	1124755	2.83e-08	56.5
14834	14863	LG12	Cla97Chr08	100	30	0	0	1	30	1124749	1124720	2.83e-08	56.5
14834	14863	LG12	Cla97Chr08	100	30	0	0	1	30	1124720	1124749	2.83e-08	56.5
14834	14863	LG12	Cla97Chr08	100	30	0	0	1	30	1124755	1124726	2.83e-08	56.5
14834	14863	LG12	Cla97Chr08	100	30	0	0	1	30	1124726	1124755	2.83e-08	56.5
15093	15122	LG12	Cla97Chr08	100	30	0	0	1	30	1124749	1124720	2.83e-08	56.5
15093	15122	LG12	Cla97Chr08	100	30	0	0	1	30	1124720	1124749	2.83e-08	56.5
15093	15122	LG12	Cla97Chr08	100	30	0	0	1	30	1124755	1124726	2.83e-08	56.5
15093	15122	LG12	Cla97Chr08	100	30	0	0	1	30	1124726	1124755	2.83e-08	56.5
15220	15249	LG12	Cla97Chr08	100	30	0	0	1	30	1124723	1124752	2.83e-08	56.5
15220	15249	LG12	Cla97Chr08	100	30	0	0	1	30	1124752	1124723	2.83e-08	56.5
15220	15249	LG12	Cla97Chr08	100	30	0	0	1	30	1124729	1124758	2.83e-08	56.5
15220	15249	LG12	Cla97Chr08	100	30	0	0	1	30	1124758	1124729	2.83e-08	56.5
15220	15249	LG12	Cla97Chr08	100	29	0	0	1	29	1124746	1124718	1.02e-07	54.7
15220	15249	LG12	Cla97Chr08	100	29	0	0	2	30	1124718	1124746	1.02e-07	54.7
16397	16426	LG12	Cla97Chr08	100	30	0	0	1	30	1124749	1124720	2.83e-08	56.5
16397	16426	LG12	Cla97Chr08	100	30	0	0	1	30	1124720	1124749	2.83e-08	56.5
16397	16426	LG12	Cla97Chr08	100	30	0	0	1	30	1124755	1124726	2.83e-08	56.5
16397	16426	LG12	Cla97Chr08	100	30	0	0	1	30	1124726	1124755	2.83e-08	56.5
17002	17031	LG12	Cla97Chr08	100	30	0	0	1	30	1124749	1124720	2.83e-08	56.5
17002	17031	LG12	Cla97Chr08	100	30	0	0	1	30	1124720	1124749	2.83e-08	56.5
17002	17031	LG12	Cla97Chr08	100	30	0	0	1	30	1124755	1124726	2.83e-08	56.5
17002	17031	LG12	Cla97Chr08	100	30	0	0	1	30	1124726	1124755	2.83e-08	56.5
17033	17062	LG12	Cla97Chr08	100	30	0	0	1	30	1124749	1124720	2.83e-08	56.5
17033	17062	LG12	Cla97Chr08	100	30	0	0	1	30	1124720	1124749	2.83e-08	56.5
17033	17062	LG12	Cla97Chr08	100	30	0	0	1	30	1124755	1124726	2.83e-08	56.5
17033	17062	LG12	Cla97Chr08	100	30	0	0	1	30	1124726	1124755	2.83e-08	56.5
18296	18325	LG12	Cla97Chr08	100	30	0	0	1	30	1124749	1124720	2.83e-08	56.5
18296	18325	LG12	Cla97Chr08	100	30	0	0	1	30	1124720	1124749	2.83e-08	56.5
18296	18325	LG12	Cla97Chr08	100	30	0	0	1	30	1124755	1124726	2.83e-08	56.5
18296	18325	LG12	Cla97Chr08	100	30	0	0	1	30	1124726	1124755	2.83e-08	56.5
18429	18458	LG12	Cla97Chr08	100	30	0	0	1	30	1124749	1124720	2.83e-08	56.5
18429	18458	LG12	Cla97Chr08	100	30	0	0	1	30	1124720	1124749	2.83e-08	56.5
18429	18458	LG12	Cla97Chr08	100	30	0	0	1	30	1124755	1124726	2.83e-08	56.5
18429	18458	LG12	Cla97Chr08	100	30	0	0	1	30	1124726	1124755	2.83e-08	56.5
18522	18551	LG12	Cla97Chr08	100	30	0	0	1	30	1124749	1124720	2.83e-08	56.5
18522	18551	LG12	Cla97Chr08	100	30	0	0	1	30	1124720	1124749	2.83e-08	56.5
18522	18551	LG12	Cla97Chr08	100	30	0	0	1	30	1124755	1124726	2.83e-08	56.5
18522	18551	LG12	Cla97Chr08	100	30	0	0	1	30	1124726	1124755	2.83e-08	56.5
18855	18884	LG12	Cla97Chr08	100	30	0	0	1	30	1124723	1124752	2.83e-08	56.5
18855	18884	LG12	Cla97Chr08	100	30	0	0	1	30	1124752	1124723	2.83e-08	56.5
18855	18884	LG12	Cla97Chr08	100	30	0	0	1	30	1124729	1124758	2.83e-08	56.5
18855	18884	LG12	Cla97Chr08	100	30	0	0	1	30	1124758	1124729	2.83e-08	56.5
18855	18884	LG12	Cla97Chr08	100	29	0	0	1	29	1124746	1124718	1.02e-07	54.7
18855	18884	LG12	Cla97Chr08	100	29	0	0	2	30	1124718	1124746	1.02e-07	54.7
19006	19035	LG12	Cla97Chr08	100	30	0	0	1	30	1124749	1124720	2.83e-08	56.5
19006	19035	LG12	Cla97Chr08	100	30	0	0	1	30	1124720	1124749	2.83e-08	56.5
19006	19035	LG12	Cla97Chr08	100	30	0	0	1	30	1124755	1124726	2.83e-08	56.5
19006	19035	LG12	Cla97Chr08	100	30	0	0	1	30	1124726	1124755	2.83e-08	56.5
19091	19120	LG12	Cla97Chr08	100	30	0	0	1	30	1124749	1124720	2.83e-08	56.5
19091	19120	LG12	Cla97Chr08	100	30	0	0	1	30	1124720	1124749	2.83e-08	56.5
19091	19120	LG12	Cla97Chr08	100	30	0	0	1	30	1124755	1124726	2.83e-08	56.5
19091	19120	LG12	Cla97Chr08	100	30	0	0	1	30	1124726	1124755	2.83e-08	56.5
19143	19172	LG12	Cla97Chr08	100	30	0	0	1	30	1124749	1124720	2.83e-08	56.5
19143	19172	LG12	Cla97Chr08	100	30	0	0	1	30	1124720	1124749	2.83e-08	56.5
19143	19172	LG12	Cla97Chr08	100	30	0	0	1	30	1124755	1124726	2.83e-08	56.5
19143	19172	LG12	Cla97Chr08	100	30	0	0	1	30	1124726	1124755	2.83e-08	56.5
19253	19282	LG12	Cla97Chr08	100	30	0	0	1	30	1124749	1124720	2.83e-08	56.5
19253	19282	LG12	Cla97Chr08	100	30	0	0	1	30	1124720	1124749	2.83e-08	56.5
19253	19282	LG12	Cla97Chr08	100	30	0	0	1	30	1124755	1124726	2.83e-08	56.5
19253	19282	LG12	Cla97Chr08	100	30	0	0	1	30	1124726	1124755	2.83e-08	56.5
19630	19659	LG12	Cla97Chr08	100	30	0	0	1	30	1124749	1124720	2.83e-08	56.5
19630	19659	LG12	Cla97Chr08	100	30	0	0	1	30	1124720	1124749	2.83e-08	56.5
19630	19659	LG12	Cla97Chr08	100	30	0	0	1	30	1124755	1124726	2.83e-08	56.5
19630	19659	LG12	Cla97Chr08	100	30	0	0	1	30	1124726	1124755	2.83e-08	56.5
19933	19962	LG12	Cla97Chr08	100	30	0	0	1	30	1124749	1124720	2.83e-08	56.5
19933	19962	LG12	Cla97Chr08	100	30	0	0	1	30	1124720	1124749	2.83e-08	56.5
19933	19962	LG12	Cla97Chr08	100	30	0	0	1	30	1124755	1124726	2.83e-08	56.5
19933	19962	LG12	Cla97Chr08	100	30	0	0	1	30	1124726	1124755	2.83e-08	56.5
20339	20368	LG12	Cla97Chr08	100	30	0	0	1	30	1124718	1124747	2.83e-08	56.5
20339	20368	LG12	Cla97Chr08	100	30	0	0	1	30	1124751	1124722	2.83e-08	56.5
20339	20368	LG12	Cla97Chr08	100	30	0	0	1	30	1124724	1124753	2.83e-08	56.5
20339	20368	LG12	Cla97Chr08	100	30	0	0	1	30	1124757	1124728	2.83e-08	56.5
20339	20368	LG12	Cla97Chr08	100	29	0	0	1	29	1124730	1124758	1.02e-07	54.7
20339	20368	LG12	Cla97Chr08	100	28	0	0	1	28	1124745	1124718	3.66e-07	52.8
34789563	34789592	LG12	Cla97Chr08	100	30	0	0	1	30	1124749	1124720	2.83e-08	56.5
34789563	34789592	LG12	Cla97Chr08	100	30	0	0	1	30	1124720	1124749	2.83e-08	56.5
34789563	34789592	LG12	Cla97Chr08	100	30	0	0	1	30	1124755	1124726	2.83e-08	56.5
34789563	34789592	LG12	Cla97Chr08	100	30	0	0	1	30	1124726	1124755	2.83e-08	56.5
12259131	12259160	LG12	Cla97Chr09	100	30	0	0	1	30	11354727	11354698	2.83e-08	56.5
562908	562937	LG12	Cla97Chr11	100	29	0	0	2	30	7756086	7756114	1.02e-07	54.7
4099550	4099579	LG13	Cla97Chr03	100	28	0	0	3	30	30334601	30334574	3.66e-07	52.8
5076574	5076603	LG13	Cla97Chr03	100	28	0	0	2	29	27747311	27747338	3.66e-07	52.8
7085368	7085397	LG13	Cla97Chr03	100	30	0	0	1	30	4606373	4606344	2.83e-08	56.5
7085368	7085397	LG13	Cla97Chr03	100	30	0	0	1	30	11485723	11485752	2.83e-08	56.5
7085368	7085397	LG13	Cla97Chr03	100	29	0	0	2	30	11485718	11485746	1.02e-07	54.7
7085368	7085397	LG13	Cla97Chr03	100	28	0	0	3	30	4606377	4606350	3.66e-07	52.8
7085368	7085397	LG13	Cla97Chr03	100	28	0	0	3	30	14936216	14936189	3.66e-07	52.8
7085368	7085397	LG13	Cla97Chr04	100	30	0	0	1	30	5859937	5859908	2.83e-08	56.5
7085368	7085397	LG13	Cla97Chr04	100	29	0	0	2	30	5859942	5859914	1.02e-07	54.7
4099550	4099579	LG13	Cla97Chr05	100	30	0	0	1	30	353844	353815	2.83e-08	56.5
4099550	4099579	LG13	Cla97Chr05	100	30	0	0	1	30	353850	353821	2.83e-08	56.5
7085368	7085397	LG13	Cla97Chr05	100	30	0	0	1	30	7830217	7830188	2.83e-08	56.5
7085368	7085397	LG13	Cla97Chr05	100	30	0	0	1	30	7830223	7830194	2.83e-08	56.5
7085368	7085397	LG13	Cla97Chr05	100	30	0	0	1	30	10411180	10411151	2.83e-08	56.5
7085368	7085397	LG13	Cla97Chr05	100	30	0	0	1	30	25041876	25041847	2.83e-08	56.5
7085368	7085397	LG13	Cla97Chr05	100	29	0	0	2	30	585049	585077	1.02e-07	54.7
7085368	7085397	LG13	Cla97Chr05	100	29	0	0	1	29	10411174	10411146	1.02e-07	54.7
7085368	7085397	LG13	Cla97Chr05	100	29	0	0	2	30	10411185	10411157	1.02e-07	54.7
7085368	7085397	LG13	Cla97Chr05	100	28	0	0	3	30	7830227	7830200	3.66e-07	52.8
7085368	7085397	LG13	Cla97Chr06	100	29	0	0	2	30	12168469	12168497	1.02e-07	54.7
7085368	7085397	LG13	Cla97Chr06	100	29	0	0	1	29	12168474	12168502	1.02e-07	54.7
7085368	7085397	LG13	Cla97Chr06	100	29	0	0	1	29	27935447	27935419	1.02e-07	54.7
7085368	7085397	LG13	Cla97Chr06	100	28	0	0	1	28	6496461	6496488	3.66e-07	52.8
7085368	7085397	LG13	Cla97Chr07	100	30	0	0	1	30	23720765	23720736	2.83e-08	56.5
7085368	7085397	LG13	Cla97Chr08	100	28	0	0	3	30	25373399	25373426	3.66e-07	52.8
19739364	19739393	LG13	Cla97Chr08	100	30	0	0	1	30	28025706	28025677	2.83e-08	56.5
19739364	19739393	LG13	Cla97Chr08	100	29	0	0	2	30	28025711	28025683	1.02e-07	54.7
26590129	26590158	LG13	Cla97Chr08	100	30	0	0	1	30	1124749	1124720	2.83e-08	56.5
26590129	26590158	LG13	Cla97Chr08	100	30	0	0	1	30	1124720	1124749	2.83e-08	56.5
26590129	26590158	LG13	Cla97Chr08	100	30	0	0	1	30	1124755	1124726	2.83e-08	56.5
26590129	26590158	LG13	Cla97Chr08	100	30	0	0	1	30	1124726	1124755	2.83e-08	56.5
26594118	26594147	LG13	Cla97Chr08	100	30	0	0	1	30	1124749	1124720	2.83e-08	56.5
26594118	26594147	LG13	Cla97Chr08	100	30	0	0	1	30	1124720	1124749	2.83e-08	56.5
26594118	26594147	LG13	Cla97Chr08	100	30	0	0	1	30	1124755	1124726	2.83e-08	56.5
26594118	26594147	LG13	Cla97Chr08	100	30	0	0	1	30	1124726	1124755	2.83e-08	56.5
7085368	7085397	LG13	Cla97Chr10	100	30	0	0	1	30	3706018	3705989	2.83e-08	56.5
7085368	7085397	LG13	Cla97Chr10	100	30	0	0	1	30	3706024	3705995	2.83e-08	56.5
7085368	7085397	LG13	Cla97Chr10	100	30	0	0	1	30	33983990	33983961	2.83e-08	56.5
7085368	7085397	LG13	Cla97Chr10	100	28	0	0	1	28	33983984	33983957	3.66e-07	52.8
7085368	7085397	LG13	Cla97Chr10	100	28	0	0	3	30	33983994	33983967	3.66e-07	52.8
18100389	18100418	LG14	Cla97Chr01	100	30	0	0	1	30	344901	344872	2.83e-08	56.5
18100389	18100418	LG14	Cla97Chr01	100	30	0	0	1	30	29736147	29736176	2.83e-08	56.5
18100389	18100418	LG14	Cla97Chr01	100	30	0	0	1	30	29736153	29736182	2.83e-08	56.5
18100389	18100418	LG14	Cla97Chr01	100	28	0	0	2	29	36723446	36723473	3.66e-07	52.8
22605030	22605059	LG14	Cla97Chr01	100	30	0	0	1	30	29815684	29815655	2.83e-08	56.5
5377513	5377542	LG14	Cla97Chr02	100	28	0	0	3	30	32648007	32648034	3.66e-07	52.8
18100389	18100418	LG14	Cla97Chr03	100	28	0	0	1	28	13413641	13413668	3.66e-07	52.8
23406578	23406607	LG14	Cla97Chr03	100	30	0	0	1	30	9980887	9980916	2.83e-08	56.5
23406578	23406607	LG14	Cla97Chr03	100	29	0	0	2	30	9980882	9980910	1.02e-07	54.7
18100389	18100418	LG14	Cla97Chr04	100	29	0	0	2	30	6428699	6428727	1.02e-07	54.7
18100389	18100418	LG14	Cla97Chr04	100	28	0	0	3	30	23950252	23950279	3.66e-07	52.8
20545720	20545749	LG14	Cla97Chr04	100	29	0	0	1	29	26529546	26529574	1.02e-07	54.7
23406578	23406607	LG14	Cla97Chr04	100	30	0	0	1	30	23106432	23106403	2.83e-08	56.5
23406578	23406607	LG14	Cla97Chr04	100	30	0	0	1	30	23106438	23106409	2.83e-08	56.5
23406578	23406607	LG14	Cla97Chr04	100	30	0	0	1	30	23106444	23106415	2.83e-08	56.5
23406578	23406607	LG14	Cla97Chr04	100	30	0	0	1	30	23106450	23106421	2.83e-08	56.5
23406578	23406607	LG14	Cla97Chr04	100	29	0	0	2	30	23106455	23106427	1.02e-07	54.7
18100389	18100418	LG14	Cla97Chr05	100	30	0	0	1	30	28372989	28372960	2.83e-08	56.5
18100389	18100418	LG14	Cla97Chr05	100	30	0	0	1	30	28372995	28372966	2.83e-08	56.5
18100389	18100418	LG14	Cla97Chr05	100	29	0	0	1	29	20376733	20376705	1.02e-07	54.7
23406578	23406607	LG14	Cla97Chr05	100	30	0	0	1	30	30297048	30297019	2.83e-08	56.5
23406578	23406607	LG14	Cla97Chr05	100	29	0	0	2	30	30297053	30297025	1.02e-07	54.7
18100389	18100418	LG14	Cla97Chr06	100	30	0	0	1	30	18087095	18087124	2.83e-08	56.5
18100389	18100418	LG14	Cla97Chr06	100	28	0	0	1	28	18087101	18087128	3.66e-07	52.8
5377513	5377542	LG14	Cla97Chr07	100	28	0	0	1	28	30066059	30066032	3.66e-07	52.8
18100389	18100418	LG14	Cla97Chr07	100	30	0	0	1	30	8495675	8495704	2.83e-08	56.5
18100389	18100418	LG14	Cla97Chr07	100	30	0	0	1	30	8495681	8495710	2.83e-08	56.5
94199	94228	LG14	Cla97Chr08	100	30	0	0	1	30	1124723	1124752	2.83e-08	56.5
94199	94228	LG14	Cla97Chr08	100	30	0	0	1	30	1124752	1124723	2.83e-08	56.5
94199	94228	LG14	Cla97Chr08	100	30	0	0	1	30	1124729	1124758	2.83e-08	56.5
94199	94228	LG14	Cla97Chr08	100	30	0	0	1	30	1124758	1124729	2.83e-08	56.5
94199	94228	LG14	Cla97Chr08	100	29	0	0	1	29	1124746	1124718	1.02e-07	54.7
94199	94228	LG14	Cla97Chr08	100	29	0	0	2	30	1124718	1124746	1.02e-07	54.7
97118	97147	LG14	Cla97Chr08	100	30	0	0	1	30	1124749	1124720	2.83e-08	56.5
97118	97147	LG14	Cla97Chr08	100	30	0	0	1	30	1124720	1124749	2.83e-08	56.5
97118	97147	LG14	Cla97Chr08	100	30	0	0	1	30	1124755	1124726	2.83e-08	56.5
97118	97147	LG14	Cla97Chr08	100	30	0	0	1	30	1124726	1124755	2.83e-08	56.5
97355	97384	LG14	Cla97Chr08	100	30	0	0	1	30	1124749	1124720	2.83e-08	56.5
97355	97384	LG14	Cla97Chr08	100	30	0	0	1	30	1124720	1124749	2.83e-08	56.5
97355	97384	LG14	Cla97Chr08	100	30	0	0	1	30	1124755	1124726	2.83e-08	56.5
97355	97384	LG14	Cla97Chr08	100	30	0	0	1	30	1124726	1124755	2.83e-08	56.5
98545	98574	LG14	Cla97Chr08	100	30	0	0	1	30	1124723	1124752	2.83e-08	56.5
98545	98574	LG14	Cla97Chr08	100	30	0	0	1	30	1124752	1124723	2.83e-08	56.5
98545	98574	LG14	Cla97Chr08	100	30	0	0	1	30	1124729	1124758	2.83e-08	56.5
98545	98574	LG14	Cla97Chr08	100	30	0	0	1	30	1124758	1124729	2.83e-08	56.5
98545	98574	LG14	Cla97Chr08	100	29	0	0	1	29	1124746	1124718	1.02e-07	54.7
98545	98574	LG14	Cla97Chr08	100	29	0	0	2	30	1124718	1124746	1.02e-07	54.7
99145	99174	LG14	Cla97Chr08	100	30	0	0	1	30	1124723	1124752	2.83e-08	56.5
99145	99174	LG14	Cla97Chr08	100	30	0	0	1	30	1124752	1124723	2.83e-08	56.5
99145	99174	LG14	Cla97Chr08	100	30	0	0	1	30	1124729	1124758	2.83e-08	56.5
99145	99174	LG14	Cla97Chr08	100	30	0	0	1	30	1124758	1124729	2.83e-08	56.5
99145	99174	LG14	Cla97Chr08	100	29	0	0	1	29	1124746	1124718	1.02e-07	54.7
99145	99174	LG14	Cla97Chr08	100	29	0	0	2	30	1124718	1124746	1.02e-07	54.7
100002	100031	LG14	Cla97Chr08	100	30	0	0	1	30	1124749	1124720	2.83e-08	56.5
100002	100031	LG14	Cla97Chr08	100	30	0	0	1	30	1124720	1124749	2.83e-08	56.5
100002	100031	LG14	Cla97Chr08	100	30	0	0	1	30	1124755	1124726	2.83e-08	56.5
100002	100031	LG14	Cla97Chr08	100	30	0	0	1	30	1124726	1124755	2.83e-08	56.5
101988	102017	LG14	Cla97Chr08	100	30	0	0	1	30	1124749	1124720	2.83e-08	56.5
101988	102017	LG14	Cla97Chr08	100	30	0	0	1	30	1124720	1124749	2.83e-08	56.5
101988	102017	LG14	Cla97Chr08	100	30	0	0	1	30	1124755	1124726	2.83e-08	56.5
101988	102017	LG14	Cla97Chr08	100	30	0	0	1	30	1124726	1124755	2.83e-08	56.5
18100389	18100418	LG14	Cla97Chr08	100	29	0	0	2	30	20716716	20716744	1.02e-07	54.7
24935269	24935298	LG14	Cla97Chr08	100	30	0	0	1	30	1124723	1124752	2.83e-08	56.5
24935269	24935298	LG14	Cla97Chr08	100	30	0	0	1	30	1124752	1124723	2.83e-08	56.5
24935269	24935298	LG14	Cla97Chr08	100	30	0	0	1	30	1124729	1124758	2.83e-08	56.5
24935269	24935298	LG14	Cla97Chr08	100	30	0	0	1	30	1124758	1124729	2.83e-08	56.5
24935269	24935298	LG14	Cla97Chr08	100	29	0	0	1	29	1124746	1124718	1.02e-07	54.7
24935269	24935298	LG14	Cla97Chr08	100	29	0	0	2	30	1124718	1124746	1.02e-07	54.7
24940517	24940546	LG14	Cla97Chr08	100	30	0	0	1	30	1124723	1124752	2.83e-08	56.5
24940517	24940546	LG14	Cla97Chr08	100	30	0	0	1	30	1124752	1124723	2.83e-08	56.5
24940517	24940546	LG14	Cla97Chr08	100	30	0	0	1	30	1124729	1124758	2.83e-08	56.5
24940517	24940546	LG14	Cla97Chr08	100	30	0	0	1	30	1124758	1124729	2.83e-08	56.5
24940517	24940546	LG14	Cla97Chr08	100	29	0	0	1	29	1124746	1124718	1.02e-07	54.7
24940517	24940546	LG14	Cla97Chr08	100	29	0	0	2	30	1124718	1124746	1.02e-07	54.7
18100389	18100418	LG14	Cla97Chr09	100	30	0	0	1	30	227473	227502	2.83e-08	56.5
18100389	18100418	LG14	Cla97Chr09	100	30	0	0	1	30	227479	227508	2.83e-08	56.5
18100389	18100418	LG14	Cla97Chr09	100	28	0	0	1	28	227485	227512	3.66e-07	52.8
19562715	19562744	LG14	Cla97Chr09	100	30	0	0	1	30	11354698	11354727	2.83e-08	56.5
20545720	20545749	LG14	Cla97Chr10	100	28	0	0	2	29	22963322	22963295	3.66e-07	52.8
22605030	22605059	LG14	Cla97Chr11	100	29	0	0	1	29	7756114	7756086	1.02e-07	54.7
