# Supplementary material for: Genome-wide development of simple sequence repeats markers and genetic diversity analysis of chayote
Source: BMC Plant Biol. 2024 Jun 26;24:603. doi: 10.1186/s12870-024-05317-9 (PMC11201790; doi:10.1186/s12870-024-05317-9)
Supplement: Supplementary file 9 — Supplementary Material 9. [file 12870_2024_5317_MOESM9_ESM.xlsx]

## Sheet: Sheet1
Supplementary Table 9. The SSR genotypic data of 35 chayote
		SSR61									SSR114								SSR139			SSR613					SSR42749					SSR53846		SSR14921	SSR65750		SSR69944			SSR73677				SSR76953		SSR93286		SSR106513	SSR108420
v01	1	1	0	0	0	1	0	0	0	0	1	1	0	0	0	0	0	0	1	0	0	1	0	0	0	0	1	0	0	0	0	1	1	1	1	0	1	0	0	1	0	0	0	1	1	0	1	1	0
v02	1	0	0	1	0	0	0	1	0	0	0	1	1	0	0	0	0	0	1	0	0	0	1	0	0	0	0	1	0	0	0	1	1	1	1	0	9	9	9	1	0	0	0	1	1	1	0	1	0
v03	1	0	0	1	0	0	0	1	0	0	0	1	1	0	0	0	0	0	1	0	0	0	1	0	0	0	0	1	0	0	0	1	1	1	1	0	9	9	9	1	0	0	0	1	1	1	0	1	0
v04	1	0	0	1	0	0	0	1	0	0	0	1	1	0	0	0	0	0	0	1	0	0	1	0	0	0	0	1	0	0	0	1	1	1	1	0	1	0	0	1	0	0	0	1	1	1	0	1	0
v05	1	0	0	1	0	0	0	1	0	0	0	1	1	0	0	0	0	0	0	1	0	0	1	0	0	0	0	1	0	0	0	1	1	1	1	0	1	0	0	1	0	0	0	1	1	1	0	1	0
v06	1	0	0	1	0	0	0	1	0	0	0	1	1	0	0	0	0	0	0	1	0	0	1	0	0	0	0	1	0	0	0	1	1	1	1	0	1	0	0	1	0	0	0	1	0	1	0	1	0
v07	1	0	0	0	0	0	1	1	0	0	0	0	1	0	1	0	0	0	0	1	0	0	1	1	0	0	0	1	0	0	0	1	1	1	1	0	1	0	0	1	0	0	0	1	0	1	0	1	0
v08	1	9	9	9	9	9	9	9	9	9	0	0	0	0	0	1	0	0	0	0	1	0	1	0	0	0	0	1	0	0	0	1	1	1	1	0	9	9	9	0	0	1	0	1	0	1	0	1	0
v09	1	9	9	9	9	9	9	9	9	9	0	1	1	0	0	0	0	0	0	0	1	0	1	0	0	0	0	0	1	0	0	1	1	1	1	0	0	1	0	0	0	1	0	1	1	1	0	1	0
v10	1	0	1	0	0	0	1	0	0	0	1	0	0	0	1	0	0	0	0	0	1	0	1	0	0	0	0	0	1	0	0	1	1	1	1	0	0	1	0	0	0	1	0	1	1	0	1	1	0
v11	1	9	9	9	9	9	9	9	9	9	0	1	1	0	0	0	0	0	0	0	1	0	1	0	0	0	0	0	1	0	0	1	1	1	1	0	9	9	9	0	0	1	0	1	0	9	9	1	0
v12	1	9	9	9	9	9	9	9	9	9	1	0	0	0	1	0	0	0	0	0	1	9	9	9	9	9	0	0	1	0	0	1	1	1	1	0	0	1	0	0	0	1	0	1	1	0	1	1	0
v13	1	9	9	9	9	9	9	9	9	9	0	1	1	0	0	0	0	0	0	0	1	0	1	0	0	0	0	0	1	0	0	1	1	1	1	0	9	9	9	0	0	1	0	1	0	1	0	1	0
v14	1	9	9	9	9	9	9	9	9	9	0	1	1	0	0	0	0	0	0	0	1	0	1	0	0	0	0	0	0	1	0	1	1	1	1	0	0	1	0	0	0	1	0	1	1	1	0	1	0
v15	1	0	0	0	0	0	0	1	0	0	0	1	1	0	0	0	0	0	0	0	1	0	1	0	0	0	0	0	0	1	0	1	1	1	1	0	0	1	0	0	0	1	0	1	1	1	0	1	0
v16	1	9	9	9	9	9	9	9	9	9	0	1	1	0	0	0	0	0	0	0	1	0	1	0	0	0	0	0	0	1	0	1	1	1	1	0	0	1	0	0	0	1	0	1	1	1	0	1	0
v17	1	9	9	9	9	9	9	9	9	9	0	1	1	0	0	0	0	0	0	0	1	0	1	0	0	0	0	0	0	1	0	1	1	1	1	0	0	1	0	0	0	1	0	1	1	1	0	1	1
v18	1	9	9	9	9	9	9	9	9	9	0	1	1	0	0	0	0	0	0	0	1	0	1	0	0	0	0	0	0	1	0	1	1	1	1	0	0	1	0	0	0	1	0	1	1	1	0	1	1
v19	1	9	9	9	9	9	9	9	9	9	0	1	1	0	0	0	0	0	0	0	1	0	1	0	0	0	0	0	0	1	0	1	1	1	1	0	0	1	0	0	0	1	0	1	1	1	0	1	1
v20	1	9	9	9	9	9	9	9	9	9	1	0	0	0	1	0	0	0	0	0	1	0	1	0	0	0	0	0	0	1	0	1	1	1	1	0	0	1	0	0	0	1	0	1	1	1	0	1	1
v21	1	9	9	9	9	9	9	9	9	9	0	1	1	0	0	0	0	0	0	0	1	9	9	9	9	9	0	0	0	1	0	1	1	1	1	0	0	0	1	0	0	1	0	1	1	0	1	1	1
v22	2	9	9	9	9	9	9	9	9	9	0	0	1	0	0	0	1	0	0	0	1	9	9	9	9	9	0	0	0	1	0	1	0	1	1	1	9	9	9	9	9	9	9	1	0	0	1	1	1
v23	1	0	0	0	0	0	0	1	1	0	1	0	0	0	1	0	0	0	0	0	1	9	9	9	9	9	0	0	0	1	0	1	1	1	1	1	0	1	0	0	0	1	0	1	1	0	1	1	1
v24	1	0	0	1	0	0	0	1	0	0	1	0	0	0	1	0	0	0	9	9	9	0	0	1	0	1	0	0	0	1	0	1	1	1	1	1	0	1	0	0	0	1	0	1	1	0	1	1	1
v25	2	9	9	9	9	9	9	9	9	9	0	1	1	0	0	0	0	0	0	0	1	0	0	0	0	1	0	0	0	1	0	1	1	1	1	1	9	9	9	0	0	0	1	1	1	1	0	9	1
v26	1	9	9	9	9	9	9	9	9	9	0	1	1	0	0	0	0	0	0	0	1	0	0	0	0	1	0	0	0	1	0	1	1	1	1	1	0	1	0	0	0	1	0	1	1	0	1	1	1
v27	1	9	9	9	9	9	9	9	9	9	0	1	1	0	0	0	0	0	0	0	1	0	0	1	0	0	0	0	0	1	0	1	0	1	1	1	9	9	9	0	0	0	1	1	1	0	1	9	1
v28	2	9	9	9	9	9	9	9	9	9	0	0	1	0	1	0	0	0	0	0	1	0	0	0	0	1	0	0	0	1	0	1	1	1	1	1	0	1	0	0	0	1	0	1	1	0	1	1	1
v29	1	9	9	9	9	9	9	9	9	9	0	0	1	0	0	0	0	1	0	0	1	0	0	1	0	1	0	0	0	1	0	1	1	1	1	0	1	0	0	0	0	1	0	1	0	9	9	9	1
v30	1	9	9	9	9	9	9	9	9	9	0	1	1	0	0	0	0	0	0	1	0	0	0	1	0	0	9	9	9	9	9	1	1	1	1	0	1	0	0	0	0	1	0	1	1	0	1	1	1
v31	1	9	9	9	9	9	9	9	9	9	0	1	1	0	0	0	0	0	0	1	0	0	0	1	0	0	0	0	0	1	0	1	1	1	1	0	1	0	0	0	0	1	0	1	1	0	1	1	1
v32	1	9	9	9	9	9	9	9	9	9	0	1	1	0	0	0	0	0	0	0	1	0	0	1	1	0	0	0	0	1	0	1	1	1	1	0	1	0	0	1	0	0	0	1	1	0	1	1	9
v33	1	0	0	0	1	0	0	0	1	0	0	1	1	0	0	0	0	0	0	1	0	0	0	1	0	0	0	0	0	1	0	1	1	1	9	9	1	0	0	1	0	0	0	1	1	0	1	1	1
v34	1	9	9	9	9	9	9	9	9	9	0	1	1	0	0	0	0	0	0	1	0	0	0	1	0	0	0	0	0	1	0	1	1	1	1	0	1	0	0	1	0	0	0	1	1	0	1	1	1
v35	1	0	0	0	0	0	1	0	0	1	0	1	1	0	0	0	0	0	0	1	0	0	0	0	1	0	0	0	0	0	1	1	1	1	1	0	1	0	0	0	1	0	0	1	1	1	0	1	1
[truncated: 111 more columns]
